# Supplementary material for: Transcriptome sequencing of Mycosphaerella fijiensis during association with Musa acuminata reveals candidate pathogenicity genes
Source: BMC Genomics. 2016 Aug 30;17(1):690. doi: 10.1186/s12864-016-3031-5 (PMC5006380; doi:10.1186/s12864-016-3031-5)
Supplement: Additional file 3: — Table S1. DESeq2 statistics for each gene in the M. fijiensis genome. For each gene, the table indicates the JGI protein and gene IDs, the location of each gene on the scaffold, the baseMean value (mean of normalized read counts), the log2 fold change (log2FC), the standard error of the log2 fold change estimate (lfcSE), the Wald statistic (stat), the p-value, and the p-value adjusted for multiple testing (adjusted p-value). (XLS 3065 kb) [file 12864_2016_3031_MOESM3_ESM.xls]

## Sheet: Legend
Additional file 3: Table S1. DESeq2 statistics for each gene in the M. fijiensis genome.
For each gene, the table indicates the JGI protein and gene IDs, the location of each gene on the scaffold, the baseMean value (mean of normalized read counts), the log2 fold change (log2FC), the standard error of the log2 fold change estimate (lfcSE), the Wald statistic (stat), the p-value, and the p-value adjusted for multiple testing (adjusted p-value).

## Sheet: DESeq results for all genes
JGI Protein ID	JGI Gene ID	Scaffold	Start position	Stop position	baseMean	log2FC	lfcSE	stat	p-value	adjusted p-value
47523	Mycfi1.e_gw1.118.2.1	scaffold_1	317243	315294	191.669	5.19184	0.52164	9.9529	2.44932e-23	4.31265e-22
169006	Genemark.18_g	scaffold_1	317468	318783	22.6584	3.28624	0.553563	5.93652	2.91139e-09	1.95117e-08
84264	Mycfi1.fgenesh1_pg.C_scaffold_27000094	scaffold_1	338008	339357	70.0989	2.66492	0.32977	8.08114	6.4165e-16	7.47059e-15
84263	Mycfi1.fgenesh1_pg.C_scaffold_27000093	scaffold_1	340547	341539	27.8881	4.07276	0.58003	7.02164	2.19279e-12	1.94165e-11
53899	Mycfi1.estExt_Genewise1.C_270218	scaffold_1	343356	341887	170.718	0.15614	0.321732	0.485311	0.627456	0.722066
89037	Mycfi1.estExt_fgenesh1_pg.C_270087	scaffold_1	343729	345029	323.533	0.487964	0.167968	2.9051	0.00367139	0.00973018
212777	estExt_fgenesh1_pg.C_10006	scaffold_1	349345	351624	448.025	-1.06492	0.250233	-4.25571	2.08388e-05	8.50606e-05
205585	estExt_Genemark.C_10022	scaffold_1	349358	349016	0.742518	0.457448	1.39315	0.328355	0.742643	NA
169012	Genemark.24_g	scaffold_1	354028	351763	31.7447	1.2054	0.596369	2.02123	0.0432557	0.0823271
125656	e_gw1.1.3729.1	scaffold_1	355063	357585	255.429	0.498097	0.206467	2.41247	0.0158447	0.0349954
158410	estExt_Genewise1.C_10026	scaffold_1	361145	359557	534.921	-0.629076	0.14623	-4.30197	1.69284e-05	7.01947e-05
127441	e_gw1.1.2845.1	scaffold_1	361525	363177	107.135	0.0623961	0.248561	0.251029	0.801791	0.858202
169016	Genemark.28_g	scaffold_1	363689	363215	0.297589	-0.880886	1.3162	-0.669267	0.503325	NA
120259	gw1.1.4874.1	scaffold_1	364004	364912	235.899	-0.414824	0.24193	-1.71465	0.0864101	0.146912
201016	estExt_fgenesh1_pm.C_10008	scaffold_1	365652	368871	984.744	-0.728349	0.286838	-2.53924	0.0111094	0.0258408
129568	e_gw1.1.2936.1	scaffold_1	377262	378604	4.43488	-0.0999283	0.870784	-0.114757	0.908638	0.93794
84252	Mycfi1.fgenesh1_pg.C_scaffold_27000082	scaffold_1	381305	380307	469.534	-0.710238	0.174703	-4.0654	4.79507e-05	0.000186093
44605	Mycfi1.e_gw1.27.34.1	scaffold_1	381743	383884	323.393	0.0728562	0.201043	0.362391	0.71706	0.794896
89033	Mycfi1.estExt_fgenesh1_pg.C_270078	scaffold_1	385665	384544	183.027	-0.0776077	0.22069	-0.35166	0.725093	0.800574
53885	Mycfi1.estExt_Genewise1.C_270177	scaffold_1	386153	386562	3350.28	-0.538283	0.268714	-2.00318	0.0451577	0.0854617
89029	Mycfi1.estExt_fgenesh1_pg.C_270074	scaffold_1	387911	387289	129.704	0.330901	0.221258	1.49554	0.134773	0.212995
89028	Mycfi1.estExt_fgenesh1_pg.C_270073	scaffold_1	389942	388561	56.4821	0.81716	0.336366	2.42938	0.0151247	0.0336817
209434	estExt_fgenesh1_kg.C_10005	scaffold_1	390890	390513	11.6529	0.768649	0.549537	1.39872	0.161896	0.246979
127600	e_gw1.1.2690.1	scaffold_1	391169	393305	35.2947	0.892857	0.582633	1.53245	0.125411	0.200474
44622	Mycfi1.e_gw1.27.186.1	scaffold_1	394984	395154	0	NA	NA	NA	NA	NA
60723	Mycfi1.estExt_Genewise1Plus.C_270167	scaffold_1	410285	416819	341.229	0.0411201	0.192646	0.213449	0.830976	0.879882
169026	Genemark.38_g	scaffold_1	416601	426256	0.32647	-0.904698	1.32117	-0.684768	0.49349	NA
209436	estExt_fgenesh1_kg.C_10007	scaffold_1	428896	431160	1015	-1.95889	0.165051	-11.8684	1.72732e-32	5.18824e-31
22137	Mycfi1.gw1.27.230.1	scaffold_1	432754	431900	51.4247	0.12355	0.38504	0.320875	0.748305	0.817699
84239	Mycfi1.fgenesh1_pg.C_scaffold_27000069	scaffold_1	433938	436354	159.031	-0.829023	0.221257	-3.74687	0.000179053	0.000631991
53876	Mycfi1.estExt_Genewise1.C_270159	scaffold_1	436940	439399	1071.9	-1.01273	0.159675	-6.3424	2.26214e-10	1.67646e-09
84237	Mycfi1.fgenesh1_pg.C_scaffold_27000067	scaffold_1	441173	439983	57.6244	-0.102058	0.393874	-0.259114	0.795547	0.852962
114886	gw1.1.3731.1	scaffold_1	444562	442439	121.982	0.11259	0.251322	0.447992	0.654159	0.74417
84235	Mycfi1.fgenesh1_pg.C_scaffold_27000065	scaffold_1	445611	447152	12.0044	1.25562	0.585586	2.1442	0.0320166	0.0637775
53873	Mycfi1.estExt_Genewise1.C_270150	scaffold_1	448167	449553	381.301	-0.530085	0.205714	-2.5768	0.009972	0.0234548
209440	estExt_fgenesh1_kg.C_10011	scaffold_1	451238	452107	167.673	-0.0398897	0.257178	-0.155105	0.876738	0.914164
209441	estExt_fgenesh1_kg.C_10012	scaffold_1	454005	452749	23663.7	-0.601448	0.671669	-0.895453	0.370545	0.480802
121229	gw1.1.5099.1	scaffold_1	455545	455124	9.56043	1.98897	0.706504	2.81523	0.0048743	0.0124624
84230	Mycfi1.fgenesh1_pg.C_scaffold_27000060	scaffold_1	463116	475389	38.0826	-0.0180163	0.342196	-0.0526491	0.958012	0.971772
205596	estExt_Genemark.C_10048	scaffold_1	477017	476022	4.81599	-0.295112	0.850848	-0.346845	0.728708	0.802829
53868	Mycfi1.estExt_Genewise1.C_270142	scaffold_1	477067	480069	360.3	-0.41442	0.173221	-2.39244	0.016737	0.0366192
126827	e_gw1.1.4376.1	scaffold_1	482081	480561	332.614	-0.620317	0.278273	-2.22917	0.0258026	0.0531874
158438	estExt_Genewise1.C_10088	scaffold_1	485575	482819	666.037	0.0738509	0.173909	0.424652	0.67109	0.757564
169041	Genemark.53_g	scaffold_1	487700	487328	0.258349	-0.58092	1.15536	-0.502804	0.615102	NA
212793	estExt_fgenesh1_pg.C_10035	scaffold_1	487723	491173	2330.9	-1.60235	0.135407	-11.8336	2.61579e-32	7.76985e-31
209442	estExt_fgenesh1_kg.C_10013	scaffold_1	491396	491698	0	NA	NA	NA	NA	NA
84224	Mycfi1.fgenesh1_pg.C_scaffold_27000054	scaffold_1	491805	492562	7.40169	-0.190199	0.8237	-0.230909	0.817386	0.869009
127113	e_gw1.1.5479.1	scaffold_1	495727	495162	2324.17	-0.265891	0.273101	-0.973601	0.330255	0.439043
44516	Mycfi1.e_gw1.27.210.1	scaffold_1	517135	517570	33.0674	1.46764	0.368939	3.97799	6.95013e-05	0.000263157
191701	fgenesh1_pg.1_#_40	scaffold_1	518270	520591	16.9778	0.862583	0.577906	1.4926	0.135541	0.213926
169046	Genemark.58_g	scaffold_1	521114	520616	0	NA	NA	NA	NA	NA
125783	e_gw1.1.885.1	scaffold_1	522970	521696	13.9626	-0.576899	0.61153	-0.94337	0.345492	0.454677
84218	Mycfi1.fgenesh1_pg.C_scaffold_27000048	scaffold_1	523902	525932	90.4228	0.505819	0.336372	1.50375	0.132646	0.21005
72557	Mycfi1.estExt_fgenesh1_pm.C_270021	scaffold_1	527153	528981	613.284	-0.0595848	0.229356	-0.259792	0.795024	0.852845
191705	fgenesh1_pg.1_#_44	scaffold_1	530928	530137	14.6823	-0.434767	0.55671	-0.780958	0.434827	0.544893
169050	Genemark.62_g	scaffold_1	556441	552715	117.385	-1.37276	0.401129	-3.42225	0.000621059	0.00197556
169051	Genemark.63_g	scaffold_1	562943	562071	3.18838	-3.05639	1.33774	-2.28473	0.0223284	0.0471593
169052	Genemark.64_g	scaffold_1	563016	572935	0	NA	NA	NA	NA	NA
184329	fgenesh1_pm.1_#_38	scaffold_1	652684	654205	0	NA	NA	NA	NA	NA
147872	estExt_Genewise1Plus.C_10125	scaffold_1	657709	654482	7.49392	0.694909	0.744987	0.93278	0.350933	0.460452
147875	estExt_Genewise1Plus.C_10128	scaffold_1	660051	658144	511.134	0.10547	0.209798	0.502721	0.615161	0.711725
169059	Genemark.71_g	scaffold_1	661585	662082	0	NA	NA	NA	NA	NA
169060	Genemark.72_g	scaffold_1	662110	662375	0.882616	-1.8476	1.40795	-1.31226	0.189433	NA
169061	Genemark.73_g	scaffold_1	662683	662401	0.0458935	-0.147208	0.692351	-0.212621	0.831623	NA
169062	Genemark.74_g	scaffold_1	662708	663122	0	NA	NA	NA	NA	NA
127803	e_gw1.1.591.1	scaffold_1	695236	696204	4.03798	2.27468	1.06816	2.12953	0.0332106	0.0657772
60691	Mycfi1.estExt_Genewise1Plus.C_270084	scaffold_1	696892	696422	920.789	-1.40258	0.153218	-9.15414	5.47914e-20	8.03732e-19
158466	estExt_Genewise1.C_10142	scaffold_1	697137	697560	677.964	-1.30897	0.178569	-7.33032	2.29603e-13	2.19432e-12
99229	gw1.1.920.1	scaffold_1	698602	699522	7.24691	-0.994901	0.830765	-1.19757	0.231084	0.329773
147886	estExt_Genewise1Plus.C_10143	scaffold_1	701110	702696	179.463	0.144896	0.263298	0.550312	0.582105	0.681504
53845	Mycfi1.estExt_Genewise1.C_270077	scaffold_1	703019	704371	879.313	0.646527	0.195206	3.31202	0.000926247	0.00283371
184336	fgenesh1_pm.1_#_45	scaffold_1	706001	704793	43.3152	0.605178	0.410004	1.47603	0.139936	0.219376
158474	estExt_Genewise1.C_10153	scaffold_1	708905	706581	290.394	-0.471612	0.278651	-1.69248	0.0905539	0.152722
84202	Mycfi1.fgenesh1_pg.C_scaffold_27000032	scaffold_1	710619	710108	512.935	-1.5365	0.335689	-4.57714	4.71382e-06	2.13226e-05
169069	Genemark.81_g	scaffold_1	710702	713667	198.509	-0.382756	0.302189	-1.26661	0.205294	0.299099
169070	Genemark.82_g	scaffold_1	713695	714618	40.2991	-1.11365	0.419808	-2.65277	0.00798354	0.0193158
65446	Mycfi1.fgenesh1_pm.C_scaffold_27000015	scaffold_1	715293	714759	309.735	-0.326692	0.20849	-1.56695	0.117127	0.189578
60684	Mycfi1.estExt_Genewise1Plus.C_270060	scaffold_1	718140	715663	357.621	3.42113	0.449341	7.61366	2.66435e-14	2.72874e-13
169072	Genemark.84_g	scaffold_1	723040	726212	0	NA	NA	NA	NA	NA
169073	Genemark.85_g	scaffold_1	734696	733805	0.0681217	-0.213016	0.80984	-0.263035	0.792524	NA
209450	estExt_fgenesh1_kg.C_10021	scaffold_1	735446	735889	104.674	-0.32832	0.309443	-1.061	0.288689	0.394395
84197	Mycfi1.fgenesh1_pg.C_scaffold_27000027	scaffold_1	737256	738161	24.1743	-3.3889	0.797415	-4.24986	2.13903e-05	8.71458e-05
158481	estExt_Genewise1.C_10167	scaffold_1	745183	746043	307.06	-0.727355	0.280101	-2.59676	0.00941068	0.022281
60682	Mycfi1.estExt_Genewise1Plus.C_270054	scaffold_1	748541	746658	464.152	-1.15141	0.166131	-6.93072	4.18702e-12	3.64427e-11
60677	Mycfi1.estExt_Genewise1Plus.C_270049	scaffold_1	749306	750929	628.615	-1.18852	0.225624	-5.2677	1.38141e-07	7.79213e-07
191726	fgenesh1_pg.1_#_65	scaffold_1	770193	769729	203.96	3.9332	0.278267	14.1346	2.32305e-45	1.22108e-43
169078	Genemark.90_g	scaffold_1	772324	771834	0.190435	-0.754311	1.29785	-0.581201	0.561105	NA
169079	Genemark.91_g	scaffold_1	777938	778494	0	NA	NA	NA	NA	NA
209454	estExt_fgenesh1_kg.C_10025	scaffold_1	779293	778565	531.272	2.31996	0.336305	6.89839	5.2597e-12	4.51559e-11
169081	Genemark.93_g	scaffold_1	779750	781924	0.285549	-0.832766	1.30126	-0.63997	0.522192	NA
169082	Genemark.94_g	scaffold_1	781951	782631	0	NA	NA	NA	NA	NA
44623	Mycfi1.e_gw1.27.198.1	scaffold_1	785055	784864	0	NA	NA	NA	NA	NA
84193	Mycfi1.fgenesh1_pg.C_scaffold_27000023	scaffold_1	787817	786978	81.5406	-0.282719	0.273823	-1.03249	0.301844	0.408052
44649	Mycfi1.e_gw1.27.203.1	scaffold_1	788100	788526	52.1982	-0.117266	0.308384	-0.380258	0.703754	0.784362
71100	Mycfi1.estExt_fgenesh1_kg.C_270001	scaffold_1	789395	788717	342.354	-1.94452	0.297842	-6.52872	6.63344e-11	5.20339e-10
44487	Mycfi1.e_gw1.27.159.1	scaffold_1	790062	791447	133.288	-1.85137	0.439783	-4.20973	2.55674e-05	0.000103029
169085	Genemark.97_g	scaffold_1	791765	791498	0.0458935	-0.147208	0.692351	-0.212621	0.831623	NA
84189	Mycfi1.fgenesh1_pg.C_scaffold_27000019	scaffold_1	793951	791927	110.965	0.956703	0.213686	4.47715	7.56445e-06	3.30941e-05
9960	Mycfi1.gw1.27.129.1	scaffold_1	794563	794411	3.57862	-0.778128	1.02574	-0.7586	0.448092	0.557861
184350	fgenesh1_pm.1_#_59	scaffold_1	796116	800922	1286.17	-0.0296123	0.18949	-0.156274	0.875817	0.913559
212807	estExt_fgenesh1_pg.C_10070	scaffold_1	801682	802171	79.2074	-0.717635	0.403431	-1.77883	0.0752677	0.131043
84186	Mycfi1.fgenesh1_pg.C_scaffold_27000016	scaffold_1	803921	802686	1.49119	0.760462	1.35971	0.559282	0.575969	NA
212808	estExt_fgenesh1_pg.C_10072	scaffold_1	807131	804270	102.963	-0.179093	0.259318	-0.690631	0.489798	0.597305
84184	Mycfi1.fgenesh1_pg.C_scaffold_27000014	scaffold_1	807349	807792	59.4272	1.12529	0.283116	3.97465	7.0482e-05	0.000266756
84183	Mycfi1.fgenesh1_pg.C_scaffold_27000013	scaffold_1	818713	814703	31.8489	0.320496	0.40797	0.785586	0.43211	0.541744
53827	Mycfi1.estExt_Genewise1.C_270024	scaffold_1	820095	819522	324.748	-1.68795	0.239398	-7.0508	1.77889e-12	1.5843e-11
191737	fgenesh1_pg.1_#_76	scaffold_1	820505	824116	354.486	-0.799317	0.194384	-4.11204	3.92179e-05	0.000154042
13938	Mycfi1.gw1.27.161.1	scaffold_1	826082	825198	26.1327	1.98258	0.450776	4.39816	1.0917e-05	4.66946e-05
44464	Mycfi1.e_gw1.27.96.1	scaffold_1	826482	827120	58.3546	0.241083	0.283212	0.851246	0.394633	0.505452
65435	Mycfi1.fgenesh1_pm.C_scaffold_27000004	scaffold_1	828153	827152	73.4931	-0.942342	0.306288	-3.07665	0.00209341	0.0058748
191739	fgenesh1_pg.1_#_78	scaffold_1	830219	828315	0.868366	0.359083	1.36659	0.262758	0.792737	NA
169098	Genemark.110_g	scaffold_1	861764	862666	0.296152	-0.888044	1.31852	-0.673518	0.500618	NA
84176	Mycfi1.fgenesh1_pg.C_scaffold_27000006	scaffold_1	869616	868831	3.11015	0.0301338	1.0071	0.0299214	0.97613	0.984762
147918	estExt_Genewise1Plus.C_10205	scaffold_1	875744	872231	142.384	0.345389	0.233601	1.47854	0.139264	0.218514
89000	Mycfi1.estExt_fgenesh1_pg.C_270004	scaffold_1	876001	878675	73.7259	0.292012	0.274782	1.06271	0.287915	0.393389
191743	fgenesh1_pg.1_#_82	scaffold_1	881697	879085	91.5508	0.14369	0.293933	0.488851	0.624947	0.720106
94287	gw1.1.63.1	scaffold_1	967597	963724	31.9	0.511985	0.472791	1.0829	0.278853	0.383498
122488	gw1.1.5377.1	scaffold_1	970491	969911	66.2087	-0.943043	0.453551	-2.07924	0.0375951	0.0730312
169115	Genemark.127_g	scaffold_1	1023370	1012962	16.4834	0.0358667	0.604095	0.0593727	0.952655	0.968277
4426	Mycfi1.gw1.1.397.1	scaffold_1	1024221	1025102	151.616	-0.096359	0.23036	-0.418298	0.675729	0.761278
169117	Genemark.129_g	scaffold_1	1026616	1025532	0.091787	-0.272653	0.894743	-0.304728	0.760574	NA
169118	Genemark.130_g	scaffold_1	1027484	1027084	0.0340609	-0.111614	0.610595	-0.182795	0.854959	NA
169119	Genemark.131_g	scaffold_1	1027559	1028286	2.68802	3.6238	1.19908	3.02216	0.0025098	0.00691129
54540	Mycfi1.estExt_Genewise1Plus.C_10006	scaffold_1	1028331	1030129	568.809	1.93463	0.381525	5.07077	3.96202e-07	2.10738e-06
28440	Mycfi1.e_gw1.1.805.1	scaffold_1	1031005	1030413	239.815	-0.319435	0.197666	-1.61603	0.106087	0.174501
147929	estExt_Genewise1Plus.C_10229	scaffold_1	1031376	1032101	41.6111	1.4277	0.439029	3.25194	0.00114621	0.003438
127593	e_gw1.1.2315.1	scaffold_1	1035885	1033145	636.008	0.856451	0.176279	4.8585	1.18277e-06	5.86352e-06
184364	fgenesh1_pm.1_#_73	scaffold_1	1038724	1037096	8.83432	1.81172	0.772761	2.34447	0.019054	0.0409452
209460	estExt_fgenesh1_kg.C_10031	scaffold_1	1040197	1039674	0.0799544	-0.354003	1.03227	-0.342937	0.731646	NA
169125	Genemark.137_g	scaffold_1	1040894	1041698	0.136243	-0.378409	1.00906	-0.375011	0.707652	NA
75132	Mycfi1.fgenesh1_pg.C_scaffold_1000007	scaffold_1	1044369	1042384	9.97837	-0.281131	0.680699	-0.413003	0.679604	0.763958
71177	Mycfi1.estExt_fgenesh1_pm.C_10005	scaffold_1	1046671	1044701	839.923	-0.138993	0.152959	-0.908694	0.363512	0.473798
75134	Mycfi1.fgenesh1_pg.C_scaffold_1000009	scaffold_1	1049289	1047210	39.9456	0.801263	0.386794	2.07155	0.0383077	0.0742272
5438	Mycfi1.gw1.1.508.1	scaffold_1	1050030	1050835	3.07493	-0.749688	1.05644	-0.70964	0.477928	0.587304
85617	Mycfi1.estExt_fgenesh1_pg.C_10011	scaffold_1	1053235	1055298	1107.66	-0.705635	0.209819	-3.36307	0.000770809	0.00239785
209463	estExt_fgenesh1_kg.C_10034	scaffold_1	1056025	1057242	346.816	-2.37239	0.293508	-8.08287	6.32599e-16	7.37322e-15
147940	estExt_Genewise1Plus.C_10246	scaffold_1	1058380	1057292	417.776	-1.95476	0.235355	-8.30555	9.93581e-17	1.2025e-15
169131	Genemark.143_g	scaffold_1	1059045	1058551	0.307985	-0.91596	1.32687	-0.690314	0.489997	NA
28695	Mycfi1.e_gw1.1.2704.1	scaffold_1	1059128	1060218	32.6407	-2.79067	0.698751	-3.9938	6.50227e-05	0.000247072
209464	estExt_fgenesh1_kg.C_10035	scaffold_1	1062508	1060688	653.714	0.299419	0.141109	2.1219	0.0338459	0.0667396
209466	estExt_fgenesh1_kg.C_10037	scaffold_1	1066385	1065489	357.879	-0.405897	0.2286	-1.77558	0.0758024	0.131867
54557	Mycfi1.estExt_Genewise1Plus.C_10040	scaffold_1	1068384	1067192	7131.78	1.2162	0.214099	5.68054	1.34269e-08	8.49921e-08
75143	Mycfi1.fgenesh1_pg.C_scaffold_1000018	scaffold_1	1070496	1072957	46.4453	0.918687	0.398346	2.30625	0.0210965	0.0448222
169135	Genemark.147_g	scaffold_1	1073651	1078999	0.819863	2.45424	1.38077	1.77744	0.0754963	NA
169137	Genemark.149_g	scaffold_1	1101859	1103711	23.5474	2.56158	0.565129	4.53274	5.82237e-06	2.60247e-05
112416	gw1.1.3302.1	scaffold_1	1104710	1104423	9.68008	0.805571	0.601029	1.34032	0.180141	0.268808
184373	fgenesh1_pm.1_#_82	scaffold_1	1108767	1111772	329.434	-0.630866	0.161962	-3.89515	9.81372e-05	0.000364505
27013	Mycfi1.e_gw1.1.114.1	scaffold_1	1114964	1112557	3.9113	-0.260592	0.958529	-0.271866	0.785725	0.845577
169141	Genemark.153_g	scaffold_1	1115370	1116030	0	NA	NA	NA	NA	NA
169142	Genemark.154_g	scaffold_1	1117640	1120449	6.85761	-0.91287	0.82198	-1.11057	0.266752	0.369701
125461	e_gw1.1.601.1	scaffold_1	1122458	1120608	46.2417	-0.379227	0.567246	-0.668541	0.503788	0.611238
209468	estExt_fgenesh1_kg.C_10039	scaffold_1	1124363	1125246	2861.76	-0.914268	0.301192	-3.0355	0.00240136	0.00664168
169145	Genemark.157_g	scaffold_1	1126910	1125232	3.40351	-0.152138	0.946811	-0.160684	0.872342	0.911175
126043	e_gw1.1.290.1	scaffold_1	1127670	1130330	299.484	0.305803	0.25896	1.18089	0.237647	0.33712
1485	Mycfi1.gw1.1.128.1	scaffold_1	1132369	1130681	63.371	0.116739	0.318846	0.366131	0.714267	0.793159
75152	Mycfi1.fgenesh1_pg.C_scaffold_1000027	scaffold_1	1133101	1133772	29.7576	-1.84126	0.549144	-3.35296	0.000799537	0.00247358
191768	fgenesh1_pg.1_#_107	scaffold_1	1135820	1135278	16.0491	0.808888	0.495944	1.63101	0.102889	0.170233
125226	e_gw1.1.1250.1	scaffold_1	1137658	1136729	46.3089	1.53132	0.310028	4.93929	7.8409e-07	4.00944e-06
28674	Mycfi1.e_gw1.1.993.1	scaffold_1	1138252	1137877	0.603929	-1.52567	1.40942	-1.08248	0.279037	NA
126098	e_gw1.1.3093.1	scaffold_1	1138569	1139725	110.966	-1.28244	0.286022	-4.48372	7.33541e-06	3.21577e-05
191771	fgenesh1_pg.1_#_110	scaffold_1	1140363	1140839	11.4426	-0.728471	0.632814	-1.15116	0.249666	0.350369
28867	Mycfi1.e_gw1.1.1660.1	scaffold_1	1143032	1141076	106.578	1.32142	0.31873	4.14588	3.38515e-05	0.000134291
191773	fgenesh1_pg.1_#_112	scaffold_1	1146397	1145342	29.1934	-0.0855655	0.507284	-0.168674	0.866053	0.90653
147956	estExt_Genewise1Plus.C_10294	scaffold_1	1151227	1147331	77.7255	-0.787156	0.412082	-1.91019	0.0561086	0.102654
97070	gw1.1.524.1	scaffold_1	1153466	1151616	495.798	0.0758489	0.208811	0.363242	0.716424	0.794602
209470	estExt_fgenesh1_kg.C_10041	scaffold_1	1154581	1154072	102.651	-1.35425	0.392331	-3.45179	0.000556875	0.00179213
205626	estExt_Genemark.C_10166	scaffold_1	1158728	1162687	156.095	0.132473	0.21943	0.603713	0.546035	0.649416
97582	gw1.1.612.1	scaffold_1	1164472	1162740	58.5051	2.93251	0.349419	8.39253	4.75791e-17	5.87129e-16
47761	Mycfi1.estExt_Genewise1.C_10087	scaffold_1	1165672	1165196	619.967	-1.2907	0.279156	-4.62358	3.77165e-06	1.73876e-05
54569	Mycfi1.estExt_Genewise1Plus.C_10091	scaffold_1	1165970	1168060	211.572	0.00809701	0.179869	0.0450161	0.964094	0.976203
158552	estExt_Genewise1.C_10315	scaffold_1	1169929	1168683	213.104	-0.51858	0.273302	-1.89746	0.0577667	0.105184
26425	Mycfi1.e_gw1.1.1707.1	scaffold_1	1172182	1170359	187.75	0.720293	0.253481	2.8416	0.00448873	0.011615
205630	estExt_Genemark.C_10170	scaffold_1	1172238	1172551	0.0340609	-0.111614	0.610595	-0.182795	0.854959	NA
70320	Mycfi1.estExt_fgenesh1_kg.C_10003	scaffold_1	1173655	1172579	56.917	-0.0892752	0.292926	-0.304771	0.760541	0.826521
169160	Genemark.172_g	scaffold_1	1209554	1173850	0	NA	NA	NA	NA	NA
169166	Genemark.178_g	scaffold_1	1294400	1293623	14.2349	-1.38132	0.675724	-2.0442	0.0409334	0.0785765
205633	estExt_Genemark.C_10179	scaffold_1	1295865	1294432	6.14856	-1.89684	0.933488	-2.03199	0.0421545	0.080632
169168	Genemark.180_g	scaffold_1	1296423	1295893	1.07649	2.47985	1.33382	1.85921	0.062998	NA
85630	Mycfi1.estExt_fgenesh1_pg.C_10043	scaffold_1	1296493	1299574	607.085	1.10739	0.190932	5.79994	6.63389e-09	4.3034e-08
129907	e_gw1.1.2419.1	scaffold_1	1300339	1302540	460.147	-0.664436	0.194299	-3.41965	0.000627023	0.00199335
75170	Mycfi1.fgenesh1_pg.C_scaffold_1000045	scaffold_1	1303878	1308106	190.468	-1.7428	0.277245	-6.28612	3.2549e-10	2.36786e-09
75171	Mycfi1.fgenesh1_pg.C_scaffold_1000046	scaffold_1	1329912	1330878	104.424	-0.209656	0.256808	-0.81639	0.414277	0.525156
209476	estExt_fgenesh1_kg.C_10047	scaffold_1	1331392	1332528	98.3028	-0.0973592	0.284522	-0.342186	0.732211	0.805695
158561	estExt_Genewise1.C_10330	scaffold_1	1337619	1335889	258.229	0.197817	0.199801	0.990068	0.322141	0.430016
180915	fgenesh1_kg.1_#_48_#_4412345:1	scaffold_1	1338653	1338934	71.8979	0.824289	0.25287	3.25973	0.00111519	0.00335338
89416	Mycfi1.synt_with_mycgr.1__10	scaffold_1	1340558	1339300	2.20373	-0.0816103	1.1108	-0.0734695	0.941432	0.961304
70321	Mycfi1.estExt_fgenesh1_kg.C_10005	scaffold_1	1342269	1343074	2021.79	-0.95998	0.144309	-6.65225	2.8864e-11	2.33416e-10
101681	gw1.1.1414.1	scaffold_1	1344489	1343730	284.556	-0.363516	0.22024	-1.65055	0.0988309	0.164483
201079	estExt_fgenesh1_pm.C_10108	scaffold_1	1344799	1346216	5.87566	0.153347	0.858989	0.17852	0.858315	0.900911
180917	fgenesh1_kg.1_#_50_#_4417940:1	scaffold_1	1346826	1346551	105.675	0.0659713	0.241595	0.273065	0.784803	0.845094
147993	estExt_Genewise1Plus.C_10342	scaffold_1	1347084	1349384	184.247	0.268452	0.23311	1.15161	0.24948	0.3502
54584	Mycfi1.estExt_Genewise1Plus.C_10134	scaffold_1	1351417	1349846	359.523	0.116564	0.163499	0.712933	0.475887	0.5852
75186	Mycfi1.fgenesh1_pg.C_scaffold_1000061	scaffold_1	1353492	1352688	58.3718	-1.06813	0.436705	-2.44589	0.0144493	0.0324157
212839	estExt_fgenesh1_pg.C_10129	scaffold_1	1355801	1357663	287.765	2.80647	0.244057	11.4993	1.33062e-30	3.59401e-29
47782	Mycfi1.estExt_Genewise1.C_10138	scaffold_1	1359128	1359723	3701.2	-1.01542	0.238462	-4.25821	2.06073e-05	8.42921e-05
127164	e_gw1.1.1469.1	scaffold_1	1360358	1359798	107.877	0.255622	0.351138	0.72798	0.466626	0.576123
148002	estExt_Genewise1Plus.C_10354	scaffold_1	1360609	1361664	116.384	0.155733	0.313164	0.497289	0.618985	0.714772
209482	estExt_fgenesh1_kg.C_10053	scaffold_1	1361878	1362477	21.6725	-0.473344	0.478857	-0.988487	0.322914	0.430833
71189	Mycfi1.estExt_fgenesh1_pm.C_10031	scaffold_1	1363371	1364313	564.491	-0.363757	0.153107	-2.37584	0.0175093	0.0380758
180921	fgenesh1_kg.1_#_54_#_4415673:1	scaffold_1	1365383	1365738	12954.3	-3.6849	0.317918	-11.5907	4.59207e-31	1.28902e-29
201087	estExt_fgenesh1_pm.C_10117	scaffold_1	1369328	1366277	359.273	-1.13911	0.321656	-3.5414	0.000398016	0.00131523
212844	estExt_fgenesh1_pg.C_10134	scaffold_1	1372155	1370410	282.074	0.082986	0.268312	0.309289	0.757102	0.823869
205641	estExt_Genemark.C_10195	scaffold_1	1372186	1372545	0.239655	-0.732202	1.26521	-0.57872	0.562778	NA
47794	Mycfi1.estExt_Genewise1.C_10160	scaffold_1	1373430	1372827	915.229	-3.5686	0.299565	-11.9126	1.01755e-32	3.07357e-31
47796	Mycfi1.estExt_Genewise1.C_10162	scaffold_1	1376840	1374025	374.229	-0.229895	0.15988	-1.43792	0.150456	0.232772
129844	e_gw1.1.644.1	scaffold_1	1379925	1377927	96.5412	1.09147	0.229481	4.75624	1.97234e-06	9.45858e-06
47800	Mycfi1.estExt_Genewise1.C_10169	scaffold_1	1380554	1382657	217.354	-0.778007	0.366518	-2.1227	0.0337792	0.0666693
184415	fgenesh1_pm.1_#_124	scaffold_1	1384910	1383117	19.9133	0.807912	0.48776	1.65637	0.0976464	0.16292
28669	Mycfi1.e_gw1.1.252.1	scaffold_1	1386401	1388275	5.38688	-3.64901	1.28885	-2.83121	0.00463726	0.011936
75205	Mycfi1.fgenesh1_pg.C_scaffold_1000080	scaffold_1	1389146	1390097	44.6348	-0.232812	0.448242	-0.519389	0.60349	0.700879
62380	Mycfi1.fgenesh1_pm.C_scaffold_1000037	scaffold_1	1391123	1391893	59.1297	1.01286	0.333474	3.0373	0.00238706	0.00660895
127850	e_gw1.1.3774.1	scaffold_1	1392543	1395374	80.5161	-0.536212	0.331008	-1.61993	0.105246	0.173384
75208	Mycfi1.fgenesh1_pg.C_scaffold_1000083	scaffold_1	1396874	1395621	5.2122	0.521086	0.990837	0.525905	0.598954	0.696744
148025	estExt_Genewise1Plus.C_10391	scaffold_1	1399990	1399025	175.08	-0.450059	0.195033	-2.30761	0.021021	0.0446883
148028	estExt_Genewise1Plus.C_10394	scaffold_1	1403209	1400231	80.8544	-0.107356	0.387948	-0.276727	0.781989	0.843283
212850	estExt_fgenesh1_pg.C_10147	scaffold_1	1403494	1404843	673.679	-1.55405	0.165098	-9.41288	4.82719e-21	7.57861e-20
85651	Mycfi1.estExt_fgenesh1_pg.C_10086	scaffold_1	1405648	1407730	157.174	1.41458	0.269177	5.25522	1.47847e-07	8.29596e-07
180927	fgenesh1_kg.1_#_60_#_4413184:1	scaffold_1	1408501	1408316	1.33136	-2.10197	1.40306	-1.49814	0.134097	NA
209489	estExt_fgenesh1_kg.C_10061	scaffold_1	1408954	1408562	0	NA	NA	NA	NA	NA
180928	fgenesh1_kg.1_#_61_#_4413183:1	scaffold_1	1409412	1409056	0	NA	NA	NA	NA	NA
26433	Mycfi1.e_gw1.1.32.1	scaffold_1	1409616	1414633	2.02732	-2.64498	1.36402	-1.93911	0.0524878	0.0969929
212852	estExt_fgenesh1_pg.C_10150	scaffold_1	1415287	1417237	53.5395	-0.0997923	0.366841	-0.272031	0.785598	0.845577
28715	Mycfi1.e_gw1.1.1805.1	scaffold_1	1419045	1417315	33.6099	1.6576	0.530061	3.12718	0.00176489	0.00502788
97003	gw1.1.511.1	scaffold_1	1421802	1419547	267.162	0.635076	0.176562	3.5969	0.000322031	0.00108487
169201	Genemark.213_g	scaffold_1	1421995	1423015	0.0340609	-0.111614	0.610595	-0.182795	0.854959	NA
85652	Mycfi1.estExt_fgenesh1_pg.C_10091	scaffold_1	1427642	1426689	271.1	2.03392	0.286585	7.09709	1.27411e-12	1.14906e-11
205649	estExt_Genemark.C_10215	scaffold_1	1427925	1429348	1.87063	1.52886	1.33093	1.14872	0.250672	NA
212854	estExt_fgenesh1_pg.C_10154	scaffold_1	1431261	1429380	212.566	-0.220804	0.226696	-0.974007	0.330053	0.438884
191819	fgenesh1_pg.1_#_158	scaffold_1	1431807	1432439	128.143	4.00395	0.372544	10.7476	6.08293e-27	1.35046e-25
85654	Mycfi1.estExt_fgenesh1_pg.C_10094	scaffold_1	1434385	1432844	303.929	-0.279633	0.242852	-1.15145	0.249546	0.350246
201097	estExt_fgenesh1_pm.C_10135	scaffold_1	1434547	1436014	103.369	0.0223432	0.251086	0.0889863	0.929093	0.952468
54615	Mycfi1.estExt_Genewise1Plus.C_10207	scaffold_1	1438693	1436387	176.859	-0.0913573	0.218835	-0.41747	0.676334	0.76132
75223	Mycfi1.fgenesh1_pg.C_scaffold_1000098	scaffold_1	1439394	1440745	31.5171	0.542075	0.397336	1.36427	0.172482	0.259618
26104	Mycfi1.e_gw1.1.2230.1	scaffold_1	1441388	1442734	836.127	-0.692557	0.327741	-2.11312	0.0345906	0.0679455
15080	Mycfi1.gw1.1.2508.1	scaffold_1	1445454	1446455	53.5304	-0.316782	0.316473	-1.00098	0.316838	0.424449
47812	Mycfi1.estExt_Genewise1.C_10216	scaffold_1	1448012	1447581	993.195	-0.69336	0.236624	-2.93022	0.00338725	0.00907131
71197	Mycfi1.estExt_fgenesh1_pm.C_10044	scaffold_1	1448380	1449311	1052.51	-0.458204	0.169741	-2.69943	0.00694577	0.0170629
54623	Mycfi1.estExt_Genewise1Plus.C_10221	scaffold_1	1450656	1451989	1050.95	-0.291009	0.280711	-1.03668	0.299884	0.406017
184435	fgenesh1_pm.1_#_144	scaffold_1	1453365	1452497	29.3723	-0.149913	0.417704	-0.358898	0.719671	0.796638
26275	Mycfi1.e_gw1.1.1460.1	scaffold_1	1454962	1457270	36.0792	0.783896	0.386432	2.02855	0.0425046	0.0812291
205654	estExt_Genemark.C_10224	scaffold_1	1457313	1458056	15.9157	0.612095	0.591651	1.03455	0.300877	0.406916
209495	estExt_fgenesh1_kg.C_10067	scaffold_1	1458648	1458091	160.96	-0.715085	0.350856	-2.03812	0.0415383	0.079638
209496	estExt_fgenesh1_kg.C_10068	scaffold_1	1460139	1460870	102.761	-0.114449	0.392808	-0.291361	0.770775	0.833588
148057	estExt_Genewise1Plus.C_10440	scaffold_1	1462958	1464421	117.673	-3.22174	0.399821	-8.05796	7.75812e-16	8.95482e-15
169218	Genemark.230_g	scaffold_1	1466570	1466119	0.205802	-0.704604	1.25887	-0.55971	0.575677	NA
47825	Mycfi1.estExt_Genewise1.C_10236	scaffold_1	1466593	1467197	203.392	-1.86379	0.245977	-7.57708	3.53418e-14	3.58873e-13
97816	gw1.1.660.1	scaffold_1	1467703	1469250	14.8091	-0.699599	0.662699	-1.05568	0.291113	0.396848
169220	Genemark.232_g	scaffold_1	1471178	1469438	140.179	-0.0934125	0.270576	-0.345235	0.729918	0.803749
148061	estExt_Genewise1Plus.C_10447	scaffold_1	1471980	1474013	178.708	0.164779	0.341688	0.482248	0.629629	0.723459
26177	Mycfi1.e_gw1.1.2018.1	scaffold_1	1475651	1474091	1029.02	1.72044	0.193278	8.90136	5.51681e-19	7.63766e-18
29086	Mycfi1.e_gw1.1.991.1	scaffold_1	1476146	1476475	24.0063	-0.533846	0.450515	-1.18497	0.23603	0.335225
89428	Mycfi1.synt_with_mycgr.1__22	scaffold_1	1477981	1478805	17.3176	-4.02533	0.985325	-4.08528	4.40233e-05	0.000172222
180938	fgenesh1_kg.1_#_71_#_4410701:1	scaffold_1	1479375	1479184	0	NA	NA	NA	NA	NA
148064	estExt_Genewise1Plus.C_10457	scaffold_1	1480845	1479718	167.162	0.580086	0.292068	1.98613	0.0470186	0.0884527
108114	gw1.1.2580.1	scaffold_1	1483965	1482149	297.185	2.0803	0.230234	9.03558	1.63139e-19	2.33869e-18
75249	Mycfi1.fgenesh1_pg.C_scaffold_1000124	scaffold_1	1485604	1484381	0.0681217	-0.213016	0.80984	-0.263035	0.792524	NA
29145	Mycfi1.e_gw1.1.2874.1	scaffold_1	1487307	1486264	109.017	-0.0685005	0.30673	-0.223325	0.823283	0.873979
28109	Mycfi1.e_gw1.1.4195.1	scaffold_1	1489101	1490154	25.2963	0.766513	0.426888	1.79558	0.072561	0.12724
75252	Mycfi1.fgenesh1_pg.C_scaffold_1000127	scaffold_1	1490543	1491523	47.4201	1.51424	0.404701	3.74162	0.000182834	0.000642797
169228	Genemark.240_g	scaffold_1	1491551	1492796	0	NA	NA	NA	NA	NA
27583	Mycfi1.e_gw1.1.1727.1	scaffold_1	1494599	1492827	376.889	-0.639989	0.243291	-2.63055	0.00852463	0.0204863
70333	Mycfi1.estExt_fgenesh1_kg.C_10018	scaffold_1	1495261	1497413	802.223	-0.626371	0.204625	-3.06107	0.00220551	0.00614437
26563	Mycfi1.e_gw1.1.749.1	scaffold_1	1497889	1498778	1228.09	-0.577624	0.285038	-2.02648	0.042716	0.0815338
169231	Genemark.243_g	scaffold_1	1498816	1499346	39.3412	-1.03183	0.382514	-2.69751	0.00698607	0.0171501
148076	estExt_Genewise1Plus.C_10475	scaffold_1	1503172	1499383	511.964	-0.267112	0.169732	-1.57373	0.115551	0.187416
169233	Genemark.245_g	scaffold_1	1503213	1503403	0	NA	NA	NA	NA	NA
209502	estExt_fgenesh1_kg.C_10074	scaffold_1	1505690	1504959	74.8236	0.0690218	0.446262	0.154667	0.877084	0.914436
212871	estExt_fgenesh1_pg.C_10184	scaffold_1	1510791	1508560	385.144	1.72871	0.16888	10.2363	1.36338e-24	2.59223e-23
169235	Genemark.247_g	scaffold_1	1514522	1517394	2.80602	1.21065	1.18415	1.02238	0.306602	0.41313
25200	Mycfi1.e_gw1.1.2564.1	scaffold_1	1518548	1517433	116.23	-0.560328	0.350517	-1.59858	0.109914	0.179913
26854	Mycfi1.e_gw1.1.482.1	scaffold_1	1518747	1519832	98.7924	0.76509	0.342898	2.23125	0.0256648	0.052985
184454	fgenesh1_pm.1_#_163	scaffold_1	1520919	1522454	122.198	-0.593386	0.230329	-2.57625	0.00998786	0.0234847
62399	Mycfi1.fgenesh1_pm.C_scaffold_1000056	scaffold_1	1522836	1524010	31.6503	0.941208	0.391592	2.40355	0.0162369	0.0357513
148084	estExt_Genewise1Plus.C_10492	scaffold_1	1525111	1525671	198.896	0.126938	0.249527	0.508712	0.610954	0.707938
54650	Mycfi1.estExt_Genewise1Plus.C_10291	scaffold_1	1527212	1526508	1861.96	-0.420937	0.247587	-1.70016	0.0891007	0.150674
25425	Mycfi1.e_gw1.1.2188.1	scaffold_1	1529047	1527677	219.133	1.08496	0.251121	4.32045	1.55712e-05	6.49943e-05
212874	estExt_fgenesh1_pg.C_10189	scaffold_1	1531477	1538679	729.898	-0.0802855	0.22132	-0.362758	0.716786	0.794757
209504	estExt_fgenesh1_kg.C_10076	scaffold_1	1538759	1539073	0	NA	NA	NA	NA	NA
209505	estExt_fgenesh1_kg.C_10077	scaffold_1	1539575	1539943	7.55331	0.236895	0.678346	0.349224	0.726921	0.801767
62403	Mycfi1.fgenesh1_pm.C_scaffold_1000060	scaffold_1	1543063	1540607	232.551	0.280665	0.172001	1.63177	0.102728	0.169993
27689	Mycfi1.e_gw1.1.96.1	scaffold_1	1545315	1543567	64.3187	-0.486032	0.386673	-1.25696	0.208769	0.303255
85679	Mycfi1.estExt_fgenesh1_pg.C_10145	scaffold_1	1546918	1545756	119.097	0.885622	0.250489	3.53557	0.0004069	0.00134203
209507	estExt_fgenesh1_kg.C_10079	scaffold_1	1550977	1551795	107.65	1.07685	0.302092	3.56463	0.000364364	0.00121527
75274	Mycfi1.fgenesh1_pg.C_scaffold_1000149	scaffold_1	1552820	1551896	87.7404	2.38361	0.314022	7.59059	3.18464e-14	3.24301e-13
158677	estExt_Genewise1.C_10518	scaffold_1	1553369	1555199	318.304	-0.275101	0.184845	-1.48828	0.136677	0.215162
85683	Mycfi1.estExt_fgenesh1_pg.C_10150	scaffold_1	1555477	1556289	417.037	-0.367646	0.189668	-1.93837	0.0525785	0.0971397
128128	e_gw1.1.648.1	scaffold_1	1557879	1559247	42.7066	1.26441	0.426623	2.96378	0.0030389	0.00822674
28682	Mycfi1.e_gw1.1.4244.1	scaffold_1	1560609	1559640	92.0212	4.92582	0.45894	10.733	7.12239e-27	1.55864e-25
75280	Mycfi1.fgenesh1_pg.C_scaffold_1000155	scaffold_1	1562371	1561480	501.456	3.12777	0.361306	8.65685	4.84959e-18	6.34947e-17
26809	Mycfi1.e_gw1.1.2138.1	scaffold_1	1563196	1564634	93.2272	2.417	0.342115	7.06487	1.6077e-12	1.43541e-11
107938	gw1.1.2522.1	scaffold_1	1567966	1566180	65.8585	1.05199	0.316344	3.32547	0.000882705	0.00270823
75283	Mycfi1.fgenesh1_pg.C_scaffold_1000158	scaffold_1	1568688	1570172	150.143	0.156632	0.21228	0.737857	0.460602	0.570459
125327	e_gw1.1.977.1	scaffold_1	1570798	1572122	111.151	-0.509154	0.257325	-1.97864	0.0478564	0.0898396
62413	Mycfi1.fgenesh1_pm.C_scaffold_1000070	scaffold_1	1572429	1572982	278.793	-0.479954	0.197095	-2.43514	0.014886	0.033234
89438	Mycfi1.synt_with_mycgr.1__32	scaffold_1	1573606	1573332	13.1329	-0.459584	0.947499	-0.48505	0.627641	0.722124
201120	estExt_fgenesh1_pm.C_10179	scaffold_1	1577904	1575257	117.494	0.0456411	0.309205	0.147608	0.882652	0.918116
75287	Mycfi1.fgenesh1_pg.C_scaffold_1000162	scaffold_1	1580245	1582730	113.642	0.989517	0.251189	3.93933	8.17104e-05	0.000306571
85685	Mycfi1.estExt_fgenesh1_pg.C_10162	scaffold_1	1584170	1587388	397.442	-0.111525	0.158745	-0.702539	0.482343	0.59101
127785	e_gw1.1.425.1	scaffold_1	1589663	1587590	56.944	-1.03762	0.326087	-3.18203	0.00146248	0.00427772
98943	gw1.1.865.1	scaffold_1	1590110	1591551	227.8	-1.21048	0.212467	-5.69729	1.21728e-08	7.7511e-08
75291	Mycfi1.fgenesh1_pg.C_scaffold_1000166	scaffold_1	1593136	1592150	0	NA	NA	NA	NA	NA
75292	Mycfi1.fgenesh1_pg.C_scaffold_1000167	scaffold_1	1594063	1593457	1.15248	-0.167919	1.33908	-0.125398	0.900208	NA
184477	fgenesh1_pm.1_#_186	scaffold_1	1595970	1598071	331.812	0.370046	0.202916	1.82364	0.0682061	0.120808
26394	Mycfi1.e_gw1.1.3723.1	scaffold_1	1598908	1598675	269.706	-1.2426	0.292851	-4.24312	2.20437e-05	8.95699e-05
201123	estExt_fgenesh1_pm.C_10183	scaffold_1	1599234	1601051	417.866	-2.45688	0.203348	-12.0822	1.31212e-33	4.12605e-32
28388	Mycfi1.e_gw1.1.738.1	scaffold_1	1603347	1602991	17.2519	0.424728	0.49795	0.852954	0.393685	0.504602
191875	fgenesh1_pg.1_#_214	scaffold_1	1605523	1604091	426.854	-0.828467	0.168159	-4.92668	8.36393e-07	4.26672e-06
28021	Mycfi1.e_gw1.1.2183.1	scaffold_1	1607017	1608357	79.001	-0.708516	0.298435	-2.3741	0.0175918	0.038201
124324	gw1.1.5771.1	scaffold_1	1609920	1608756	64.1414	-0.332532	0.286426	-1.16097	0.245653	0.346096
47863	Mycfi1.estExt_Genewise1.C_10362	scaffold_1	1613267	1610843	2121.33	0.522209	0.155585	3.35643	0.000789557	0.00244907
205672	estExt_Genemark.C_10274	scaffold_1	1614176	1614466	1.01865	-1.95088	1.40525	-1.38828	0.165051	NA
169264	Genemark.276_g	scaffold_1	1615434	1620595	2.24619	0.790611	1.22029	0.64789	0.517056	0.623106
20444	Mycfi1.gw1.1.3810.1	scaffold_1	1624410	1622473	149.085	-0.173162	0.272884	-0.634561	0.525715	0.630996
201126	estExt_fgenesh1_pm.C_10187	scaffold_1	1625461	1626281	100.503	0.26374	0.243621	1.08258	0.278993	0.383593
205675	estExt_Genemark.C_10279	scaffold_1	1626684	1626480	0.0458935	-0.147208	0.692351	-0.212621	0.831623	NA
212887	estExt_fgenesh1_pg.C_10215	scaffold_1	1664902	1666332	131.832	-0.612022	0.248799	-2.4599	0.0138974	0.0313863
89442	Mycfi1.synt_with_mycgr.1__36	scaffold_1	1667999	1666778	37.1919	0.125309	0.403477	0.310573	0.756125	0.823057
62423	Mycfi1.fgenesh1_pm.C_scaffold_1000080	scaffold_1	1672530	1671566	57.493	0.323954	0.388763	0.833292	0.40468	0.515917
85689	Mycfi1.estExt_fgenesh1_pg.C_10178	scaffold_1	1672978	1673993	432.783	-0.386772	0.196361	-1.9697	0.0488731	0.0913963
54675	Mycfi1.estExt_Genewise1Plus.C_10377	scaffold_1	1675103	1677362	464.285	-0.637793	0.172519	-3.69694	0.000218214	0.000755051
209511	estExt_fgenesh1_kg.C_10083	scaffold_1	1678074	1679156	251.014	-1.26457	0.2437	-5.18907	2.11351e-07	1.167e-06
75309	Mycfi1.fgenesh1_pg.C_scaffold_1000184	scaffold_1	1680446	1679515	65.3868	-0.483851	0.379404	-1.27529	0.202206	0.295321
148130	estExt_Genewise1Plus.C_10584	scaffold_1	1682570	1680667	221.761	3.03808	0.245653	12.3674	3.92449e-35	1.3192e-33
205678	estExt_Genemark.C_10286	scaffold_1	1683689	1684226	69.4509	3.37375	0.560158	6.02284	1.71379e-09	1.16976e-08
209512	estExt_fgenesh1_kg.C_10084	scaffold_1	1684672	1684899	98.6123	3.497	0.390796	8.94841	3.60629e-19	5.06155e-18
75311	Mycfi1.fgenesh1_pg.C_scaffold_1000186	scaffold_1	1685280	1686157	51.1847	0.416464	0.356848	1.16706	0.243184	0.34334
209513	estExt_fgenesh1_kg.C_10085	scaffold_1	1687055	1686543	275.144	-0.259737	0.262598	-0.989103	0.322613	0.430538
169277	Genemark.289_g	scaffold_1	1692266	1694631	39.2696	1.0414	0.630548	1.65158	0.0986203	0.164234
191889	fgenesh1_pg.1_#_228	scaffold_1	1695524	1694826	76.5992	-1.08616	0.3238	-3.35443	0.000795298	0.0024626
205681	estExt_Genemark.C_10291	scaffold_1	1695557	1695932	0.467894	-1.16466	1.37344	-0.847991	0.396443	NA
212893	estExt_fgenesh1_pg.C_10224	scaffold_1	1702237	1696541	795.435	-0.239511	0.132502	-1.8076	0.0706692	0.124472
25499	Mycfi1.e_gw1.1.3112.1	scaffold_1	1703693	1702902	79.6034	0.292801	0.268942	1.08871	0.27628	0.3804
26406	Mycfi1.e_gw1.1.374.1	scaffold_1	1704126	1705367	36.411	0.937705	0.418386	2.24125	0.0250102	0.0518231
62431	Mycfi1.fgenesh1_pm.C_scaffold_1000088	scaffold_1	1705557	1705964	44.2284	-0.383356	0.335797	-1.14163	0.253607	0.354831
119511	gw1.1.4720.1	scaffold_1	1708016	1707100	0	NA	NA	NA	NA	NA
148132	estExt_Genewise1Plus.C_10598	scaffold_1	1715778	1712683	1238.33	-1.1972	0.151005	-7.9282	2.22342e-15	2.48352e-14
169285	Genemark.297_g	scaffold_1	1718860	1720008	1.01344	-1.94187	1.40596	-1.38117	0.167226	NA
169286	Genemark.298_g	scaffold_1	1720887	1720033	1.54851	-0.635517	1.28866	-0.493163	0.621897	NA
169288	Genemark.300_g	scaffold_1	1757712	1749233	0	NA	NA	NA	NA	NA
180953	fgenesh1_kg.1_#_86_#_4414771:1	scaffold_1	1758419	1759275	158.068	-0.740578	0.29763	-2.48825	0.0128372	0.0292754
209515	estExt_fgenesh1_kg.C_10087	scaffold_1	1761343	1760295	177.571	-0.157027	0.317898	-0.493953	0.621339	0.716796
158718	estExt_Genewise1.C_10607	scaffold_1	1769015	1765995	198.767	0.200237	0.215099	0.930905	0.351903	0.461246
123895	gw1.1.5635.1	scaffold_1	1774131	1770471	859.245	-1.1539	0.195949	-5.88879	3.89042e-09	2.57512e-08
85696	Mycfi1.estExt_fgenesh1_pg.C_10199	scaffold_1	1778002	1780317	31.1324	0.602021	0.370228	1.62608	0.103932	0.171667
28591	Mycfi1.e_gw1.1.2803.1	scaffold_1	1781467	1780409	108.133	1.17949	0.239513	4.92454	8.45572e-07	4.30944e-06
169295	Genemark.307_g	scaffold_1	1783128	1784402	112.189	-2.32974	0.774574	-3.00777	0.00263171	0.00721918
212900	estExt_fgenesh1_pg.C_10236	scaffold_1	1826051	1831939	1235.99	0.143345	0.151472	0.946348	0.343971	0.453554
27879	Mycfi1.e_gw1.1.3511.1	scaffold_1	1833119	1832594	112.005	0.455205	0.302702	1.50381	0.132631	0.21005
126418	e_gw1.1.110.1	scaffold_1	1834374	1838003	347.575	0.226283	0.165639	1.36612	0.171901	0.258891
75334	Mycfi1.fgenesh1_pg.C_scaffold_1000209	scaffold_1	1840180	1839428	1377.58	-0.85574	0.206215	-4.14975	3.32834e-05	0.000132331
209517	estExt_fgenesh1_kg.C_10089	scaffold_1	1841583	1842361	400.321	4.13551	0.424477	9.74259	1.9844e-22	3.33523e-21
126279	e_gw1.1.3849.1	scaffold_1	1845652	1843081	122.739	-0.56361	0.310888	-1.8129	0.0698471	0.123206
169304	Genemark.316_g	scaffold_1	1850351	1850157	0	NA	NA	NA	NA	NA
212903	estExt_fgenesh1_pg.C_10242	scaffold_1	1851132	1852630	7.1316	1.24505	0.806445	1.54388	0.122617	0.19686
148147	estExt_Genewise1Plus.C_10620	scaffold_1	1854522	1853425	857.11	-1.38495	0.208171	-6.65293	2.87322e-11	2.327e-10
75339	Mycfi1.fgenesh1_pg.C_scaffold_1000214	scaffold_1	1856748	1855298	19.7322	0.349813	0.588254	0.594664	0.552068	0.655283
169307	Genemark.319_g	scaffold_1	1857788	1856831	1.77741	1.83503	1.40458	1.30646	0.191395	NA
26341	Mycfi1.e_gw1.1.3340.1	scaffold_1	1858552	1859466	0.273924	-0.852791	1.31018	-0.650896	0.515114	NA
212905	estExt_fgenesh1_pg.C_10246	scaffold_1	1860306	1859508	292.84	-0.668437	0.170581	-3.91859	8.90669e-05	0.000332428
180958	fgenesh1_kg.1_#_91_#_4410809:2	scaffold_1	1861712	1860798	560.564	-0.844099	0.25123	-3.35986	0.000779817	0.00242306
212907	estExt_fgenesh1_pg.C_10248	scaffold_1	1862748	1864781	1828.45	-0.732896	0.137893	-5.31498	1.06668e-07	6.11007e-07
127555	e_gw1.1.1344.1	scaffold_1	1865994	1865204	304.425	-0.284306	0.247685	-1.14786	0.251028	0.351958
212909	estExt_fgenesh1_pg.C_10250	scaffold_1	1867305	1873826	367.45	0.0591189	0.15533	0.380602	0.703498	0.784159
209521	estExt_fgenesh1_kg.C_10093	scaffold_1	1874735	1875073	106.579	-0.0995471	0.316948	-0.314081	0.75346	0.821105
191917	fgenesh1_pg.1_#_256	scaffold_1	1876829	1875559	195.89	0.0912423	0.226799	0.402304	0.68746	0.770414
212910	estExt_fgenesh1_pg.C_10252	scaffold_1	1879105	1882678	1025.5	-0.721045	0.131953	-5.46441	4.64446e-08	2.79475e-07
85706	Mycfi1.estExt_fgenesh1_pg.C_10219	scaffold_1	1883476	1884655	546.29	-0.439759	0.237139	-1.85443	0.0636772	0.114087
26067	Mycfi1.e_gw1.1.2402.1	scaffold_1	1886171	1887436	274.991	-1.56292	0.371234	-4.21007	2.55293e-05	0.000102914
184514	fgenesh1_pm.1_#_223	scaffold_1	1889108	1887504	172.917	-1.72398	0.478221	-3.60499	0.000312168	0.00105496
26225	Mycfi1.e_gw1.1.2592.1	scaffold_1	1891090	1889563	389.917	-0.219495	0.251071	-0.874235	0.38199	0.492466
97278	gw1.1.559.1	scaffold_1	1893093	1891529	122.554	0.431125	0.245237	1.75799	0.0787484	0.136008
205698	estExt_Genemark.C_10330	scaffold_1	1893365	1895617	10.1392	1.08377	0.856754	1.26497	0.205883	0.299753
97994	gw1.1.692.1	scaffold_1	1897472	1895786	83.2858	-1.34053	0.429357	-3.12217	0.00179521	0.00510883
169320	Genemark.332_g	scaffold_1	1897589	1898935	0	NA	NA	NA	NA	NA
98862	gw1.1.847.1	scaffold_1	1900171	1898999	40.4179	0.0256133	0.360929	0.0709651	0.943426	0.962724
3447	Mycfi1.gw1.1.303.1	scaffold_1	1901448	1902820	225.09	0.430758	0.178279	2.4162	0.0156836	0.034711
201151	estExt_fgenesh1_pm.C_10224	scaffold_1	1904569	1903274	49.5144	1.89426	0.374387	5.05963	4.20072e-07	2.22661e-06
127404	e_gw1.1.4700.1	scaffold_1	1906175	1904802	101.06	1.0073	0.237822	4.2355	2.28046e-05	9.24512e-05
27910	Mycfi1.e_gw1.1.1175.1	scaffold_1	1906642	1909842	33.8276	0.0558258	0.386631	0.14439	0.885192	0.920116
191928	fgenesh1_pg.1_#_267	scaffold_1	1912018	1910253	301.479	-3.01496	0.239333	-12.5974	2.18345e-36	7.72709e-35
85709	Mycfi1.estExt_fgenesh1_pg.C_10230	scaffold_1	1917414	1913549	196.188	0.415655	0.261992	1.58652	0.112622	0.183477
109102	gw1.1.2762.1	scaffold_1	1918417	1919803	122.34	-0.28449	0.28582	-0.995346	0.319568	0.427326
75362	Mycfi1.fgenesh1_pg.C_scaffold_1000237	scaffold_1	1921942	1920446	54.4021	0.553945	0.327529	1.69129	0.0907821	0.152987
128903	e_gw1.1.1409.1	scaffold_1	1922131	1922787	26.3395	1.37483	0.477652	2.8783	0.00399826	0.0104854
54703	Mycfi1.estExt_Genewise1Plus.C_10495	scaffold_1	1925116	1923277	321.245	0.292563	0.149909	1.9516	0.0509853	0.0946038
26550	Mycfi1.e_gw1.1.786.1	scaffold_1	1932254	1931544	25.6442	0.815374	0.435975	1.87023	0.0614519	0.110699
169330	Genemark.342_g	scaffold_1	1933181	1933795	2.12931	2.71847	1.28383	2.11747	0.03422	0.067378
105631	gw1.1.2084.1	scaffold_1	1938060	1934235	308.462	-0.188221	0.163969	-1.1479	0.251008	0.351958
169333	Genemark.345_g	scaffold_1	1940413	1942825	96.1323	0.410677	0.29462	1.39392	0.163342	0.248759
75369	Mycfi1.fgenesh1_pg.C_scaffold_1000244	scaffold_1	1945374	1942958	55.9272	0.200827	0.30579	0.656746	0.511344	0.617957
75370	Mycfi1.fgenesh1_pg.C_scaffold_1000245	scaffold_1	1946184	1946627	84.8262	-0.498091	0.328424	-1.51661	0.129365	0.205936
75371	Mycfi1.fgenesh1_pg.C_scaffold_1000246	scaffold_1	1948801	1947167	140.143	0.355903	0.228367	1.55847	0.119122	0.192082
70341	Mycfi1.estExt_fgenesh1_kg.C_10027	scaffold_1	1952520	1953017	68.6772	0.944156	0.314737	2.99982	0.00270136	0.00739323
205704	estExt_Genemark.C_10352	scaffold_1	1966982	1955887	147.088	0.725288	0.292358	2.48082	0.0131081	0.0298299
212921	estExt_fgenesh1_pg.C_10274	scaffold_1	1997075	1998696	22.4861	-0.945668	0.615685	-1.53596	0.124548	0.199422
169345	Genemark.357_g	scaffold_1	2002058	2002655	0	NA	NA	NA	NA	NA
212922	estExt_fgenesh1_pg.C_10275	scaffold_1	2002083	1998847	180.594	0.842161	0.217552	3.87107	0.000108357	0.000399971
128341	e_gw1.1.5585.1	scaffold_1	2004705	2004202	50.1696	-0.000581952	0.356488	-0.00163246	0.998697	0.99907
26888	Mycfi1.e_gw1.1.1814.1	scaffold_1	2007574	2005654	611.132	4.17035	0.188151	22.1649	7.48975e-109	2.62403e-106
158765	estExt_Genewise1.C_10701	scaffold_1	2010249	2008616	270.318	0.325429	0.216158	1.50551	0.132193	0.209628
212924	estExt_fgenesh1_pg.C_10278	scaffold_1	2010753	2011679	43.1869	2.09955	0.327828	6.40444	1.50922e-10	1.1437e-09
62451	Mycfi1.fgenesh1_pm.C_scaffold_1000108	scaffold_1	2012453	2013555	1.90818	3.06787	1.2604	2.43404	0.0149316	0.0333148
118732	gw1.1.4542.1	scaffold_1	2015002	2013754	1003.94	-0.641519	0.164711	-3.89482	9.82726e-05	0.000364755
169351	Genemark.363_g	scaffold_1	2029129	2029427	7.02954	-0.403403	0.770129	-0.523812	0.600409	0.698203
169352	Genemark.364_g	scaffold_1	2029455	2030482	215.178	0.0523922	0.205971	0.254367	0.799212	0.85631
28623	Mycfi1.e_gw1.1.3824.1	scaffold_1	2031507	2034033	739.798	-1.34133	0.227411	-5.89829	3.67292e-09	2.4402e-08
209529	estExt_fgenesh1_kg.C_10102	scaffold_1	2035414	2035890	27.0464	0.0492852	0.452448	0.10893	0.913258	0.941169
85718	Mycfi1.estExt_fgenesh1_pg.C_10255	scaffold_1	2038095	2036034	16.0581	-1.47224	1.06333	-1.38455	0.16619	0.252344
209530	estExt_fgenesh1_kg.C_10103	scaffold_1	2040660	2038975	246.018	0.868077	0.19819	4.38003	1.18662e-05	5.05128e-05
54715	Mycfi1.estExt_Genewise1Plus.C_10544	scaffold_1	2042144	2041238	180.877	0.362798	0.204897	1.77064	0.0766212	0.133054
85722	Mycfi1.estExt_fgenesh1_pg.C_10259	scaffold_1	2043974	2042535	150.973	-1.10411	0.272741	-4.04822	5.16087e-05	0.000199208
212929	estExt_fgenesh1_pg.C_10285	scaffold_1	2060362	2062497	94.7796	-2.51341	0.411822	-6.10313	1.04011e-09	7.23754e-09
169356	Genemark.368_g	scaffold_1	2065441	2064953	0	NA	NA	NA	NA	NA
209532	estExt_fgenesh1_kg.C_10105	scaffold_1	2065699	2066388	99.1563	-1.95247	1.05195	-1.85604	NA	NA
75393	Mycfi1.fgenesh1_pg.C_scaffold_1000268	scaffold_1	2068180	2069388	61.7187	0.888841	0.318438	2.79125	0.00525046	0.0133099
128077	e_gw1.1.3532.1	scaffold_1	2073261	2069611	437.978	0.0139056	0.183876	0.0756249	0.939717	0.960039
54726	Mycfi1.estExt_Genewise1Plus.C_10560	scaffold_1	2075816	2073857	442.72	2.13852	0.181387	11.7899	4.40234e-32	1.29688e-30
118125	gw1.1.4423.1	scaffold_1	2078708	2077323	166.091	-0.596918	0.251383	-2.37453	0.0175712	0.0381718
27226	Mycfi1.e_gw1.1.1359.1	scaffold_1	2081460	2083550	88.3125	-0.645066	0.349205	-1.84724	0.0647123	0.115613
205715	estExt_Genemark.C_10375	scaffold_1	2085198	2084461	4.48508	-1.02955	0.994738	-1.03499	0.300673	0.406813
209534	estExt_fgenesh1_kg.C_10107	scaffold_1	2085235	2086771	350.252	-1.67155	0.247029	-6.76662	1.31827e-11	1.09326e-10
191957	fgenesh1_pg.1_#_296	scaffold_1	2088367	2087028	9.2794	1.24734	0.669844	1.86213	0.0625845	0.112468
158783	estExt_Genewise1.C_10741	scaffold_1	2088973	2090229	460.986	-1.26227	0.230202	-5.4833	4.17474e-08	2.52914e-07
209536	estExt_fgenesh1_kg.C_10109	scaffold_1	2091152	2091538	41.1067	1.45411	0.416731	3.48931	0.000484266	0.00157405
26878	Mycfi1.e_gw1.1.4463.1	scaffold_1	2093025	2093393	21.1955	0.734458	0.437111	1.68025	0.0929079	0.155957
148203	estExt_Genewise1Plus.C_10738	scaffold_1	2096821	2095328	283.516	0.206532	0.206986	0.997806	0.318373	0.426085
201172	estExt_fgenesh1_pm.C_10255	scaffold_1	2098076	2098282	5.89013	-1.79908	0.958973	-1.87604	0.0606493	0.109633
62463	Mycfi1.fgenesh1_pm.C_scaffold_1000120	scaffold_1	2100014	2102109	125.039	-0.434054	0.238296	-1.82149	0.068532	0.121325
169369	Genemark.381_g	scaffold_1	2110972	2109830	0.251696	-0.798301	1.29235	-0.617712	0.536765	NA
169370	Genemark.382_g	scaffold_1	2111003	2112236	0.580486	1.29296	1.39507	0.926804	0.354028	NA
201173	estExt_fgenesh1_pm.C_10257	scaffold_1	2115707	2115144	50.0224	0.542811	0.327141	1.65926	0.0970641	0.162096
209540	estExt_fgenesh1_kg.C_10113	scaffold_1	2116416	2115883	63.9349	0.91651	0.32181	2.84798	0.00439971	0.0114122
212935	estExt_fgenesh1_pg.C_10295	scaffold_1	2117831	2118679	48.8208	2.57184	0.386728	6.65025	2.92593e-11	2.36255e-10
129567	e_gw1.1.5839.1	scaffold_1	2120937	2121731	11.4616	-2.6006	0.934229	-2.78368	0.00537461	0.0136085
158790	estExt_Genewise1.C_10753	scaffold_1	2123438	2122202	443.899	-0.305355	0.170082	-1.79534	0.0725994	0.127286
47929	Mycfi1.estExt_Genewise1.C_10589	scaffold_1	2125675	2124375	557.466	3.5834	0.331566	10.8075	3.17104e-27	7.17365e-26
169375	Genemark.387_g	scaffold_1	2129143	2128734	0.0340609	-0.111614	0.610595	-0.182795	0.854959	NA
212937	estExt_fgenesh1_pg.C_10298	scaffold_1	2129166	2132900	145.412	0.250498	0.316017	0.792675	0.427967	0.537868
129631	e_gw1.1.3802.1	scaffold_1	2133700	2136091	146.762	0.371586	0.213612	1.73954	0.0819399	0.140605
75413	Mycfi1.fgenesh1_pg.C_scaffold_1000288	scaffold_1	2136264	2137266	5.754	0.646864	0.750554	0.861849	0.388771	0.499742
75414	Mycfi1.fgenesh1_pg.C_scaffold_1000289	scaffold_1	2138306	2137551	91.4182	0.821111	0.366608	2.23975	0.0251071	0.0519838
124419	gw1.1.5790.1	scaffold_1	2139841	2138705	60.8848	0.708622	0.376047	1.8844	0.0595114	0.107896
205721	estExt_Genemark.C_10392	scaffold_1	2143926	2148677	349.05	-0.483882	0.182311	-2.65416	0.00795071	0.019245
191970	fgenesh1_pg.1_#_309	scaffold_1	2150035	2148788	239.379	-0.136421	0.198146	-0.688487	0.491146	0.598608
26624	Mycfi1.e_gw1.1.3754.1	scaffold_1	2150333	2153992	144.176	0.156488	0.230583	0.678661	0.497353	0.604867
201177	estExt_fgenesh1_pm.C_10264	scaffold_1	2154207	2154974	219.842	-0.725032	0.38212	-1.89739	0.057776	0.105184
28307	Mycfi1.e_gw1.1.3764.1	scaffold_1	2156208	2158862	148.485	-0.0429626	0.289334	-0.148488	0.881958	0.917732
75421	Mycfi1.fgenesh1_pg.C_scaffold_1000296	scaffold_1	2159930	2160451	70.7783	3.91299	0.338881	11.5468	7.66133e-31	2.11733e-29
71227	Mycfi1.estExt_fgenesh1_pm.C_10125	scaffold_1	2170538	2172472	1536.24	-0.950124	0.278702	-3.4091	0.00065177	0.00206393
209544	estExt_fgenesh1_kg.C_10117	scaffold_1	2172532	2172870	0	NA	NA	NA	NA	NA
209545	estExt_fgenesh1_kg.C_10118	scaffold_1	2173900	2175099	203.757	-0.245931	0.290874	-0.845489	0.397838	0.50895
126975	e_gw1.1.313.1	scaffold_1	2175705	2178210	160.957	0.419969	0.208371	2.01549	0.0438536	0.0833172
19828	Mycfi1.gw1.1.3701.1	scaffold_1	2178899	2178649	56.5856	-0.287712	0.323542	-0.889254	0.373866	0.484117
158803	estExt_Genewise1.C_10783	scaffold_1	2181621	2182808	1.83446	0.351327	1.16726	0.300985	0.763426	NA
180987	fgenesh1_kg.1_#_120_#_4411604:1	scaffold_1	2184574	2183882	12.2359	0.724235	0.551804	1.31249	0.189356	0.280146
75429	Mycfi1.fgenesh1_pg.C_scaffold_1000304	scaffold_1	2188532	2186705	58.9763	0.0365404	0.343039	0.10652	0.91517	0.942506
13044	Mycfi1.gw1.1.1949.1	scaffold_1	2189737	2191303	263.795	-0.165605	0.229175	-0.722615	0.469916	0.579531
85739	Mycfi1.estExt_fgenesh1_pg.C_10300	scaffold_1	2191711	2192834	214.156	-0.752514	0.220564	-3.41177	0.000645434	0.00204763
70349	Mycfi1.estExt_fgenesh1_kg.C_10035	scaffold_1	2193293	2194643	1511.75	-1.07284	0.159263	-6.7363	1.62469e-11	1.33909e-10
169388	Genemark.400_g	scaffold_1	2195540	2194834	279.581	-0.506281	0.26197	-1.93259	0.0532865	0.0982109
184569	fgenesh1_pm.1_#_278	scaffold_1	2195645	2201257	197.045	0.423026	0.205795	2.05557	0.0398243	0.076805
99560	gw1.1.987.1	scaffold_1	2202138	2201215	15.1774	-1.70018	0.640602	-2.65404	0.0079535	0.0192474
212944	estExt_fgenesh1_pg.C_10316	scaffold_1	2208726	2202670	361.365	0.503369	0.159038	3.16508	0.00155043	0.00449209
148230	estExt_Genewise1Plus.C_10799	scaffold_1	2209745	2212543	112.88	-0.0889822	0.329279	-0.270233	0.786981	0.846334
212946	estExt_fgenesh1_pg.C_10318	scaffold_1	2213393	2214809	110.19	1.20853	0.246445	4.90385	9.39747e-07	4.74431e-06
201185	estExt_fgenesh1_pm.C_10277	scaffold_1	2218385	2216015	137.58	0.380397	0.241997	1.57191	0.115971	0.187991
209551	estExt_fgenesh1_kg.C_10124	scaffold_1	2218966	2217887	107.734	1.64757	0.348333	4.72988	2.24647e-06	1.06967e-05
71231	Mycfi1.estExt_fgenesh1_pm.C_10132	scaffold_1	2220129	2220831	251.654	-4.04368	0.346911	-11.6562	2.1326e-31	6.08188e-30
169396	Genemark.408_g	scaffold_1	2222270	2221145	9.01063	2.60544	0.71072	3.66591	0.000246463	0.000847404
169397	Genemark.409_g	scaffold_1	2222353	2222738	0.51235	-1.20676	1.37737	-0.876134	0.380957	NA
54752	Mycfi1.estExt_Genewise1Plus.C_10649	scaffold_1	2222760	2224370	6097.6	-5.76882	0.297621	-19.3831	1.07206e-83	1.88454e-81
54756	Mycfi1.estExt_Genewise1Plus.C_10653	scaffold_1	2227079	2224725	848.111	-4.11036	0.281524	-14.6004	2.79329e-48	1.61034e-46
47952	Mycfi1.estExt_Genewise1.C_10655	scaffold_1	2227452	2228459	1924.48	-0.898737	0.249836	-3.59731	0.00032153	0.00108382
18938	Mycfi1.gw1.1.3534.1	scaffold_1	2229785	2230048	60.6086	-0.480615	0.33322	-1.44233	0.149208	0.231241
201191	estExt_fgenesh1_pm.C_10283	scaffold_1	2230384	2233513	75.8601	-0.516189	0.298309	-1.73038	0.0835622	0.142863
201192	estExt_fgenesh1_pm.C_10284	scaffold_1	2235901	2233893	118.251	-3.01641	0.383101	-7.87368	3.44356e-15	3.79499e-14
110453	gw1.1.2999.1	scaffold_1	2238117	2236742	313.081	-0.315839	0.197755	-1.59712	0.110239	0.18039
47959	Mycfi1.estExt_Genewise1.C_10669	scaffold_1	2238418	2239096	1969.22	-0.58428	0.270727	-2.15819	0.0309131	0.0619822
184582	fgenesh1_pm.1_#_291	scaffold_1	2241450	2240249	245.265	-0.532529	0.205735	-2.58842	0.00964181	0.0227529
212956	estExt_fgenesh1_pg.C_10330	scaffold_1	2246628	2243665	150.341	0.773926	0.243533	3.17792	0.00148338	0.00432824
28278	Mycfi1.e_gw1.1.3563.1	scaffold_1	2246981	2247419	51.3376	0.394487	0.408275	0.966229	0.33393	0.442885
62485	Mycfi1.fgenesh1_pm.C_scaffold_1000142	scaffold_1	2248557	2247890	193.383	-1.70093	0.25894	-6.56881	5.07173e-11	4.01655e-10
212957	estExt_fgenesh1_pg.C_10333	scaffold_1	2250682	2248865	134.495	0.247462	0.286767	0.862938	0.388172	0.499204
75464	Mycfi1.fgenesh1_pg.C_scaffold_1000339	scaffold_1	2268276	2266716	51.0623	2.39476	0.40602	5.89814	3.67628e-09	2.44091e-08
75465	Mycfi1.fgenesh1_pg.C_scaffold_1000340	scaffold_1	2270379	2268493	151.207	0.142521	0.195612	0.728587	0.466254	0.57573
181000	fgenesh1_kg.1_#_133_#_4412851:1	scaffold_1	2273799	2273560	0	NA	NA	NA	NA	NA
209560	estExt_fgenesh1_kg.C_10133	scaffold_1	2274812	2273858	0	NA	NA	NA	NA	NA
201198	estExt_fgenesh1_pm.C_10293	scaffold_1	2276053	2276526	19.5387	-0.143078	0.692766	-0.206532	0.836376	0.884114
205739	estExt_Genemark.C_10424	scaffold_1	2277126	2276568	0.091787	-0.272653	0.894743	-0.304728	0.760574	NA
169413	Genemark.425_g	scaffold_1	2277241	2277997	0.353878	-0.995081	1.34494	-0.73987	0.459379	NA
28909	Mycfi1.e_gw1.1.2596.1	scaffold_1	2279165	2278054	394.354	0.434743	0.293837	1.47954	0.138997	0.218191
54770	Mycfi1.estExt_Genewise1Plus.C_10695	scaffold_1	2280089	2280673	347.925	0.304517	0.184771	1.64808	0.0993373	0.165223
75470	Mycfi1.fgenesh1_pg.C_scaffold_1000345	scaffold_1	2282895	2280784	38.0471	0.0209517	0.37728	0.0555337	0.955713	0.97054
127225	e_gw1.1.1164.1	scaffold_1	2283608	2284328	640.622	-1.1299	0.253406	-4.45885	8.24014e-06	3.586e-05
127211	e_gw1.1.557.1	scaffold_1	2285766	2287518	2716.99	-0.122853	0.409113	-0.300292	0.763954	0.828886
75475	Mycfi1.fgenesh1_pg.C_scaffold_1000350	scaffold_1	2288596	2287896	51.8486	-0.697267	0.319241	-2.18414	0.0289523	0.0587316
28946	Mycfi1.e_gw1.1.2516.1	scaffold_1	2288748	2289894	46.1668	-0.207404	0.344318	-0.60236	0.546934	0.650197
75477	Mycfi1.fgenesh1_pg.C_scaffold_1000352	scaffold_1	2290134	2291983	3.66229	-1.92397	1.14745	-1.67673	0.0935949	0.156987
85763	Mycfi1.estExt_fgenesh1_pg.C_10346	scaffold_1	2297788	2300460	731.192	-0.0678231	0.164906	-0.411284	0.680865	0.764963
209564	estExt_fgenesh1_kg.C_10137	scaffold_1	2300723	2300986	320.678	-0.445405	0.22577	-1.97282	0.0485158	0.0908503
148273	estExt_Genewise1Plus.C_10867	scaffold_1	2301754	2302527	195.114	-0.240145	0.217206	-1.10561	0.268894	0.372046
126125	e_gw1.1.1576.1	scaffold_1	2303339	2302614	2.25163	2.52193	1.08248	2.32978	0.0198176	0.0423736
28434	Mycfi1.e_gw1.1.3857.1	scaffold_1	2306676	2304636	58.6705	-1.03016	0.500436	-2.05853	0.0395392	0.0762964
192012	fgenesh1_pg.1_#_351	scaffold_1	2307868	2308221	4.0384	-1.23445	1.0133	-1.21825	0.223129	0.320554
75483	Mycfi1.fgenesh1_pg.C_scaffold_1000358	scaffold_1	2309089	2309637	11.0701	-0.461152	0.638741	-0.721971	0.470312	0.579673
148274	estExt_Genewise1Plus.C_10874	scaffold_1	2312169	2311216	5.65966	-0.652172	0.902982	-0.722243	0.470145	0.579585
27819	Mycfi1.e_gw1.1.2501.1	scaffold_1	2314403	2315458	28.8154	1.54325	0.3803	4.05798	4.94997e-05	0.00019155
209565	estExt_fgenesh1_kg.C_10138	scaffold_1	2316682	2315546	568.546	-0.183888	0.182608	-1.00701	0.313931	0.421628
209566	estExt_fgenesh1_kg.C_10139	scaffold_1	2317917	2318912	493.255	0.30325	0.185238	1.63709	0.101613	0.168485
26183	Mycfi1.e_gw1.1.4217.1	scaffold_1	2319227	2320159	65.4425	-1.01592	0.375094	-2.70845	0.00675988	0.0166827
169429	Genemark.441_g	scaffold_1	2320708	2321431	0.16677	-0.600227	1.20925	-0.496365	0.619637	NA
205745	estExt_Genemark.C_10442	scaffold_1	2337441	2330596	0.289083	-0.994439	1.3614	-0.730454	0.465113	NA
209567	estExt_fgenesh1_kg.C_10140	scaffold_1	2338079	2339776	1532.64	-0.808225	0.242126	-3.33804	0.000843719	0.00259977
205747	estExt_Genemark.C_10444	scaffold_1	2341520	2339799	12.9466	-0.28052	0.614547	-0.456465	0.648055	0.739221
209568	estExt_fgenesh1_kg.C_10141	scaffold_1	2343335	2343042	137.071	0.225002	0.288424	0.780106	0.435328	0.545458
127420	e_gw1.1.4288.1	scaffold_1	2345021	2343362	224.215	0.0952357	0.197463	0.482297	0.629595	0.723459
98134	gw1.1.711.1	scaffold_1	2347391	2345976	111.483	-0.402028	0.259474	-1.5494	0.121287	0.194957
169434	Genemark.446_g	scaffold_1	2347943	2348249	2.50834	0.439903	1.26031	0.349043	0.727057	0.801834
201210	estExt_fgenesh1_pm.C_10310	scaffold_1	2349973	2348279	4.358	0.391668	1.02703	0.381359	0.702937	0.783696
184606	fgenesh1_pm.1_#_315	scaffold_1	2353721	2351720	1430.68	-2.11438	0.172175	-12.2804	1.15412e-34	3.7962e-33
192023	fgenesh1_pg.1_#_362	scaffold_1	2358888	2357018	17.8941	0.519937	0.497506	1.04509	0.295983	0.401789
96279	gw1.1.366.1	scaffold_1	2362208	2360447	151.303	1.60239	0.420361	3.81194	0.000137878	0.000498135
192025	fgenesh1_pg.1_#_364	scaffold_1	2363199	2364687	0	NA	NA	NA	NA	NA
28461	Mycfi1.e_gw1.1.4228.1	scaffold_1	2369871	2368737	77.5929	0.156047	0.408338	0.38215	0.70235	0.78328
212971	estExt_fgenesh1_pg.C_10359	scaffold_1	2370502	2373498	236.37	-0.272854	0.210175	-1.29822	0.194212	0.285788
209571	estExt_fgenesh1_kg.C_10144	scaffold_1	2375233	2374271	160.951	0.428495	0.222277	1.92775	0.0538862	0.0991458
25982	Mycfi1.e_gw1.1.1093.1	scaffold_1	2381056	2376659	114.464	-0.719559	0.277305	-2.59482	0.00946394	0.0223972
54800	Mycfi1.estExt_Genewise1Plus.C_10755	scaffold_1	2382219	2381594	64.7574	-1.32822	0.337784	-3.93216	8.41867e-05	0.000315182
15917	Mycfi1.gw1.1.2734.1	scaffold_1	2383154	2384089	11.073	0.946923	0.60868	1.5557	0.11978	0.192997
54801	Mycfi1.estExt_Genewise1Plus.C_10759	scaffold_1	2386863	2385717	138.431	1.32498	0.377507	3.50982	0.00044841	0.0014655
75505	Mycfi1.fgenesh1_pg.C_scaffold_1000380	scaffold_1	2389149	2390036	219.677	1.82173	0.402247	4.52889	5.92958e-06	2.64708e-05
212975	estExt_fgenesh1_pg.C_10365	scaffold_1	2392417	2390624	44.1685	1.60616	1.1719	1.37056	0.170511	0.257222
125084	e_gw1.1.4014.1	scaffold_1	2398034	2396541	51.1845	-0.974171	0.60434	-1.61196	0.106971	0.175713
201217	estExt_fgenesh1_pm.C_10318	scaffold_1	2463554	2468118	551.006	-0.508574	0.159773	-3.18311	0.00145704	0.00426416
54807	Mycfi1.estExt_Genewise1Plus.C_10775	scaffold_1	2469740	2468640	2214.1	-0.524791	0.238724	-2.19832	0.0279266	0.056931
169449	Genemark.461_g	scaffold_1	2470754	2471791	0.866243	0.362343	1.39132	0.260431	0.794532	NA
209576	estExt_fgenesh1_kg.C_10149	scaffold_1	2471992	2472525	32.9082	1.00254	0.474427	2.11316	0.0345873	0.0679455
129526	e_gw1.1.3942.1	scaffold_1	2475403	2473267	82.3596	0.385863	0.270156	1.4283	0.153207	0.236448
28473	Mycfi1.e_gw1.1.1392.1	scaffold_1	2475948	2478278	343.339	-0.185309	0.183768	-1.00839	0.313269	0.420897
75515	Mycfi1.fgenesh1_pg.C_scaffold_1000390	scaffold_1	2478860	2480530	0.338511	-1.10246	1.37803	-0.800027	0.423695	NA
75516	Mycfi1.fgenesh1_pg.C_scaffold_1000391	scaffold_1	2481256	2480792	416.612	-0.515434	0.155989	-3.30429	0.000952174	0.00290392
28574	Mycfi1.e_gw1.1.1051.1	scaffold_1	2481558	2487167	197.667	-0.190146	0.250681	-0.758517	0.448141	0.557861
118258	gw1.1.4446.1	scaffold_1	2489486	2488079	1310.26	3.04477	0.394754	7.71309	1.2281e-14	1.28728e-13
9321	Mycfi1.gw1.1.954.1	scaffold_1	2490909	2490634	0	NA	NA	NA	NA	NA
14938	Mycfi1.gw1.1.2478.1	scaffold_1	2493039	2492326	17.6963	1.28111	0.641001	1.99861	0.0456511	0.0863344
54813	Mycfi1.estExt_Genewise1Plus.C_10799	scaffold_1	2493788	2496254	1019.97	-0.623633	0.153195	-4.07085	4.68414e-05	0.000182118
54816	Mycfi1.estExt_Genewise1Plus.C_10802	scaffold_1	2497914	2497205	195.555	-0.234077	0.267207	-0.876017	0.381021	0.4916
148315	estExt_Genewise1Plus.C_10951	scaffold_1	2499894	2498248	540.273	-0.572105	0.152386	-3.75431	0.00017382	0.000615344
75524	Mycfi1.fgenesh1_pg.C_scaffold_1000399	scaffold_1	2500880	2502082	50.2585	1.37121	0.316252	4.33582	1.45215e-05	6.08974e-05
85787	Mycfi1.estExt_fgenesh1_pg.C_10393	scaffold_1	2503984	2504516	20100.8	-2.10288	0.153488	-13.7006	1.00625e-42	4.79557e-41
48016	Mycfi1.estExt_Genewise1.C_10808	scaffold_1	2508623	2510707	379.382	0.859513	0.236901	3.62815	0.000285455	0.000974199
75527	Mycfi1.fgenesh1_pg.C_scaffold_1000402	scaffold_1	2511872	2510898	159.194	0.539164	0.232203	2.32195	0.0202354	0.0431724
201225	estExt_fgenesh1_pm.C_10330	scaffold_1	2512093	2512296	11.7776	-0.0021593	0.622182	-0.00347053	0.997231	0.998134
98155	gw1.1.717.1	scaffold_1	2512349	2513587	115.046	-0.138023	0.22096	-0.624651	0.5322	0.637052
169460	Genemark.472_g	scaffold_1	2515433	2513984	0.137681	-0.377672	1.00884	-0.374363	0.708135	NA
48024	Mycfi1.estExt_Genewise1.C_10819	scaffold_1	2516295	2517731	460.404	-1.95085	0.198052	-9.85018	6.84187e-23	1.17573e-21
212986	estExt_fgenesh1_pg.C_10384	scaffold_1	2518680	2521598	488.849	-0.595802	0.1536	-3.87893	0.000104918	0.000387677
209583	estExt_fgenesh1_kg.C_10156	scaffold_1	2521984	2523471	301.54	-0.503371	0.264635	-1.90214	0.0571535	0.104298
70360	Mycfi1.estExt_fgenesh1_kg.C_10047	scaffold_1	2524993	2527082	6433.87	0.0857776	0.24291	0.353124	0.723995	0.799856
209585	estExt_fgenesh1_kg.C_10158	scaffold_1	2528722	2529987	295.918	-1.06797	0.207854	-5.13808	2.77559e-07	1.50773e-06
169467	Genemark.479_g	scaffold_1	2533080	2530227	28.6863	0.46885	0.370463	1.26558	0.205664	0.299516
128635	e_gw1.1.3210.1	scaffold_1	2533800	2534441	4.39414	-1.30581	1.11172	-1.17458	0.240161	0.339743
85794	Mycfi1.estExt_fgenesh1_pg.C_10405	scaffold_1	2544372	2543103	629.224	-1.52566	0.283996	-5.37213	7.7812e-08	4.5495e-07
169470	Genemark.482_g	scaffold_1	2544931	2545186	0.114015	-0.466333	1.12771	-0.413524	0.679223	NA
27259	Mycfi1.e_gw1.1.2690.1	scaffold_1	2547013	2545853	128.814	2.00641	0.267643	7.49661	6.54914e-14	6.51452e-13
54840	Mycfi1.estExt_Genewise1Plus.C_10835	scaffold_1	2549597	2547489	3839.63	-0.660648	0.215553	-3.0649	0.00217745	0.00607726
209589	estExt_fgenesh1_kg.C_10162	scaffold_1	2550502	2550720	4.57201	-0.720961	1.01654	-0.709233	0.47818	0.58748
126684	e_gw1.1.4450.1	scaffold_1	2553393	2554832	652.053	3.52139	0.496897	7.08676	1.37293e-12	1.23506e-11
148338	estExt_Genewise1Plus.C_10987	scaffold_1	2555581	2558463	105.815	-0.125432	0.233345	-0.53754	0.590895	0.689463
54841	Mycfi1.estExt_Genewise1Plus.C_10839	scaffold_1	2558854	2559672	1439.23	-0.738405	0.151229	-4.8827	1.04642e-06	5.20926e-06
75544	Mycfi1.fgenesh1_pg.C_scaffold_1000419	scaffold_1	2560104	2562936	16.8471	-0.000375959	0.51212	-0.000734124	0.999414	0.999507
75545	Mycfi1.fgenesh1_pg.C_scaffold_1000420	scaffold_1	2564210	2563526	1624.21	2.05376	0.578044	3.55295	0.00038094	0.00126231
212992	estExt_fgenesh1_pg.C_10394	scaffold_1	2570048	2565450	1116.65	-0.0881873	0.203885	-0.432535	0.665353	0.752929
169475	Genemark.487_g	scaffold_1	2582870	2571533	0	NA	NA	NA	NA	NA
201237	estExt_fgenesh1_pm.C_10345	scaffold_1	2625125	2628786	840.443	0.368193	0.224495	1.6401	0.100985	0.167704
75550	Mycfi1.fgenesh1_pg.C_scaffold_1000425	scaffold_1	2629367	2630871	0.877645	-1.82995	1.40862	-1.29911	0.193907	NA
209593	estExt_fgenesh1_kg.C_10166	scaffold_1	2634683	2632755	18787.7	-0.967186	0.195336	-4.95139	7.36856e-07	3.78053e-06
125208	e_gw1.1.4344.1	scaffold_1	2636665	2635541	0.648608	0.866131	1.39674	0.62011	0.535185	NA
119176	gw1.1.4640.1	scaffold_1	2638484	2639650	72.452	-0.370328	0.406687	-0.910597	0.362508	0.472777
169483	Genemark.495_g	scaffold_1	2641360	2641944	1.09285	2.06443	1.40784	1.46638	0.142544	NA
29254	Mycfi1.e_gw1.1.2172.1	scaffold_1	2643365	2642027	55.6496	1.58174	0.420168	3.76454	0.000166858	0.000593242
212995	estExt_fgenesh1_pg.C_10399	scaffold_1	2646254	2644059	93.2485	0.752797	0.248299	3.03182	0.00243082	0.00671449
169485	Genemark.497_g	scaffold_1	2646651	2646279	0.853923	1.95308	1.40779	1.38733	0.165341	NA
75558	Mycfi1.fgenesh1_pg.C_scaffold_1000433	scaffold_1	2646727	2647401	32.2128	0.95941	0.393113	2.44055	0.014665	0.0327952
181034	fgenesh1_kg.1_#_167_#_4416476:1	scaffold_1	2649677	2649423	5.78413	1.0699	0.8612	1.24234	0.214112	0.309715
209595	estExt_fgenesh1_kg.C_10168	scaffold_1	2650657	2650469	1.18916	-2.1153	1.39822	-1.51286	0.130316	NA
75560	Mycfi1.fgenesh1_pg.C_scaffold_1000435	scaffold_1	2656212	2653123	87.2101	0.613215	0.274404	2.23472	0.0254361	0.0525937
75561	Mycfi1.fgenesh1_pg.C_scaffold_1000436	scaffold_1	2657803	2659138	6.56083	0.27168	0.90015	0.301816	0.762792	0.828212
85805	Mycfi1.estExt_fgenesh1_pg.C_10430	scaffold_1	2661291	2659678	613.455	-1.76448	0.208155	-8.47677	2.31525e-17	2.90708e-16
71261	Mycfi1.estExt_fgenesh1_pm.C_10180	scaffold_1	2663321	2662618	3882.52	-5.61119	0.177576	-31.5989	3.82279e-219	8.19835e-216
209597	estExt_fgenesh1_kg.C_10170	scaffold_1	2664037	2663789	0	NA	NA	NA	NA	NA
181037	fgenesh1_kg.1_#_170_#_4411356:1	scaffold_1	2664409	2664209	0	NA	NA	NA	NA	NA
158931	estExt_Genewise1.C_11016	scaffold_1	2664918	2664460	32.1301	-1.11963	0.470718	-2.37856	0.0173806	0.0378575
209598	estExt_fgenesh1_kg.C_10171	scaffold_1	2667791	2666426	427.972	0.692024	0.253926	2.7253	0.00642429	0.0159499
192076	fgenesh1_pg.1_#_415	scaffold_1	2669770	2668952	200.7	-0.109016	0.204215	-0.533829	0.59346	0.691744
62527	Mycfi1.fgenesh1_pm.C_scaffold_1000184	scaffold_1	2670172	2671222	184.461	0.303924	0.24813	1.22486	0.220629	0.317642
205776	estExt_Genemark.C_10504	scaffold_1	2672137	2671595	87.598	3.17794	0.410801	7.73596	1.02623e-14	1.08523e-13
192078	fgenesh1_pg.1_#_417	scaffold_1	2676532	2672618	117.889	-0.605965	0.247809	-2.44529	0.0144734	0.0324548
85811	Mycfi1.estExt_fgenesh1_pg.C_10439	scaffold_1	2676774	2677261	546.954	-0.829021	0.20968	-3.95375	7.69356e-05	0.000289264
120538	gw1.1.4945.1	scaffold_1	2678539	2679133	797.601	-0.572106	0.189646	-3.01671	0.00255537	0.00702776
54859	Mycfi1.estExt_Genewise1Plus.C_10891	scaffold_1	2679840	2681857	367.98	0.721875	0.182093	3.96433	7.36037e-05	0.000277808
75576	Mycfi1.fgenesh1_pg.C_scaffold_1000451	scaffold_1	2682309	2682853	0.96446	-1.88931	1.40763	-1.34219	0.179535	NA
129897	e_gw1.1.1094.1	scaffold_1	2684784	2683756	188.851	0.120796	0.186171	0.648842	0.51644	0.622433
192082	fgenesh1_pg.1_#_421	scaffold_1	2686017	2686547	14.2731	0.765374	0.554706	1.37978	0.167653	0.254034
148367	estExt_Genewise1Plus.C_11035	scaffold_1	2689808	2687490	279.818	0.235039	0.254892	0.922112	0.35647	0.46615
184656	fgenesh1_pm.1_#_365	scaffold_1	2695285	2696579	53.3165	-0.721962	0.342002	-2.11099	0.0347731	0.0682417
205779	estExt_Genemark.C_10513	scaffold_1	2697444	2697759	3.46654	-3.20009	1.32134	-2.42185	0.0154418	0.03419
184657	fgenesh1_pm.1_#_366	scaffold_1	2698738	2699386	5.27279	-1.3388	0.982507	-1.36264	0.172996	0.260183
62532	Mycfi1.fgenesh1_pm.C_scaffold_1000189	scaffold_1	2699675	2700310	0.501746	-1.38419	1.40467	-0.985418	0.324419	NA
48057	Mycfi1.estExt_Genewise1.C_10902	scaffold_1	2701371	2700595	378.748	-0.426634	0.295053	-1.44596	0.148189	0.230276
123997	gw1.1.5674.1	scaffold_1	2702072	2704181	69.2429	0.103865	0.346072	0.300126	0.764081	0.82894
169504	Genemark.516_g	scaffold_1	2707645	2704554	0	NA	NA	NA	NA	NA
169505	Genemark.517_g	scaffold_1	2707671	2708197	5.47367	1.81355	1.03243	1.75659	0.0789884	0.136348
75584	Mycfi1.fgenesh1_pg.C_scaffold_1000459	scaffold_1	2709874	2708331	143.968	-0.274824	0.225539	-1.21852	0.223026	0.320492
148374	estExt_Genewise1Plus.C_11042	scaffold_1	2714125	2710850	701.784	0.279139	0.14365	1.94319	0.051993	0.096257
62535	Mycfi1.fgenesh1_pm.C_scaffold_1000192	scaffold_1	2714541	2715428	92.4132	0.469528	0.283537	1.65597	0.0977289	0.162942
205783	estExt_Genemark.C_10520	scaffold_1	2717960	2716881	170.8	-0.620735	0.275871	-2.25009	0.0244431	0.050874
205786	estExt_Genemark.C_10524	scaffold_1	2727679	2727464	56.8468	-2.06196	0.43743	-4.71379	2.4315e-06	1.14909e-05
205785	estExt_Genemark.C_10523	scaffold_1	2728054	2728295	0.129174	-0.352605	0.985121	-0.35793	0.720395	NA
209604	estExt_fgenesh1_kg.C_10177	scaffold_1	2733014	2730801	273.996	-0.35705	0.278727	-1.281	0.200193	0.292901
26085	Mycfi1.e_gw1.1.2858.1	scaffold_1	2734233	2733380	638.308	-3.91743	0.393054	-9.96666	2.13284e-23	3.76779e-22
169513	Genemark.525_g	scaffold_1	2734506	2735372	0	NA	NA	NA	NA	NA
169514	Genemark.526_g	scaffold_1	2738368	2735402	32.9758	0.832436	0.424615	1.96045	0.0499431	0.0929918
75593	Mycfi1.fgenesh1_pg.C_scaffold_1000468	scaffold_1	2740723	2738483	955.684	-0.53622	0.675237	-0.794122	0.427125	0.536998
192094	fgenesh1_pg.1_#_433	scaffold_1	2742946	2741887	4.93435	-1.47732	1.07202	-1.37807	0.168181	0.254538
54870	Mycfi1.estExt_Genewise1Plus.C_10920	scaffold_1	2770543	2769638	377.598	-0.622136	0.301935	-2.0605	0.0393507	0.0759873
148383	estExt_Genewise1Plus.C_11055	scaffold_1	2773794	2775629	161.589	0.23387	0.196373	1.19095	0.233673	0.332714
205788	estExt_Genemark.C_10531	scaffold_1	2777382	2775668	0.319817	-0.936103	1.3319	-0.702833	0.48216	NA
205789	estExt_Genemark.C_10532	scaffold_1	2777421	2778119	18.8988	-0.178028	0.474373	-0.37529	0.707445	0.787167
127934	e_gw1.1.5169.1	scaffold_1	2779265	2778196	13.4554	4.49026	0.655005	6.85531	7.11586e-12	6.04143e-11
114532	gw1.1.3643.1	scaffold_1	2783045	2779707	87.1571	-0.378975	0.271392	-1.39641	0.162591	0.247854
169524	Genemark.536_g	scaffold_1	2783373	2783074	0	NA	NA	NA	NA	NA
184666	fgenesh1_pm.1_#_375	scaffold_1	2783398	2784155	168.572	-0.210115	0.250234	-0.839671	0.401093	0.512219
25920	Mycfi1.e_gw1.1.663.1	scaffold_1	2787050	2786190	12.6979	2.07548	0.61512	3.37411	0.000740535	0.00231509
209607	estExt_fgenesh1_kg.C_10180	scaffold_1	2787281	2787643	0	NA	NA	NA	NA	NA
201256	estExt_fgenesh1_pm.C_10374	scaffold_1	2791184	2787949	277.111	-0.76795	0.2676	-2.86976	0.00410779	0.0107355
158971	estExt_Genewise1.C_11078	scaffold_1	2799089	2798178	6.97856	-1.05828	0.797612	-1.32681	0.184573	0.274238
28422	Mycfi1.e_gw1.1.4214.1	scaffold_1	2800876	2799830	154.024	0.0414425	0.296673	0.139691	0.888904	0.922211
126211	e_gw1.1.1396.1	scaffold_1	2801984	2801106	122.553	0.470291	0.315194	1.49207	0.135682	0.214084
126171	e_gw1.1.4765.1	scaffold_1	2802909	2803993	62.8178	1.69505	0.336952	5.03055	4.89074e-07	2.56949e-06
75605	Mycfi1.fgenesh1_pg.C_scaffold_1000480	scaffold_1	2809651	2808695	45.1541	-1.14886	0.58405	-1.96705	0.0491771	0.0918526
75606	Mycfi1.fgenesh1_pg.C_scaffold_1000481	scaffold_1	2810405	2810867	24.9869	-1.31876	0.69158	-1.90688	0.0565364	0.10333
28283	Mycfi1.e_gw1.1.799.1	scaffold_1	2832624	2833205	77.5883	-0.177303	0.304591	-0.582102	0.560498	0.662575
75608	Mycfi1.fgenesh1_pg.C_scaffold_1000483	scaffold_1	2834057	2835754	6.31667	-0.863459	0.797511	-1.08269	0.278945	0.383577
184674	fgenesh1_pm.1_#_383	scaffold_1	2838999	2836023	248.91	0.45966	0.201756	2.2783	0.0227086	0.0477928
205792	estExt_Genemark.C_10544	scaffold_1	2839465	2839994	3.29369	1.52694	1.18108	1.29283	0.19607	0.288086
48071	Mycfi1.estExt_Genewise1.C_10953	scaffold_1	2842839	2840115	2616.64	-1.52433	0.21311	-7.15279	8.5033e-13	7.76008e-12
75611	Mycfi1.fgenesh1_pg.C_scaffold_1000486	scaffold_1	2844848	2845775	4.26459	1.16984	0.870244	1.34427	0.178861	0.267306
169535	Genemark.547_g	scaffold_1	2850746	2847514	108.338	0.142792	0.21936	0.650948	0.51508	0.621215
75613	Mycfi1.fgenesh1_pg.C_scaffold_1000488	scaffold_1	2851303	2850941	25.8858	0.0980963	0.455279	0.215464	0.829405	0.878463
148392	estExt_Genewise1Plus.C_11088	scaffold_1	2851540	2855019	456.934	-0.672623	0.18879	-3.56281	0.000366905	0.00122195
27078	Mycfi1.e_gw1.1.319.1	scaffold_1	2875266	2876584	7.11162	-0.259835	0.805754	-0.322474	0.747093	0.816874
25457	Mycfi1.e_gw1.1.4155.1	scaffold_1	2877823	2876759	94.9806	-0.566737	0.286408	-1.97878	0.0478412	0.0898269
85826	Mycfi1.estExt_fgenesh1_pg.C_10484	scaffold_1	2916302	2917434	320.224	-0.0883195	0.234545	-0.376557	0.706503	0.786456
192114	fgenesh1_pg.1_#_453	scaffold_1	2917854	2917525	4.31275	0.769516	0.936163	0.821989	0.411083	0.522033
129503	e_gw1.1.3202.1	scaffold_1	2918494	2919156	1.183	-0.207196	1.34447	-0.15411	0.877523	NA
75620	Mycfi1.fgenesh1_pg.C_scaffold_1000495	scaffold_1	2921729	2920463	139.69	0.0311346	0.319215	0.0975348	0.922302	0.947852
28145	Mycfi1.e_gw1.1.3029.1	scaffold_1	2922625	2923459	145.748	0.454146	0.213315	2.12899	0.0332552	0.0658411
209610	estExt_fgenesh1_kg.C_10183	scaffold_1	2924761	2925753	78.4091	4.70012	0.408169	11.5151	1.10693e-30	3.00497e-29
85828	Mycfi1.estExt_fgenesh1_pg.C_10492	scaffold_1	2929474	2926740	389.82	-0.158508	0.238197	-0.66545	0.505762	0.612681
213018	estExt_fgenesh1_pg.C_10452	scaffold_1	2930441	2932211	238.359	-0.128311	0.217293	-0.590496	0.554858	0.65743
209611	estExt_fgenesh1_kg.C_10184	scaffold_1	2933965	2932871	164.031	-0.57832	0.222906	-2.59445	0.00947411	0.0224064
181052	fgenesh1_kg.1_#_185_#_4414746:1	scaffold_1	2935453	2934938	15.9016	1.24516	0.47716	2.60953	0.00906666	0.0215764
213020	estExt_fgenesh1_pg.C_10454	scaffold_1	2939171	2936076	256.05	1.52584	0.183238	8.32713	8.28279e-17	1.00699e-15
62548	Mycfi1.fgenesh1_pm.C_scaffold_1000205	scaffold_1	2968342	2966272	137.454	-0.405175	0.31352	-1.29234	0.19624	0.288218
110607	gw1.1.3022.1	scaffold_1	2974842	2973763	72.2568	0.948019	0.342785	2.76564	0.00568113	0.0142868
205799	estExt_Genemark.C_10564	scaffold_1	2975165	2977258	247.953	0.386122	0.169582	2.2769	0.0227924	0.0479409
169553	Genemark.565_g	scaffold_1	2979411	2977301	52.0585	1.06353	0.325793	3.26442	0.00109688	0.00330483
75632	Mycfi1.fgenesh1_pg.C_scaffold_1000507	scaffold_1	2979469	2980791	42.0728	1.19668	0.356417	3.35754	0.000786381	0.00243992
129523	e_gw1.1.4738.1	scaffold_1	2981407	2982539	170.533	1.06663	0.441549	2.41566	0.0157068	0.0347554
71270	Mycfi1.estExt_fgenesh1_pm.C_10205	scaffold_1	2984587	2982841	385.339	-0.860454	0.320043	-2.68856	0.00717613	0.0175444
102265	gw1.1.1559.1	scaffold_1	2985380	2984946	19.4549	0.433856	0.46313	0.93679	0.348866	0.458387
184691	fgenesh1_pm.1_#_400	scaffold_1	2987391	2988215	300.178	-2.3138	0.227843	-10.1552	3.1405e-24	5.82622e-23
201267	estExt_fgenesh1_pm.C_10395	scaffold_1	2987396	2985975	677.803	-2.97754	0.240493	-12.381	3.31153e-35	1.12372e-33
85833	Mycfi1.estExt_fgenesh1_pg.C_10506	scaffold_1	2989941	2989302	596.523	2.06937	0.132271	15.6449	3.5967e-55	2.69702e-53
126231	e_gw1.1.4381.1	scaffold_1	2991951	2990427	979.266	0.0841965	0.157606	0.534222	0.593188	0.691536
209615	estExt_fgenesh1_kg.C_10188	scaffold_1	2993020	2992675	0	NA	NA	NA	NA	NA
48088	Mycfi1.estExt_Genewise1.C_11018	scaffold_1	2994585	2993033	654.313	-2.26545	0.241241	-9.3908	5.95447e-21	9.29399e-20
75643	Mycfi1.fgenesh1_pg.C_scaffold_1000518	scaffold_1	2996699	2995322	25.1496	-1.90017	0.605065	-3.14044	0.00168692	0.00483758
184695	fgenesh1_pm.1_#_404	scaffold_1	2998725	2996969	206.126	-0.589039	0.208051	-2.83123	0.00463695	0.011936
129539	e_gw1.1.4955.1	scaffold_1	2999056	3000122	147.279	-1.74445	0.378143	-4.61321	3.96499e-06	1.82318e-05
184697	fgenesh1_pm.1_#_406	scaffold_1	3002990	3000252	101.558	0.130342	0.320152	0.407124	0.683917	0.767601
122388	gw1.1.5357.1	scaffold_1	3003373	3004080	70.1802	0.268319	0.376657	0.712369	0.476236	0.585494
29235	Mycfi1.e_gw1.1.722.1	scaffold_1	3004421	3005107	124.197	-0.729384	0.257764	-2.82966	0.00465971	0.011988
184700	fgenesh1_pm.1_#_409	scaffold_1	3007705	3005452	1120.95	-1.74973	0.190962	-9.16269	5.06191e-20	7.45588e-19
75652	Mycfi1.fgenesh1_pg.C_scaffold_1000527	scaffold_1	3010687	3008487	8.47978	0.0404042	0.77423	0.0521863	0.95838	0.971971
54906	Mycfi1.estExt_Genewise1Plus.C_11043	scaffold_1	3013085	3010820	262.796	0.605449	0.238648	2.537	0.0111808	0.0259779
25730	Mycfi1.e_gw1.1.4016.1	scaffold_1	3013759	3015393	215.577	1.25787	0.213906	5.88046	4.09121e-09	2.69638e-08
213028	estExt_fgenesh1_pg.C_10468	scaffold_1	3020702	3023389	1217.54	0.349096	0.226112	1.5439	0.122611	0.19686
169565	Genemark.577_g	scaffold_1	3020748	3019360	0.0681217	-0.213016	0.80984	-0.263035	0.792524	NA
209620	estExt_fgenesh1_kg.C_10193	scaffold_1	3024477	3025941	3073.37	-0.535488	0.157845	-3.39248	0.000692621	0.00217928
205808	estExt_Genemark.C_10579	scaffold_1	3029406	3027510	155.402	0.502834	0.313683	1.603	0.108935	0.178473
54911	Mycfi1.estExt_Genewise1Plus.C_11054	scaffold_1	3029798	3031048	229.195	0.340686	0.340644	1.00012	0.31725	0.424916
148436	estExt_Genewise1Plus.C_11175	scaffold_1	3031739	3046186	355.187	-2.41183	0.435584	-5.53701	3.07687e-08	1.88749e-07
75661	Mycfi1.fgenesh1_pg.C_scaffold_1000536	scaffold_1	3047579	3046444	13.3207	-0.163853	0.597026	-0.274449	0.783739	0.844484
54916	Mycfi1.estExt_Genewise1Plus.C_11066	scaffold_1	3050411	3047914	921.423	-0.450909	0.174609	-2.58239	0.00981179	0.0231133
213034	estExt_fgenesh1_pg.C_10474	scaffold_1	3051741	3056287	234.451	-0.405768	0.20401	-1.98896	0.0467057	0.0879567
184710	fgenesh1_pm.1_#_419	scaffold_1	3056743	3058322	160.319	-0.0422768	0.258045	-0.163835	0.869861	0.909115
169572	Genemark.584_g	scaffold_1	3058355	3059588	2.18127	-0.0399076	1.12011	-0.0356283	0.971579	0.981464
169573	Genemark.585_g	scaffold_1	3060349	3061242	0.224496	-0.853157	1.32912	-0.641895	0.520941	NA
201282	estExt_fgenesh1_pm.C_10416	scaffold_1	3061739	3062129	2167.58	3.61357	0.213675	16.9116	3.69751e-64	4.00489e-62
169575	Genemark.587_g	scaffold_1	3064850	3062337	61.6077	0.642204	0.406145	1.58122	0.113828	0.18502
148442	estExt_Genewise1Plus.C_11184	scaffold_1	3064874	3066688	507.957	0.851013	0.180533	4.71389	2.43032e-06	1.14904e-05
148446	estExt_Genewise1Plus.C_11188	scaffold_1	3067136	3068416	152.505	0.847912	0.190432	4.45258	8.4845e-06	3.68188e-05
209624	estExt_fgenesh1_kg.C_10198	scaffold_1	3069679	3068786	434.26	1.72264	0.218241	7.8933	2.94302e-15	3.26013e-14
26109	Mycfi1.e_gw1.1.2994.1	scaffold_1	3104125	3103370	36.0617	0.0497451	0.626321	0.0794244	0.936695	0.958049
205810	estExt_Genemark.C_10592	scaffold_1	3105073	3104534	88.7499	0.825739	0.291323	2.83445	0.00459048	0.0118355
184716	fgenesh1_pm.1_#_425	scaffold_1	3108972	3106849	153.578	-0.373782	0.259204	-1.44204	0.149291	0.231336
48112	Mycfi1.estExt_Genewise1.C_11086	scaffold_1	3109608	3111068	358.167	-2.20768	0.229427	-9.62258	6.4201e-22	1.05749e-20
213038	estExt_fgenesh1_pg.C_10483	scaffold_1	3113808	3111446	6537.45	-0.849963	0.19205	-4.42575	9.61095e-06	4.13556e-05
125332	e_gw1.1.3291.1	scaffold_1	3114167	3114936	485.9	-0.882405	0.176254	-5.00644	5.54465e-07	2.89602e-06
75674	Mycfi1.fgenesh1_pg.C_scaffold_1000549	scaffold_1	3116299	3115595	43.7443	-0.352971	0.380894	-0.926692	0.354087	0.463542
25688	Mycfi1.e_gw1.1.4082.1	scaffold_1	3116524	3117870	100.559	-0.822721	0.258783	-3.17919	0.00147686	0.00431268
169585	Genemark.597_g	scaffold_1	3119843	3118032	4.38058	-0.154529	0.979513	-0.157761	0.874645	0.912958
209626	estExt_fgenesh1_kg.C_10200	scaffold_1	3120655	3120401	0	NA	NA	NA	NA	NA
48119	Mycfi1.estExt_Genewise1.C_11102	scaffold_1	3122023	3120806	90.3394	-0.605123	0.367381	-1.64713	0.0995318	0.16547
127947	e_gw1.1.2923.1	scaffold_1	3124340	3122579	100.994	-0.992539	0.379716	-2.6139	0.00895151	0.0213637
127023	e_gw1.1.5616.1	scaffold_1	3125273	3124885	42.2986	-1.88597	0.510714	-3.69282	0.00022178	0.000766651
127663	e_gw1.1.1749.1	scaffold_1	3125901	3126249	0	NA	NA	NA	NA	NA
159038	estExt_Genewise1.C_11226	scaffold_1	3126249	3126557	179.529	-0.983569	0.242895	-4.04935	5.1359e-05	0.000198387
209628	estExt_fgenesh1_kg.C_10202	scaffold_1	3127310	3126810	59.6249	-0.450846	0.290293	-1.55307	0.120406	0.193802
54929	Mycfi1.estExt_Genewise1Plus.C_11112	scaffold_1	3130043	3131730	28.9418	-0.998725	0.449505	-2.22183	0.0262947	0.0540874
129912	e_gw1.1.2977.1	scaffold_1	3132396	3133984	94.4884	-1.42834	0.685493	-2.08366	0.0371908	0.0723068
48128	Mycfi1.estExt_Genewise1.C_11117	scaffold_1	3138388	3134033	222.273	-0.25639	0.225506	-1.13696	0.255556	0.356813
209631	estExt_fgenesh1_kg.C_10205	scaffold_1	3140753	3141157	126.623	-0.155944	0.480979	-0.324223	0.745769	0.815759
213042	estExt_fgenesh1_pg.C_10493	scaffold_1	3149333	3151339	705.361	0.230283	0.133119	1.72991	0.0836469	0.142917
184732	fgenesh1_pm.1_#_441	scaffold_1	3153367	3151499	153.261	0.340624	0.302567	1.12578	0.260258	0.361987
71284	Mycfi1.estExt_fgenesh1_pm.C_10228	scaffold_1	3160903	3162006	358.451	0.978189	0.189414	5.1643	2.41343e-07	1.3197e-06
148470	estExt_Genewise1Plus.C_11238	scaffold_1	3163593	3162307	249.44	-0.246166	0.184403	-1.33493	0.181898	0.270978
125368	e_gw1.1.2362.1	scaffold_1	3167170	3164719	185.405	0.884083	0.219247	4.03235	5.52217e-05	0.000211858
26170	Mycfi1.e_gw1.1.929.1	scaffold_1	3168258	3167762	85.2919	0.211309	0.265004	0.797378	0.425231	0.535497
205819	estExt_Genemark.C_10608	scaffold_1	3168570	3171588	78.57	1.12669	0.293421	3.83985	0.000123108	0.000450848
209632	estExt_fgenesh1_kg.C_10206	scaffold_1	3172199	3171915	4.07654	0.088939	1.07123	0.0830252	0.933831	0.956032
209633	estExt_fgenesh1_kg.C_10207	scaffold_1	3172968	3173753	3126.74	-1.27179	0.215174	-5.91053	3.41004e-09	2.27258e-08
48132	Mycfi1.estExt_Genewise1.C_11135	scaffold_1	3175777	3174916	327.219	-1.39018	0.27215	-5.10814	3.25347e-07	1.75576e-06
75694	Mycfi1.fgenesh1_pg.C_scaffold_1000569	scaffold_1	3176272	3177910	1.2656	-0.274471	1.28968	-0.212821	0.831467	NA
75695	Mycfi1.fgenesh1_pg.C_scaffold_1000570	scaffold_1	3178921	3178308	109.162	-0.302677	0.23308	-1.2986	0.194082	0.285674
128450	e_gw1.1.5595.1	scaffold_1	3181058	3181366	0	NA	NA	NA	NA	NA
159061	estExt_Genewise1.C_11260	scaffold_1	3184130	3186220	97.4459	3.79237	0.33774	11.2287	2.94879e-29	7.43997e-28
192173	fgenesh1_pg.1_#_512	scaffold_1	3189595	3187501	0	NA	NA	NA	NA	NA
121280	gw1.1.5107.1	scaffold_1	3254009	3253257	239.282	-0.0793202	0.181706	-0.43653	0.662452	0.750658
54941	Mycfi1.estExt_Genewise1Plus.C_11144	scaffold_1	3254467	3256078	2544.29	0.33186	0.227216	1.46055	0.14414	0.225209
169605	Genemark.617_g	scaffold_1	3256656	3256319	0	NA	NA	NA	NA	NA
128465	e_gw1.1.4163.1	scaffold_1	3265765	3264110	58.2945	-0.0414051	0.298608	-0.138661	0.889718	0.922853
129552	e_gw1.1.444.1	scaffold_1	3268394	3266432	223.82	1.23078	0.264114	4.66002	3.1618e-06	1.47281e-05
213048	estExt_fgenesh1_pg.C_10507	scaffold_1	3269279	3270772	120.663	0.145256	0.226488	0.64134	0.521302	0.627094
75704	Mycfi1.fgenesh1_pg.C_scaffold_1000579	scaffold_1	3272178	3271500	1.44631	0.842107	1.38649	0.607365	0.543609	NA
126162	e_gw1.1.5913.1	scaffold_1	3274012	3273380	175.571	3.83266	0.611117	6.27157	3.57417e-10	2.59133e-09
128460	e_gw1.1.4915.1	scaffold_1	3275289	3274303	39.8537	1.09711	0.322702	3.39976	0.000674452	0.0021271
148482	estExt_Genewise1Plus.C_11275	scaffold_1	3275762	3276700	293.042	0.678233	0.293756	2.30883	0.0209529	0.04457
148485	estExt_Genewise1Plus.C_11278	scaffold_1	3277422	3278912	378.174	-0.784754	0.247096	-3.17591	0.00149367	0.00435233
54944	Mycfi1.estExt_Genewise1Plus.C_11165	scaffold_1	3279367	3281173	464.62	0.156362	0.189209	0.826398	0.408578	0.51959
26080	Mycfi1.e_gw1.1.713.1	scaffold_1	3281955	3282609	159.345	1.3127	0.288102	4.55639	5.20413e-06	2.34077e-05
159075	estExt_Genewise1.C_11294	scaffold_1	3283625	3282861	162.764	-1.02475	0.36148	-2.83487	0.0045844	0.0118226
169614	Genemark.626_g	scaffold_1	3285215	3286465	2.32781	1.80977	1.33865	1.35194	0.176394	0.264321
169615	Genemark.627_g	scaffold_1	3286495	3289116	3.65324	0.370401	0.910519	0.406803	0.684153	0.767623
70380	Mycfi1.estExt_fgenesh1_kg.C_10070	scaffold_1	3290305	3289494	546.708	0.00407604	0.220224	0.0185086	0.985233	0.990276
159082	estExt_Genewise1.C_11301	scaffold_1	3291664	3293466	2094.62	-2.10134	0.18313	-11.4746	1.77021e-30	4.75739e-29
54955	Mycfi1.estExt_Genewise1Plus.C_11182	scaffold_1	3294705	3293804	602.953	0.0530578	0.205493	0.258198	0.796254	0.853482
148505	estExt_Genewise1Plus.C_11301	scaffold_1	3295165	3295806	105.349	1.04018	0.323979	3.21064	0.00132439	0.00391547
85869	Mycfi1.estExt_fgenesh1_pg.C_10584	scaffold_1	3300481	3296408	483.302	1.47243	0.243227	6.05371	1.41548e-09	9.7672e-09
129501	e_gw1.1.4650.1	scaffold_1	3332365	3331082	262.034	-3.34522	0.637709	-5.24568	1.5571e-07	8.71897e-07
54958	Mycfi1.estExt_Genewise1Plus.C_11194	scaffold_1	3335387	3334627	151.326	-0.0761773	0.260903	-0.291976	0.770305	0.833163
48154	Mycfi1.estExt_Genewise1.C_11196	scaffold_1	3335681	3336308	1191.81	-0.449844	0.252111	-1.78431	0.0743729	0.129704
169623	Genemark.635_g	scaffold_1	3336350	3340623	5.41935	-0.0789952	0.811401	-0.0973564	0.922443	0.947902
26591	Mycfi1.e_gw1.1.1527.1	scaffold_1	3343224	3340813	660.84	2.01598	0.21753	9.26757	1.90438e-20	2.88427e-19
159097	estExt_Genewise1.C_11326	scaffold_1	3345514	3346257	138.167	0.196915	0.274383	0.717666	0.472963	0.581938
169626	Genemark.638_g	scaffold_1	3347550	3346538	29.9159	6.12719	0.641263	9.55488	1.23725e-21	2.00712e-20
169627	Genemark.639_g	scaffold_1	3347659	3348936	1.01718	-1.69574	1.40919	-1.20334	0.228846	NA
27473	Mycfi1.e_gw1.1.3335.1	scaffold_1	3349770	3349072	9.88793	0.402399	0.754495	0.533335	0.593801	0.692026
26543	Mycfi1.e_gw1.1.3853.1	scaffold_1	3353149	3350958	425.732	-1.0193	0.216204	-4.71451	2.42295e-06	1.14657e-05
70384	Mycfi1.estExt_fgenesh1_kg.C_10074	scaffold_1	3353483	3354326	546.471	-1.13435	0.17361	-6.53386	6.40952e-11	5.03142e-10
148519	estExt_Genewise1Plus.C_11328	scaffold_1	3355008	3359155	41.3234	-0.291617	0.396941	-0.73466	0.462547	0.572009
89500	Mycfi1.synt_with_mycgr.1__94	scaffold_1	3362862	3364428	143.815	0.433864	0.313445	1.38418	0.166304	0.252446
148522	estExt_Genewise1Plus.C_11331	scaffold_1	3365143	3366871	91.5546	0.384652	0.292768	1.31385	0.188898	0.27958
75736	Mycfi1.fgenesh1_pg.C_scaffold_1000611	scaffold_1	3368651	3367506	87.7098	-0.0185776	0.288842	-0.0643174	0.948717	0.966047
169633	Genemark.645_g	scaffold_1	3368694	3369086	1.04243	2.74741	1.37843	1.99315	0.0462454	NA
26731	Mycfi1.e_gw1.1.3998.1	scaffold_1	3370408	3372140	196.474	-0.524999	0.210074	-2.49911	0.0124506	0.0285334
201315	estExt_fgenesh1_pm.C_10468	scaffold_1	3372661	3374930	57.2759	-0.0716275	0.361998	-0.197867	0.843149	0.88987
85880	Mycfi1.estExt_fgenesh1_pg.C_10603	scaffold_1	3375930	3375419	167.711	2.51606	0.383854	6.55474	5.57376e-11	4.3979e-10
54971	Mycfi1.estExt_Genewise1Plus.C_11223	scaffold_1	3377537	3378867	566.347	-0.1845	0.264478	-0.697602	0.485426	0.593758
205838	estExt_Genemark.C_10650	scaffold_1	3380130	3378934	0.273716	-0.91925	1.34187	-0.685052	0.493311	NA
213065	estExt_fgenesh1_pg.C_10532	scaffold_1	3381486	3383795	65.4281	0.992052	0.278388	3.56356	0.000365855	0.0012191
62598	Mycfi1.fgenesh1_pm.C_scaffold_1000255	scaffold_1	3384817	3384182	42.6619	1.59993	0.387118	4.13292	3.58186e-05	0.000141728
209649	estExt_fgenesh1_kg.C_10223	scaffold_1	3386387	3385302	229.193	-2.01069	0.369843	-5.43661	5.43026e-08	3.24394e-07
201320	estExt_fgenesh1_pm.C_10473	scaffold_1	3388577	3386735	273.368	-0.67327	0.214698	-3.1359	0.00171329	0.00490042
209650	estExt_fgenesh1_kg.C_10224	scaffold_1	3388809	3389525	144.397	1.19748	0.340049	3.52148	0.000429142	0.00140811
54977	Mycfi1.estExt_Genewise1Plus.C_11239	scaffold_1	3391237	3389769	813.508	-0.943018	0.204873	-4.60294	4.1656e-06	1.90481e-05
85887	Mycfi1.estExt_fgenesh1_pg.C_10612	scaffold_1	3392682	3391904	37.0585	-0.919488	0.491063	-1.87244	0.0611451	0.110287
98585	gw1.1.801.1	scaffold_1	3393393	3394775	372.233	0.370551	0.192261	1.92734	0.0539379	0.0992238
184774	fgenesh1_pm.1_#_483	scaffold_1	3397133	3395191	139.422	1.19603	0.2225	5.37543	7.63997e-08	4.4718e-07
96822	gw1.1.473.1	scaffold_1	3399530	3397443	425.515	-0.681702	0.160569	-4.24553	2.18074e-05	8.8744e-05
27436	Mycfi1.e_gw1.1.1235.1	scaffold_1	3434489	3431661	396.561	0.258869	0.149155	1.73557	0.0826402	0.141648
118736	gw1.1.4543.1	scaffold_1	3464186	3465916	41.3487	-0.55968	0.433731	-1.29038	0.196917	0.288976
205844	estExt_Genemark.C_10661	scaffold_1	3466855	3466064	112.485	-0.851314	0.293925	-2.89636	0.00377514	0.00996819
99750	gw1.1.1024.1	scaffold_1	3468235	3467384	123.661	0.00325176	0.301341	0.010791	0.99139	0.993831
89509	Mycfi1.synt_with_mycgr.1__103	scaffold_1	3471364	3470293	1.91177	0.221413	1.12551	0.196724	0.844044	0.890377
14817	Mycfi1.gw1.1.2446.1	scaffold_1	3473212	3474363	130.218	-1.26126	0.253486	-4.97567	6.50237e-07	3.357e-06
120954	gw1.1.5051.1	scaffold_1	3475511	3474558	82.1895	-2.13951	0.436705	-4.89921	9.62216e-07	4.84538e-06
26635	Mycfi1.e_gw1.1.1379.1	scaffold_1	3476090	3478636	120.9	0.923205	0.228395	4.04214	5.29648e-05	0.000204149
148551	estExt_Genewise1Plus.C_11385	scaffold_1	3479130	3483089	1147.15	-0.949314	0.237688	-3.99396	6.49799e-05	0.000246997
107730	gw1.1.2476.1	scaffold_1	3484021	3485866	427.19	-0.324174	0.194846	-1.66374	0.0961644	0.160744
192220	fgenesh1_pg.1_#_559	scaffold_1	3486701	3487816	27.918	-2.10382	0.758407	-2.77399	0.00553729	0.0139742
129107	e_gw1.1.595.1	scaffold_1	3490191	3488185	178.011	-1.5157	0.553224	-2.73977	0.0061483	0.0153464
85891	Mycfi1.estExt_fgenesh1_pg.C_10626	scaffold_1	3492502	3491243	224.297	0.94956	0.207147	4.58399	4.56186e-06	2.07363e-05
169657	Genemark.669_g	scaffold_1	3492650	3493770	1.60787	0.698715	1.24443	0.561476	0.574473	NA
209652	estExt_fgenesh1_kg.C_10226	scaffold_1	3495616	3494693	153.962	-0.186419	0.234427	-0.79521	0.426492	0.536454
75765	Mycfi1.fgenesh1_pg.C_scaffold_1000640	scaffold_1	3496815	3498224	30.225	-0.00354682	0.422368	-0.00839746	0.9933	0.995342
169661	Genemark.673_g	scaffold_1	3499745	3498285	5.18203	-2.35293	1.12599	-2.08965	0.0366496	0.0714274
129613	e_gw1.1.634.1	scaffold_1	3500611	3502107	24.2578	0.389247	0.483345	0.805319	0.420635	0.531206
209653	estExt_fgenesh1_kg.C_10227	scaffold_1	3504309	3502690	1552.63	-1.19084	0.134916	-8.82652	1.0798e-18	1.4638e-17
107304	gw1.1.2364.1	scaffold_1	3507838	3505362	5.32191	-0.830076	1.02926	-0.806476	0.419968	0.530551
201332	estExt_fgenesh1_pm.C_10491	scaffold_1	3511068	3509086	1559.73	-1.16784	0.212809	-5.48773	4.0712e-08	2.47621e-07
103435	gw1.1.1701.1	scaffold_1	3513094	3512669	63.7587	-0.231351	0.299079	-0.773544	0.4392	0.548898
129238	e_gw1.1.5203.1	scaffold_1	3513314	3514054	22.9989	-0.940957	1.0036	-0.937583	0.348459	0.457907
209655	estExt_fgenesh1_kg.C_10229	scaffold_1	3515135	3514243	7553.3	-2.1724	0.188266	-11.539	8.39006e-31	2.30094e-29
209656	estExt_fgenesh1_kg.C_10230	scaffold_1	3517114	3516338	535.738	0.484169	0.209033	2.31623	0.0205455	0.0437643
209657	estExt_fgenesh1_kg.C_10231	scaffold_1	3518487	3517756	215.135	0.907647	0.246317	3.68488	0.000228814	0.000789692
48194	Mycfi1.estExt_Genewise1.C_11307	scaffold_1	3588798	3587035	30.4566	1.9	0.422517	4.49685	6.89664e-06	3.03583e-05
28711	Mycfi1.e_gw1.1.2721.1	scaffold_1	3589806	3590783	32.9917	8.71131	1.00934	8.63073	6.09631e-18	7.92372e-17
55003	Mycfi1.estExt_Genewise1Plus.C_11313	scaffold_1	3618488	3620280	70.3412	1.87321	0.423858	4.41944	9.89593e-06	4.25307e-05
55006	Mycfi1.estExt_Genewise1Plus.C_11316	scaffold_1	3624133	3620725	403.822	-0.733307	0.192263	-3.81408	0.000136689	0.000494675
169676	Genemark.688_g	scaffold_1	3624156	3624470	0.0458935	-0.147208	0.692351	-0.212621	0.831623	NA
209660	estExt_fgenesh1_kg.C_10234	scaffold_1	3625760	3624911	1666.17	-0.445043	0.198023	-2.24742	0.024613	0.0511582
192236	fgenesh1_pg.1_#_575	scaffold_1	3627113	3626724	1.70905	0.491904	1.16958	0.420582	0.674061	NA
75783	Mycfi1.fgenesh1_pg.C_scaffold_1000658	scaffold_1	3627469	3628459	72.9375	0.655631	0.444013	1.4766	0.139782	0.219231
169680	Genemark.692_g	scaffold_1	3629766	3628657	6.36187	1.28745	1.00105	1.2861	0.198409	0.290886
28800	Mycfi1.e_gw1.1.1570.1	scaffold_1	3637537	3635423	74.8996	1.06778	0.247686	4.31102	1.62507e-05	6.75934e-05
25183	Mycfi1.e_gw1.1.3929.1	scaffold_1	3638127	3639851	51.8495	0.540493	0.345033	1.5665	0.117232	0.18969
213085	estExt_fgenesh1_pg.C_10567	scaffold_1	3641222	3640422	117.678	-0.595898	0.241779	-2.46464	0.0137152	0.0310337
85903	Mycfi1.estExt_fgenesh1_pg.C_10650	scaffold_1	3642843	3641897	342.843	-1.21492	0.206224	-5.89125	3.83274e-09	2.54165e-08
26018	Mycfi1.e_gw1.1.178.1	scaffold_1	3645061	3647335	1168.07	-6.24901	0.373148	-16.7467	5.98427e-63	6.11137e-61
213086	estExt_fgenesh1_pg.C_10569	scaffold_1	3648937	3648287	295.652	0.0622945	0.23587	0.264106	0.791698	0.850299
213087	estExt_fgenesh1_pg.C_10570	scaffold_1	3649167	3655244	123.417	-0.810227	0.340931	-2.37651	0.0174772	0.0380137
205861	estExt_Genemark.C_10699	scaffold_1	3655871	3655273	0	NA	NA	NA	NA	NA
48210	Mycfi1.estExt_Genewise1.C_11338	scaffold_1	3656349	3657955	226.256	-3.24699	0.472638	-6.86994	6.42285e-12	5.47474e-11
75793	Mycfi1.fgenesh1_pg.C_scaffold_1000668	scaffold_1	3658701	3659627	0	NA	NA	NA	NA	NA
85906	Mycfi1.estExt_fgenesh1_pg.C_10657	scaffold_1	3662575	3664781	451.466	-2.1607	0.397071	-5.4416	5.28032e-08	3.16141e-07
209666	estExt_fgenesh1_kg.C_10240	scaffold_1	3667010	3666654	54.0019	-0.111201	0.307506	-0.361622	0.717635	0.795369
115532	gw1.1.3847.1	scaffold_1	3669840	3667902	64.2201	0.304952	0.317728	0.95979	0.337161	0.446398
12962	Mycfi1.gw1.1.1935.1	scaffold_1	3670303	3671837	54.7936	1.04817	0.34017	3.08131	0.00206091	0.00579574
169692	Genemark.704_g	scaffold_1	3693009	3692269	0.091787	-0.272653	0.894743	-0.304728	0.760574	NA
209667	estExt_fgenesh1_kg.C_10241	scaffold_1	3693051	3693824	295.273	0.0695395	0.245967	0.282719	0.777392	0.839559
184808	fgenesh1_pm.1_#_517	scaffold_1	3694638	3695709	3174.7	-0.414624	0.574568	-0.721628	0.470523	0.579867
184809	fgenesh1_pm.1_#_518	scaffold_1	3698974	3695830	263.471	-0.147532	0.213787	-0.690086	0.49014	0.597518
85908	Mycfi1.estExt_fgenesh1_pg.C_10665	scaffold_1	3701319	3699610	272.958	1.40631	0.257463	5.46221	4.70255e-08	2.82813e-07
169698	Genemark.710_g	scaffold_1	3703394	3705610	0.137681	-0.377672	1.00884	-0.374363	0.708135	NA
101065	gw1.1.1281.1	scaffold_1	3707763	3707344	28.6837	0.361691	0.410432	0.881243	0.378187	0.48859
85909	Mycfi1.estExt_fgenesh1_pg.C_10668	scaffold_1	3713888	3712676	70.7659	0.69526	0.300728	2.31192	0.020782	0.0442329
48216	Mycfi1.estExt_Genewise1.C_11358	scaffold_1	3714160	3715679	261.307	-0.953454	0.183992	-5.18205	2.19458e-07	1.21114e-06
26297	Mycfi1.e_gw1.1.3377.1	scaffold_1	3716860	3716161	159.824	0.649361	0.192781	3.36839	0.000756092	0.00235891
62622	Mycfi1.fgenesh1_pm.C_scaffold_1000279	scaffold_1	3718971	3717958	150.592	-0.365863	0.296593	-1.23355	0.217371	0.313832
27257	Mycfi1.e_gw1.1.561.1	scaffold_1	3719278	3720402	152.899	-0.577345	0.361566	-1.59679	0.110313	0.180455
27664	Mycfi1.e_gw1.1.2526.1	scaffold_1	3721908	3720672	341.631	-0.630633	0.249373	-2.52887	0.0114429	0.026513
75810	Mycfi1.fgenesh1_pg.C_scaffold_1000685	scaffold_1	3721933	3724247	131.778	0.36102	0.239006	1.5105	0.130915	0.208032
169706	Genemark.718_g	scaffold_1	3726228	3724915	46.0839	2.42472	0.407474	5.95062	2.67133e-09	1.79478e-08
28436	Mycfi1.e_gw1.1.4141.1	scaffold_1	3726250	3727578	198.001	-0.984328	0.314173	-3.13308	0.00172983	0.00494111
75812	Mycfi1.fgenesh1_pg.C_scaffold_1000687	scaffold_1	3728423	3730447	0.710875	-1.65301	1.41075	-1.17172	0.241308	NA
25378	Mycfi1.e_gw1.1.3255.1	scaffold_1	3731115	3730440	43.9883	0.589152	0.440577	1.33723	0.181148	0.269973
75813	Mycfi1.fgenesh1_pg.C_scaffold_1000688	scaffold_1	3731413	3732491	59.1138	0.388844	0.299329	1.29905	0.193926	0.285524
28292	Mycfi1.e_gw1.1.2348.1	scaffold_1	3734348	3732721	81.0195	3.7719	0.319317	11.8124	3.36839e-32	9.9502e-31
62625	Mycfi1.fgenesh1_pm.C_scaffold_1000282	scaffold_1	3735743	3734838	138.314	1.23805	0.205018	6.03876	1.55304e-09	1.0682e-08
209670	estExt_fgenesh1_kg.C_10244	scaffold_1	3761241	3760675	42.8091	1.13133	0.327269	3.45688	0.000546474	0.0017613
159185	estExt_Genewise1.C_11496	scaffold_1	3765294	3762115	173.98	-0.185869	0.25733	-0.722297	0.470112	0.579585
148605	estExt_Genewise1Plus.C_11493	scaffold_1	3766241	3767248	148.701	-1.33695	0.249069	-5.36778	7.97123e-08	4.65046e-07
29042	Mycfi1.e_gw1.1.3783.1	scaffold_1	3768767	3770596	309.05	0.651171	0.276181	2.35777	0.0183851	0.0396957
26335	Mycfi1.e_gw1.1.1979.1	scaffold_1	3771990	3770857	287.329	-1.53588	0.356355	-4.30998	1.6327e-05	6.78846e-05
192265	fgenesh1_pg.1_#_604	scaffold_1	3772343	3773509	96.2927	-1.5808	0.310551	-5.09031	3.57486e-07	1.9205e-06
75822	Mycfi1.fgenesh1_pg.C_scaffold_1000697	scaffold_1	3773902	3776303	43.8222	0.844435	0.348868	2.4205	0.0154991	0.0343098
192267	fgenesh1_pg.1_#_606	scaffold_1	3779812	3778033	50.0844	-1.28699	0.49054	-2.62362	0.00870006	0.0208378
104430	gw1.1.1916.1	scaffold_1	3798359	3802748	153.968	0.523729	0.251354	2.08363	0.0371941	0.0723068
27186	Mycfi1.e_gw1.1.1760.1	scaffold_1	3804866	3803009	103.399	-0.188338	0.248143	-0.75899	0.447858	0.557704
48219	Mycfi1.estExt_Genewise1.C_11407	scaffold_1	3807773	3805934	86.1032	4.08002	0.412138	9.89965	4.17731e-23	7.22848e-22
213102	estExt_fgenesh1_pg.C_10598	scaffold_1	3810063	3808459	88.8336	0.6661	0.251762	2.64575	0.00815096	0.0196897
192272	fgenesh1_pg.1_#_611	scaffold_1	3810959	3811649	113.551	-0.74115	0.236006	-3.14038	0.00168727	0.00483758
48222	Mycfi1.estExt_Genewise1.C_11410	scaffold_1	3813087	3811913	364.376	1.59773	0.299654	5.33191	9.71838e-08	5.59969e-07
70392	Mycfi1.estExt_fgenesh1_kg.C_10084	scaffold_1	3813851	3815744	853.508	0.0946659	0.28319	0.334284	0.738165	0.810396
169720	Genemark.732_g	scaffold_1	3817139	3816619	0	NA	NA	NA	NA	NA
169721	Genemark.733_g	scaffold_1	3817162	3819307	175.864	-2.56826	0.49707	-5.16679	2.38148e-07	1.30422e-06
48226	Mycfi1.estExt_Genewise1.C_11414	scaffold_1	3821377	3820164	186.874	-0.58391	0.338779	-1.72357	0.0847851	0.144539
169723	Genemark.735_g	scaffold_1	3828271	3837959	9.60117	0.781015	0.739632	1.05595	0.290991	0.396782
169724	Genemark.736_g	scaffold_1	3842098	3841549	0.0340609	-0.111614	0.610595	-0.182795	0.854959	NA
48229	Mycfi1.estExt_Genewise1.C_11417	scaffold_1	3842128	3843315	173.471	-0.69404	0.245716	-2.82456	0.00473454	0.0121572
27526	Mycfi1.e_gw1.1.1986.1	scaffold_1	3844972	3843406	127.65	-1.39254	0.304059	-4.57985	4.65305e-06	2.10971e-05
209676	estExt_fgenesh1_kg.C_10250	scaffold_1	3847128	3845818	210.993	0.00306734	0.20316	0.0150982	0.987954	0.992024
62636	Mycfi1.fgenesh1_pm.C_scaffold_1000293	scaffold_1	3847516	3848892	472.82	-0.188132	0.220463	-0.85335	0.393465	0.50456
25692	Mycfi1.e_gw1.1.1522.1	scaffold_1	3853224	3851779	114.664	-0.0386472	0.27261	-0.141767	0.887264	0.920965
29190	Mycfi1.e_gw1.1.532.1	scaffold_1	3853995	3854969	106.512	-0.156555	0.369091	-0.424164	0.671446	0.757647
209677	estExt_fgenesh1_kg.C_10251	scaffold_1	3857757	3858092	235.413	-0.197458	0.188544	-1.04728	0.294972	0.400682
125120	e_gw1.1.5281.1	scaffold_1	3858805	3859539	208.79	-0.7842	0.188306	-4.1645	3.12034e-05	0.000124402
192285	fgenesh1_pg.1_#_624	scaffold_1	3862047	3860797	0.125848	-0.49602	1.1482	-0.431997	0.665744	NA
48236	Mycfi1.estExt_Genewise1.C_11437	scaffold_1	3864446	3863003	541.377	-3.644	0.482966	-7.54504	4.52131e-14	4.55658e-13
25313	Mycfi1.e_gw1.1.2569.1	scaffold_1	3873643	3868524	80.5449	-3.99869	0.733562	-5.45105	5.00724e-08	3.00463e-07
209679	estExt_fgenesh1_kg.C_10253	scaffold_1	3875577	3874454	16.6729	-2.68862	0.915294	-2.93744	0.00330937	0.00889606
48240	Mycfi1.estExt_Genewise1.C_11444	scaffold_1	3878188	3875852	14.0842	-1.84626	0.709962	-2.60051	0.00930858	0.0220685
127278	e_gw1.1.5172.1	scaffold_1	3880167	3879411	427.774	-0.0481858	0.175138	-0.275131	0.783216	0.844148
169736	Genemark.748_g	scaffold_1	3880538	3882389	141.391	0.404468	0.235274	1.71914	0.0855896	0.145795
126117	e_gw1.1.5284.1	scaffold_1	3882921	3882442	4.64285	-0.618808	0.887225	-0.697464	0.485512	0.593758
192293	fgenesh1_pg.1_#_632	scaffold_1	3884458	3885822	114.823	1.02603	0.216181	4.74617	2.07304e-06	9.92377e-06
213113	estExt_fgenesh1_pg.C_10621	scaffold_1	3891732	3887260	585.746	-1.68631	0.16231	-10.3895	2.76941e-25	5.50952e-24
28970	Mycfi1.e_gw1.1.3271.1	scaffold_1	3892886	3892680	0.819863	2.45424	1.38077	1.77744	0.0754963	NA
27427	Mycfi1.e_gw1.1.454.1	scaffold_1	3894553	3895716	237.911	3.17948	0.527622	6.02605	1.68014e-09	1.14972e-08
169741	Genemark.753_g	scaffold_1	3907263	3906917	0.098648	-0.403886	1.07857	-0.374465	0.708058	NA
71317	Mycfi1.estExt_fgenesh1_pm.C_10295	scaffold_1	3907299	3909074	1485.39	-0.796474	0.180447	-4.4139	1.01525e-05	4.35983e-05
213115	estExt_fgenesh1_pg.C_10624	scaffold_1	3911220	3913625	482.287	0.496224	0.136175	3.64402	0.000268413	0.000919256
148635	estExt_Genewise1Plus.C_11558	scaffold_1	3916498	3914511	324.743	2.15563	0.222986	9.66712	4.15905e-22	6.89297e-21
159224	estExt_Genewise1.C_11571	scaffold_1	3918747	3917305	191.018	-0.501824	0.204575	-2.45301	0.0141667	0.0319271
48247	Mycfi1.estExt_Genewise1.C_11464	scaffold_1	3919020	3919536	233.007	-0.765668	0.238253	-3.21368	0.00131047	0.00387753
192300	fgenesh1_pg.1_#_639	scaffold_1	3923674	3919823	193.134	-0.48903	0.383529	-1.27508	0.202281	0.295391
62645	Mycfi1.fgenesh1_pm.C_scaffold_1000302	scaffold_1	3924100	3925426	222.862	-3.02056	0.405854	-7.44247	9.88175e-14	9.6769e-13
85932	Mycfi1.estExt_fgenesh1_pg.C_10729	scaffold_1	3927663	3925639	238.78	-1.83939	0.240287	-7.65497	1.93356e-14	1.99746e-13
26489	Mycfi1.e_gw1.1.496.1	scaffold_1	3930466	3929397	24.2334	-2.24562	0.729603	-3.07786	0.0020849	0.005854
209685	estExt_fgenesh1_kg.C_10259	scaffold_1	3932175	3930997	967.206	-3.58342	0.203501	-17.6089	2.10613e-69	2.59587e-67
85935	Mycfi1.estExt_fgenesh1_pg.C_10734	scaffold_1	3936110	3935270	444.983	0.0739194	0.265463	0.278455	0.780663	0.842073
85937	Mycfi1.estExt_fgenesh1_pg.C_10736	scaffold_1	3938643	3942666	91.1061	0.221559	0.287252	0.771304	0.440527	0.550043
95344	gw1.1.232.1	scaffold_1	3946120	3942994	432	-0.178822	0.174021	-1.02759	0.304145	0.410594
28226	Mycfi1.e_gw1.1.3184.1	scaffold_1	3947185	3946456	141.339	0.203511	0.253746	0.802027	0.422538	0.532856
75876	Mycfi1.fgenesh1_pg.C_scaffold_1000751	scaffold_1	3947470	3948416	9.13302	0.16041	0.728714	0.220127	0.825772	0.87542
201371	estExt_fgenesh1_pm.C_10559	scaffold_1	3948701	3950615	482.439	0.553602	0.245571	2.25434	0.0241746	0.0503739
28515	Mycfi1.e_gw1.1.3992.1	scaffold_1	3952478	3950821	18.6702	0.466705	0.496119	0.940713	0.346852	0.456187
100111	gw1.1.1091.1	scaffold_1	3955821	3954718	8.26444	-2.8675	1.15745	-2.47743	0.0132331	0.0300761
55067	Mycfi1.estExt_Genewise1Plus.C_11492	scaffold_1	3956836	3957717	329.292	-0.0990836	0.224977	-0.440417	0.659635	0.747782
85942	Mycfi1.estExt_fgenesh1_pg.C_10745	scaffold_1	3958281	3959394	476.596	-1.69273	0.269583	-6.27906	3.40633e-10	2.47299e-09
26105	Mycfi1.e_gw1.1.212.1	scaffold_1	3962449	3960480	258.908	-3.38318	0.523884	-6.45787	1.06188e-10	8.14488e-10
75885	Mycfi1.fgenesh1_pg.C_scaffold_1000760	scaffold_1	3963499	3965504	38.7071	0.747035	0.384474	1.943	0.0520156	0.0962823
27880	Mycfi1.e_gw1.1.2618.1	scaffold_1	3968465	3967478	58.5205	0.0360964	0.320856	0.1125	0.910427	0.939154
75887	Mycfi1.fgenesh1_pg.C_scaffold_1000762	scaffold_1	3968955	3969477	80.309	-4.47311	0.652958	-6.85054	7.35711e-12	6.23639e-11
85944	Mycfi1.estExt_fgenesh1_pg.C_10751	scaffold_1	3972940	3971924	115.966	-0.180929	0.497449	-0.363713	0.716072	0.794376
89544	Mycfi1.synt_with_mycgr.1__138	scaffold_1	3973850	3974951	45.391	0.960994	0.350394	2.74261	0.0060953	0.0152276
181132	fgenesh1_kg.1_#_265_#_4417629:1	scaffold_1	3976846	3976679	0.0458935	-0.147208	0.692351	-0.212621	0.831623	NA
169757	Genemark.769_g	scaffold_1	3978345	3977007	0.0458935	-0.147208	0.692351	-0.212621	0.831623	NA
55073	Mycfi1.estExt_Genewise1Plus.C_11504	scaffold_1	3979743	3979390	189.588	0.177728	0.229118	0.775704	0.437924	0.547813
169759	Genemark.771_g	scaffold_1	3981294	3981934	0	NA	NA	NA	NA	NA
70402	Mycfi1.estExt_fgenesh1_kg.C_10094	scaffold_1	3986229	3984058	3594.56	-0.626251	0.218368	-2.86787	0.00413245	0.0107868
62654	Mycfi1.fgenesh1_pm.C_scaffold_1000311	scaffold_1	3988341	3989497	520.907	1.9951	0.67236	2.9673	0.00300425	0.00814528
26346	Mycfi1.e_gw1.1.4059.1	scaffold_1	3990451	3991642	3.02242	-0.718559	1.0264	-0.70008	0.483878	0.592345
26189	Mycfi1.e_gw1.1.3286.1	scaffold_1	3994753	3994025	102.811	-2.33453	0.368163	-6.34103	2.28235e-10	1.68901e-09
192326	fgenesh1_pg.1_#_665	scaffold_1	3997680	3995994	28.6253	1.1119	0.415757	2.6744	0.0074864	0.0182157
27485	Mycfi1.e_gw1.1.2034.1	scaffold_1	3998118	3999880	249.242	-0.157973	0.177064	-0.892182	0.372295	0.482374
28394	Mycfi1.e_gw1.1.658.1	scaffold_1	4000398	4001150	64.2497	0.408915	0.332981	1.22804	0.219431	0.316385
28371	Mycfi1.e_gw1.1.3348.1	scaffold_1	4001465	4002178	641.635	-0.192834	0.302291	-0.637909	0.523533	0.628931
85950	Mycfi1.estExt_fgenesh1_pg.C_10765	scaffold_1	4002940	4003978	141.609	-1.99198	0.322465	-6.17733	6.51935e-10	4.60824e-09
209693	estExt_fgenesh1_kg.C_10268	scaffold_1	4004713	4004252	133.488	0.00140018	0.270262	0.00518081	0.995866	0.997355
192330	fgenesh1_pg.1_#_669	scaffold_1	4009183	4008461	26.1852	0.71696	0.474869	1.50981	0.131093	0.208253
27384	Mycfi1.e_gw1.1.2028.1	scaffold_1	4020802	4022447	61.1973	0.064066	0.325352	0.196913	0.843896	0.890377
48274	Mycfi1.estExt_Genewise1.C_11533	scaffold_1	4023871	4026154	513.313	0.427767	0.171093	2.50021	0.0124121	0.0284513
18109	Mycfi1.gw1.1.3351.1	scaffold_1	4027356	4026710	45.515	0.49803	0.440808	1.12981	0.258555	0.360063
55082	Mycfi1.estExt_Genewise1Plus.C_11536	scaffold_1	4031118	4032608	40.5861	0.123314	0.437222	0.282039	0.777913	0.839867
62660	Mycfi1.fgenesh1_pm.C_scaffold_1000317	scaffold_1	4034873	4033038	194.688	-1.42181	0.248848	-5.71357	1.10633e-08	7.06139e-08
169774	Genemark.786_g	scaffold_1	4034898	4035515	772.7	-2.60511	0.206692	-12.6038	2.01264e-36	7.16994e-35
117868	gw1.1.4383.1	scaffold_1	4037316	4035901	114.505	1.37491	0.276002	4.98152	6.3086e-07	3.2601e-06
26669	Mycfi1.e_gw1.1.1999.1	scaffold_1	4037736	4039443	216.463	3.79078	0.238141	15.9182	4.73661e-57	3.87715e-55
115525	gw1.1.3845.1	scaffold_1	4041916	4039573	44.7799	1.25011	0.394014	3.17277	0.00150994	0.00439068
75913	Mycfi1.fgenesh1_pg.C_scaffold_1000788	scaffold_1	4042215	4044629	62.2339	1.40325	0.27038	5.18992	2.10382e-07	1.16225e-06
184877	fgenesh1_pm.1_#_586	scaffold_1	4046095	4045226	292.245	-0.0602398	0.220507	-0.273188	0.784709	0.845077
128594	e_gw1.1.5669.1	scaffold_1	4046599	4049331	94.7933	0.465887	0.2547	1.82916	0.0673751	0.119593
209696	estExt_fgenesh1_kg.C_10271	scaffold_1	4050194	4049511	248.62	-0.238728	0.493488	-0.483756	0.628559	0.722637
205895	estExt_Genemark.C_10795	scaffold_1	4053119	4052276	87.7491	3.04138	0.726351	4.1872	2.82412e-05	0.000113208
55086	Mycfi1.estExt_Genewise1Plus.C_11557	scaffold_1	4054268	4053613	0	NA	NA	NA	NA	NA
213137	estExt_fgenesh1_pg.C_10668	scaffold_1	4054467	4057807	505.697	0.00565484	0.280259	0.0201772	0.983902	0.989728
28238	Mycfi1.e_gw1.1.1878.1	scaffold_1	4059769	4058096	116.447	-0.425854	0.263825	-1.61415	0.106494	0.17509
85960	Mycfi1.estExt_fgenesh1_pg.C_10785	scaffold_1	4059973	4060884	2355.44	-1.18114	0.241564	-4.88955	1.01065e-06	5.04288e-06
169788	Genemark.800_g	scaffold_1	4061184	4060887	0.0645872	-0.197744	0.787077	-0.251239	0.80163	NA
48287	Mycfi1.estExt_Genewise1.C_11567	scaffold_1	4061228	4062601	66.4771	-0.0658872	0.481538	-0.136826	0.891168	0.923552
209700	estExt_fgenesh1_kg.C_10275	scaffold_1	4064848	4063369	376.657	-1.1672	0.272985	-4.27572	1.90524e-05	7.83956e-05
125681	e_gw1.1.2793.1	scaffold_1	4066668	4068204	1509.22	-1.87593	0.127948	-14.6616	1.1352e-48	6.61562e-47
205900	estExt_Genemark.C_10804	scaffold_1	4068812	4068278	1.48556	-0.587401	1.274	-0.461067	0.64475	NA
85964	Mycfi1.estExt_fgenesh1_pg.C_10789	scaffold_1	4068836	4072865	1132.01	-0.442398	0.136015	-3.25256	0.00114369	0.0034314
48299	Mycfi1.estExt_Genewise1.C_11579	scaffold_1	4077869	4077289	1025.92	-0.268322	0.231756	-1.15778	0.246955	0.347382
48302	Mycfi1.estExt_Genewise1.C_11582	scaffold_1	4081310	4079226	560.136	0.297556	0.150872	1.97224	0.0485822	0.0909474
209705	estExt_fgenesh1_kg.C_10280	scaffold_1	4083334	4082966	191.313	-1.57285	0.29135	-5.39849	6.72051e-08	3.96829e-07
213144	estExt_fgenesh1_pg.C_10677	scaffold_1	4085125	4084019	141.254	-1.83013	0.30877	-5.92717	3.08205e-09	2.06297e-08
192351	fgenesh1_pg.1_#_690	scaffold_1	4088669	4085646	93.3419	0.664939	0.311694	2.13331	0.0328996	0.0652816
128096	e_gw1.1.870.1	scaffold_1	4088989	4090340	56.7387	0.190249	0.410875	0.463035	0.64334	0.735066
127703	e_gw1.1.1150.1	scaffold_1	4091871	4090732	271.583	-1.96577	0.225975	-8.69907	3.34605e-18	4.44056e-17
48307	Mycfi1.estExt_Genewise1.C_11596	scaffold_1	4092329	4092952	953.255	-2.18669	0.188309	-11.6123	3.57039e-31	1.00486e-29
55114	Mycfi1.estExt_Genewise1Plus.C_11597	scaffold_1	4096087	4093806	243.471	-0.206004	0.19897	-1.03535	0.300503	0.40665
213147	estExt_fgenesh1_pg.C_10683	scaffold_1	4096594	4100955	290.546	0.459282	0.183466	2.50337	0.0123017	0.0282526
184895	fgenesh1_pm.1_#_604	scaffold_1	4101708	4101118	18.3332	0.36183	0.569003	0.635901	0.524841	0.63015
62671	Mycfi1.fgenesh1_pm.C_scaffold_1000328	scaffold_1	4102879	4102092	84.4415	-0.22096	0.297034	-0.743887	0.456945	0.566978
70408	Mycfi1.estExt_fgenesh1_kg.C_10100	scaffold_1	4104760	4103377	12336.8	-1.6083	0.130633	-12.3116	7.84327e-35	2.61191e-33
106416	gw1.1.2198.1	scaffold_1	4109238	4106088	174.92	0.0411414	0.256299	0.160521	0.872471	0.911221
169801	Genemark.813_g	scaffold_1	4109451	4109824	0.593533	-1.51652	1.40939	-1.07601	0.281921	NA
205906	estExt_Genemark.C_10814	scaffold_1	4120485	4109850	741.222	-1.43034	0.230907	-6.19446	5.84865e-10	4.15332e-09
48317	Mycfi1.estExt_Genewise1.C_11609	scaffold_1	4120509	4122893	654.86	-1.64753	0.192265	-8.56906	1.04331e-17	1.3382e-16
209709	estExt_fgenesh1_kg.C_10285	scaffold_1	4124277	4123450	2368.84	-0.486177	0.232926	-2.08726	0.0368647	0.0718193
213153	estExt_fgenesh1_pg.C_10689	scaffold_1	4124880	4125827	370.387	-1.17466	0.251942	-4.66243	3.12497e-06	1.45628e-05
75948	Mycfi1.fgenesh1_pg.C_scaffold_1000823	scaffold_1	4138936	4140692	108.402	1.60935	0.230318	6.98751	2.79808e-12	2.45732e-11
75949	Mycfi1.fgenesh1_pg.C_scaffold_1000824	scaffold_1	4140784	4147326	467.103	-0.479774	0.215722	-2.22404	0.0261458	0.0538225
121692	gw1.1.5214.1	scaffold_1	4148420	4147824	33.5986	0.397708	0.641093	0.62036	0.535021	0.639223
201401	estExt_fgenesh1_pm.C_10609	scaffold_1	4152081	4148914	209.446	-0.298519	0.247234	-1.20744	0.227264	0.325188
70410	Mycfi1.estExt_fgenesh1_kg.C_10102	scaffold_1	4153560	4152593	11.2298	0.371388	1.41034	0.263332	0.792294	0.850854
100179	gw1.1.1106.1	scaffold_1	4155207	4154444	38.2634	0.401102	0.336083	1.19346	0.232688	0.331489
181156	fgenesh1_kg.1_#_289_#_4412113:1	scaffold_1	4155713	4155967	91.002	0.690918	0.236427	2.92233	0.00347422	0.00926256
159320	estExt_Genewise1.C_11741	scaffold_1	4157387	4156820	143.064	0.138731	0.258851	0.535951	0.591992	0.690518
184908	fgenesh1_pm.1_#_617	scaffold_1	4158235	4160270	396.718	0.42518	0.250354	1.69832	0.0894478	0.151171
25627	Mycfi1.e_gw1.1.3645.1	scaffold_1	4160997	4160554	37.2565	-0.833688	0.379263	-2.19818	0.0279364	0.0569402
209713	estExt_fgenesh1_kg.C_10289	scaffold_1	4161452	4162112	193.271	-0.418622	0.231396	-1.80912	0.0704329	0.124117
96359	gw1.1.380.1	scaffold_1	4168079	4166256	35.4047	-0.277019	0.394998	-0.701317	0.483105	0.591768
184912	fgenesh1_pm.1_#_621	scaffold_1	4170551	4172070	760.675	1.15683	0.228417	5.06455	4.09368e-07	2.1731e-06
85984	Mycfi1.estExt_fgenesh1_pg.C_10823	scaffold_1	4172637	4174078	2061.79	-0.336959	0.233599	-1.44247	0.149171	0.231217
129139	e_gw1.1.943.1	scaffold_1	4175309	4176763	24.6504	-2.7465	0.675857	-4.06373	4.82955e-05	0.000187244
201409	estExt_fgenesh1_pm.C_10619	scaffold_1	4178125	4177184	494.732	-1.08983	0.222089	-4.90715	9.24105e-07	4.67634e-06
148745	estExt_Genewise1Plus.C_11747	scaffold_1	4180534	4178773	851.521	-0.0826691	0.279242	-0.296048	0.767193	0.831475
148747	estExt_Genewise1Plus.C_11749	scaffold_1	4182917	4181502	247.235	3.32198	0.250216	13.2764	3.17118e-40	1.36924e-38
148748	estExt_Genewise1Plus.C_11750	scaffold_1	4186554	4184176	122.514	1.19373	0.261422	4.56629	4.96427e-06	2.23852e-05
159335	estExt_Genewise1.C_11763	scaffold_1	4188689	4189226	368.777	-1.54395	0.186166	-8.29341	1.1005e-16	1.32741e-15
169816	Genemark.828_g	scaffold_1	4191158	4191734	0	NA	NA	NA	NA	NA
148752	estExt_Genewise1Plus.C_11754	scaffold_1	4191159	4190860	622.489	3.67346	0.188389	19.4993	1.1127e-84	2.02229e-82
169817	Genemark.829_g	scaffold_1	4195272	4194954	0	NA	NA	NA	NA	NA
148756	estExt_Genewise1Plus.C_11758	scaffold_1	4195298	4195941	321.839	-0.373754	0.188992	-1.97762	0.0479714	0.0899768
169819	Genemark.831_g	scaffold_1	4199114	4196215	28.3221	0.752681	0.561696	1.34001	0.180241	0.268881
75970	Mycfi1.fgenesh1_pg.C_scaffold_1000845	scaffold_1	4199599	4200918	85.5261	-0.663942	0.274067	-2.42255	0.015412	0.0341408
75971	Mycfi1.fgenesh1_pg.C_scaffold_1000846	scaffold_1	4204082	4201227	111.412	-0.656805	0.350938	-1.87157	0.0612661	0.11045
129752	e_gw1.1.2639.1	scaffold_1	4205888	4207627	497.654	1.86179	0.2398	7.76395	8.23255e-15	8.74903e-14
85988	Mycfi1.estExt_fgenesh1_pg.C_10834	scaffold_1	4208995	4208219	84.5618	-0.394322	0.280694	-1.40481	0.160078	0.244727
62686	Mycfi1.fgenesh1_pm.C_scaffold_1000343	scaffold_1	4209219	4211411	99.3375	0.189605	0.239224	0.792584	0.42802	0.537872
75976	Mycfi1.fgenesh1_pg.C_scaffold_1000851	scaffold_1	4213910	4211550	7.96602	-0.172101	0.801343	-0.214766	0.82995	0.878882
159345	estExt_Genewise1.C_11779	scaffold_1	4215799	4217241	368.126	-0.367747	0.306151	-1.2012	0.229675	0.327937
213168	estExt_fgenesh1_pg.C_10713	scaffold_1	4229418	4230971	422.462	-0.0488785	0.187217	-0.261079	0.794031	0.851951
28331	Mycfi1.e_gw1.1.2340.1	scaffold_1	4232815	4231504	280.021	0.50685	0.201826	2.51132	0.0120281	0.0277133
201416	estExt_fgenesh1_pm.C_10629	scaffold_1	4233752	4235851	456.059	-0.335309	0.213092	-1.57354	0.115593	0.187435
209721	estExt_fgenesh1_kg.C_10297	scaffold_1	4236624	4236947	183.338	-1.12643	0.41812	-2.69404	0.00705927	0.017306
75981	Mycfi1.fgenesh1_pg.C_scaffold_1000856	scaffold_1	4238342	4237488	3.94451	3.96255	1.03691	3.82149	0.000132649	0.000481028
48343	Mycfi1.estExt_Genewise1.C_11684	scaffold_1	4240961	4238946	182.301	2.71196	0.265743	10.2052	1.87908e-24	3.55367e-23
125809	e_gw1.1.5025.1	scaffold_1	4245806	4244720	30.255	1.59784	0.491527	3.25077	0.00115093	0.00344989
169829	Genemark.841_g	scaffold_1	4245829	4248248	24.8799	0.0860012	0.421874	0.203855	0.838467	0.885888
201419	estExt_fgenesh1_pm.C_10633	scaffold_1	4250647	4248299	115.229	-0.961662	0.303446	-3.16914	0.00152889	0.0044393
55154	Mycfi1.estExt_Genewise1Plus.C_11692	scaffold_1	4252053	4251181	143.441	-0.683907	0.255572	-2.67598	0.00745108	0.0181504
169831	Genemark.843_g	scaffold_1	4252483	4254265	10.8476	0.511891	0.610216	0.838869	0.401543	0.51265
26449	Mycfi1.e_gw1.1.903.1	scaffold_1	4261085	4260597	18.4933	1.04697	0.585194	1.7891	0.073599	0.128535
148775	estExt_Genewise1Plus.C_11793	scaffold_1	4264006	4265457	1235.43	-0.388006	0.177347	-2.18783	0.0286819	0.0582604
26948	Mycfi1.e_gw1.1.3917.1	scaffold_1	4266118	4267974	82.5622	-1.57469	0.34653	-4.54415	5.51582e-06	2.46957e-05
71343	Mycfi1.estExt_fgenesh1_pm.C_10343	scaffold_1	4271513	4268843	525.793	0.323811	0.177318	1.82616	0.0678264	0.120233
26004	Mycfi1.e_gw1.1.1837.1	scaffold_1	4274582	4276392	351.13	2.61333	0.430066	6.07659	1.22762e-09	8.48729e-09
101814	gw1.1.1447.1	scaffold_1	4277125	4277698	138.523	0.131276	0.284005	0.46223	0.643917	0.73564
209726	estExt_fgenesh1_kg.C_10302	scaffold_1	4278734	4278414	91.2454	0.210268	0.308558	0.681454	0.495584	0.603195
28408	Mycfi1.e_gw1.1.1261.1	scaffold_1	4279594	4281651	198.961	0.181697	0.213205	0.852217	0.394094	0.504981
75996	Mycfi1.fgenesh1_pg.C_scaffold_1000871	scaffold_1	4282906	4283763	27.7318	0.392289	0.419011	0.936224	0.349158	0.458545
169837	Genemark.849_g	scaffold_1	4286451	4284246	0	NA	NA	NA	NA	NA
169838	Genemark.850_g	scaffold_1	4286886	4286485	0.452318	-1.27795	1.397	-0.914785	0.360304	NA
201423	estExt_fgenesh1_pm.C_10641	scaffold_1	4286920	4287567	134.616	0.405029	0.225629	1.79511	0.0726369	0.127331
213175	estExt_fgenesh1_pg.C_10730	scaffold_1	4290019	4288283	68.4834	0.489894	0.267526	1.8312	0.0670703	0.119151
213176	estExt_fgenesh1_pg.C_10731	scaffold_1	4291096	4293339	468.361	-0.434189	0.166683	-2.60488	0.00919058	0.0218177
76000	Mycfi1.fgenesh1_pg.C_scaffold_1000875	scaffold_1	4293970	4295238	0.664982	-1.58978	1.41042	-1.12716	0.259674	NA
192407	fgenesh1_pg.1_#_746	scaffold_1	4295851	4301038	18.1857	-0.229816	0.630673	-0.364397	0.715561	0.794138
27561	Mycfi1.e_gw1.1.462.1	scaffold_1	4302445	4301279	269.844	-0.639909	0.224779	-2.84683	0.00441568	0.0114509
86001	Mycfi1.estExt_fgenesh1_pg.C_10864	scaffold_1	4303466	4305105	324.555	-0.962143	0.298104	-3.22754	0.00124859	0.00371289
76004	Mycfi1.fgenesh1_pg.C_scaffold_1000879	scaffold_1	4307838	4305948	182.257	0.017955	0.202618	0.0886151	0.929388	0.952665
55173	Mycfi1.estExt_Genewise1Plus.C_11744	scaffold_1	4321140	4319065	299.238	-0.80332	0.27241	-2.94893	0.00318873	0.00859113
209728	estExt_fgenesh1_kg.C_10304	scaffold_1	4322282	4323298	22.3268	0.643177	0.434934	1.47879	0.139196	0.218441
192412	fgenesh1_pg.1_#_751	scaffold_1	4325347	4326255	0.273924	-0.852791	1.31018	-0.650896	0.515114	NA
205926	estExt_Genemark.C_10858	scaffold_1	4334493	4326366	0.307985	-0.91596	1.32687	-0.690314	0.489997	NA
76007	Mycfi1.fgenesh1_pg.C_scaffold_1000882	scaffold_1	4334519	4336645	581.321	2.3171	0.236598	9.79341	1.20171e-22	2.03891e-21
76008	Mycfi1.fgenesh1_pg.C_scaffold_1000883	scaffold_1	4340462	4337245	70.3141	4.11726	0.326756	12.6004	2.10014e-36	7.45689e-35
71345	Mycfi1.estExt_fgenesh1_pm.C_10348	scaffold_1	4342403	4340781	427.627	4.68397	0.31461	14.8882	3.93359e-50	2.42413e-48
148801	estExt_Genewise1Plus.C_11832	scaffold_1	4347363	4342995	263.901	0.918099	0.200586	4.57709	4.71496e-06	2.13226e-05
184947	fgenesh1_pm.1_#_656	scaffold_1	4348371	4350715	184.063	-1.14056	0.231683	-4.92292	8.52633e-07	4.34026e-06
209729	estExt_fgenesh1_kg.C_10305	scaffold_1	4351089	4351307	0	NA	NA	NA	NA	NA
181173	fgenesh1_kg.1_#_306_#_4415218:1	scaffold_1	4351344	4351505	0	NA	NA	NA	NA	NA
86005	Mycfi1.estExt_fgenesh1_pg.C_10873	scaffold_1	4351993	4352752	1270.92	1.98219	0.181671	10.9109	1.02275e-27	2.38932e-26
76014	Mycfi1.fgenesh1_pg.C_scaffold_1000889	scaffold_1	4353097	4355760	19.2701	-2.10323	0.670576	-3.13646	0.00171002	0.00489366
184949	fgenesh1_pm.1_#_658	scaffold_1	4357091	4356002	85.028	0.710993	0.323174	2.20003	0.0278046	0.0567569
86007	Mycfi1.estExt_fgenesh1_pg.C_10877	scaffold_1	4358215	4359914	465.204	0.0830499	0.162522	0.511007	0.609346	0.706609
205932	estExt_Genemark.C_10865	scaffold_1	4363333	4364044	0.0799544	-0.354003	1.03227	-0.342937	0.731646	NA
48380	Mycfi1.estExt_Genewise1.C_11764	scaffold_1	4369692	4370353	81.634	-2.24925	0.348113	-6.46126	1.03832e-10	7.98128e-10
48382	Mycfi1.estExt_Genewise1.C_11768	scaffold_1	4373537	4372213	1110.49	-2.12212	0.406702	-5.21788	1.80985e-07	1.00921e-06
209733	estExt_fgenesh1_kg.C_10309	scaffold_1	4374992	4376509	341.847	-0.647504	0.277607	-2.33245	0.019677	0.0421066
21609	Mycfi1.gw1.1.4029.1	scaffold_1	4377366	4378403	173.141	-0.116012	0.208166	-0.557305	0.577319	0.677012
27897	Mycfi1.e_gw1.1.4290.1	scaffold_1	4379007	4379702	40.8257	0.523539	0.487892	1.07306	0.283242	0.388489
169857	Genemark.869_g	scaffold_1	4382669	4382338	0	NA	NA	NA	NA	NA
55192	Mycfi1.estExt_Genewise1Plus.C_11777	scaffold_1	4382697	4384514	828.274	4.58036	0.380389	12.0413	2.15644e-33	6.72195e-32
184957	fgenesh1_pm.1_#_666	scaffold_1	4386542	4384821	105.359	-0.0353093	0.244123	-0.144637	0.884997	0.920116
111937	gw1.1.3240.1	scaffold_1	4387998	4388513	6.4072	0.582993	0.73938	0.78849	0.43041	0.53999
127381	e_gw1.1.675.1	scaffold_1	4391079	4389638	81.1404	-1.80365	0.346719	-5.20205	1.97104e-07	1.09227e-06
213189	estExt_fgenesh1_pg.C_10753	scaffold_1	4393309	4391752	3549.18	-1.44236	0.413628	-3.4871	0.000488285	0.00158484
213190	estExt_fgenesh1_pg.C_10754	scaffold_1	4397384	4394040	262.934	0.13572	0.181573	0.747467	0.454781	0.564555
62702	Mycfi1.fgenesh1_pm.C_scaffold_1000359	scaffold_1	4402782	4405089	300.46	0.386641	0.263029	1.46995	0.141574	0.221652
55202	Mycfi1.estExt_Genewise1Plus.C_11793	scaffold_1	4405794	4407253	806.903	-0.387289	0.2025	-1.91254	0.0558072	0.102189
148829	estExt_Genewise1Plus.C_11873	scaffold_1	4407734	4411591	271.22	0.707536	0.198949	3.55637	0.000376012	0.00124897
98709	gw1.1.823.1	scaffold_1	4412966	4411849	118.456	-1.15362	0.386699	-2.98325	0.00285208	0.00777399
159423	estExt_Genewise1.C_11894	scaffold_1	4415764	4414250	446.973	-0.889077	0.154906	-5.73947	9.49719e-09	6.1186e-08
55210	Mycfi1.estExt_Genewise1Plus.C_11804	scaffold_1	4417294	4418993	1417.22	1.18347	0.248878	4.75522	1.98233e-06	9.50223e-06
76038	Mycfi1.fgenesh1_pg.C_scaffold_1000913	scaffold_1	4420582	4419484	132.197	0.252956	0.259226	0.975813	0.329157	0.437801
48406	Mycfi1.estExt_Genewise1.C_11811	scaffold_1	4422153	4425779	513.6	-2.95734	0.293414	-10.0791	6.83707e-24	1.24261e-22
26770	Mycfi1.e_gw1.1.3197.1	scaffold_1	4426755	4426049	20.8782	-1.41252	0.535465	-2.63794	0.00834124	0.020099
89570	Mycfi1.synt_with_mycgr.1__164	scaffold_1	4427503	4428252	1162.78	-4.54897	0.3817	-11.9177	9.57528e-33	2.90866e-31
159430	estExt_Genewise1.C_11905	scaffold_1	4429108	4429902	909.196	-3.46392	0.253299	-13.6752	1.42723e-42	6.74195e-41
192438	fgenesh1_pg.1_#_777	scaffold_1	4434263	4430340	319.549	0.507909	0.180651	2.81154	0.00493047	0.0125956
169871	Genemark.883_g	scaffold_1	4434370	4442664	0	NA	NA	NA	NA	NA
169873	Genemark.885_g	scaffold_1	4459293	4458746	0	NA	NA	NA	NA	NA
169874	Genemark.886_g	scaffold_1	4459330	4461023	33.1172	-1.03719	0.432099	-2.40034	0.0163796	0.035999
169875	Genemark.887_g	scaffold_1	4463060	4461092	11.7635	-0.215218	0.621426	-0.346329	0.729095	0.803174
27902	Mycfi1.e_gw1.1.1120.1	scaffold_1	4463147	4466818	87.7981	0.4149	0.298798	1.38856	0.164966	0.250874
169877	Genemark.889_g	scaffold_1	4467676	4466987	0.817821	-1.73866	1.41039	-1.23275	0.217669	NA
209740	estExt_fgenesh1_kg.C_10316	scaffold_1	4469461	4468064	3514.45	-0.595213	0.241638	-2.46324	0.0137686	0.0311216
55221	Mycfi1.estExt_Genewise1Plus.C_11826	scaffold_1	4469765	4472287	170.434	0.127002	0.245353	0.517629	0.604717	0.702153
48416	Mycfi1.estExt_Genewise1.C_11829	scaffold_1	4474541	4472383	646.144	-1.93879	0.192419	-10.0758	7.06498e-24	1.28186e-22
86029	Mycfi1.estExt_fgenesh1_pg.C_10913	scaffold_1	4478639	4475909	114.158	0.509481	0.266345	1.91286	0.0557655	0.10213
181185	fgenesh1_kg.1_#_318_#_4418529:1	scaffold_1	4479861	4479637	0	NA	NA	NA	NA	NA
148855	estExt_Genewise1Plus.C_11906	scaffold_1	4480594	4480037	24.951	0.255397	0.433623	0.588985	0.555872	0.658405
192447	fgenesh1_pg.1_#_786	scaffold_1	4482451	4490006	127.69	-0.849064	0.255295	-3.32582	0.000881602	0.00270639
209742	estExt_fgenesh1_kg.C_10318	scaffold_1	4482452	4481446	900.502	-1.3854	0.195182	-7.09802	1.26558e-12	1.14329e-11
148860	estExt_Genewise1Plus.C_11912	scaffold_1	4490106	4491133	10.616	-0.131825	0.849833	-0.155119	0.876727	0.914164
115389	gw1.1.3819.1	scaffold_1	4493165	4491321	154.931	0.231984	0.206225	1.12491	0.260628	0.362361
26886	Mycfi1.e_gw1.1.2757.1	scaffold_1	4493900	4494923	325.518	0.0568629	0.179501	0.316782	0.751409	0.81992
184978	fgenesh1_pm.1_#_687	scaffold_1	4496217	4495478	394.468	-1.99021	0.203851	-9.76307	1.62178e-22	2.73863e-21
209746	estExt_fgenesh1_kg.C_10322	scaffold_1	4499199	4497928	2576.78	-1.95449	0.211878	-9.22462	2.84577e-20	4.26189e-19
148869	estExt_Genewise1Plus.C_11927	scaffold_1	4499548	4501212	254.221	-0.00638264	0.299086	-0.0213405	0.982974	0.989247
110067	gw1.1.2933.1	scaffold_1	4503241	4502242	38.5637	0.400654	0.479442	0.835668	0.403342	0.514395
123906	gw1.1.5641.1	scaffold_1	4510386	4507405	221.838	-0.0166869	0.265306	-0.0628967	0.949849	0.966616
55238	Mycfi1.estExt_Genewise1Plus.C_11863	scaffold_1	4511757	4513884	1351.42	-0.295957	0.136538	-2.16759	0.0301902	0.0607828
26032	Mycfi1.e_gw1.1.1374.1	scaffold_1	4517144	4514629	489.126	-0.0736382	0.230859	-0.318975	0.749746	0.819106
205949	estExt_Genemark.C_10903	scaffold_1	4521585	4517174	305.041	-0.657076	0.174248	-3.77093	0.000162639	0.000579972
124602	gw1.1.5842.1	scaffold_1	4523208	4522263	2018.46	-2.90754	0.291656	-9.96907	2.08167e-23	3.68345e-22
148879	estExt_Genewise1Plus.C_11946	scaffold_1	4525586	4524194	89.1341	1.15471	0.519025	2.22476	0.0260973	0.0537433
209749	estExt_fgenesh1_kg.C_10325	scaffold_1	4526412	4527799	2247.4	-2.12874	0.334932	-6.35575	2.07412e-10	1.54343e-09
184987	fgenesh1_pm.1_#_696	scaffold_1	4529325	4527979	12.828	0.156758	0.592049	0.264772	0.791185	0.849918
169896	Genemark.908_g	scaffold_1	4530267	4532277	3.89239	1.20622	1.00184	1.204	0.228589	0.326734
76071	Mycfi1.fgenesh1_pg.C_scaffold_1000946	scaffold_1	4534215	4532302	45.2303	-0.402348	0.408146	-0.985793	0.324235	0.432219
159470	estExt_Genewise1.C_11967	scaffold_1	4534506	4535909	55.488	0.373344	0.310425	1.20269	0.229098	0.327269
205954	estExt_Genemark.C_10911	scaffold_1	4537250	4535889	210.599	0.353686	0.192087	1.84128	0.0655805	0.116889
148888	estExt_Genewise1Plus.C_11958	scaffold_1	4537275	4538559	250.505	0.592191	0.226743	2.61173	0.0090085	0.0214567
76074	Mycfi1.fgenesh1_pg.C_scaffold_1000949	scaffold_1	4540242	4543405	5.94773	-0.714109	0.878788	-0.812607	0.416444	0.526906
209751	estExt_fgenesh1_kg.C_10327	scaffold_1	4544207	4545908	2212.44	-1.58952	0.313428	-5.07139	3.9493e-07	2.10165e-06
159481	estExt_Genewise1.C_11978	scaffold_1	4549659	4551776	263.862	-1.7309	0.342771	-5.04973	4.42433e-07	2.33935e-06
101625	gw1.1.1398.1	scaffold_1	4553023	4552447	226.931	-0.0228237	0.22129	-0.103139	0.917852	0.944452
127649	e_gw1.1.1279.1	scaffold_1	4553311	4554218	178.859	-0.575585	0.238375	-2.41462	0.0157515	0.0348254
184995	fgenesh1_pm.1_#_704	scaffold_1	4555693	4554519	123.732	0.30886	0.217629	1.4192	0.15584	0.239374
213218	estExt_fgenesh1_pg.C_10795	scaffold_1	4556120	4559380	117	0.208149	0.311545	0.66812	0.504057	0.611426
209754	estExt_fgenesh1_kg.C_10330	scaffold_1	4559698	4559528	0.881387	-1.81743	1.40946	-1.28946	0.197239	NA
86047	Mycfi1.estExt_fgenesh1_pg.C_10944	scaffold_1	4559878	4562139	148.478	0.523362	0.333386	1.56984	0.116453	0.188601
201468	estExt_fgenesh1_pm.C_10702	scaffold_1	4563862	4562594	83.4541	0.193412	0.262055	0.73806	0.460478	0.570371
148908	estExt_Genewise1Plus.C_11981	scaffold_1	4564691	4567306	102.246	-0.260215	0.329152	-0.790562	0.4292	0.538849
70426	Mycfi1.estExt_fgenesh1_kg.C_10118	scaffold_1	4568409	4567784	360.927	-0.583492	0.201808	-2.89132	0.00383626	0.0101121
55264	Mycfi1.estExt_Genewise1Plus.C_11918	scaffold_1	4572839	4574033	499.329	-0.316146	0.169287	-1.86752	0.0618294	0.111241
76089	Mycfi1.fgenesh1_pg.C_scaffold_1000964	scaffold_1	4574789	4576894	3.75596	-0.376205	0.936637	-0.401655	0.687938	0.770741
76090	Mycfi1.fgenesh1_pg.C_scaffold_1000965	scaffold_1	4578412	4577561	38.0007	0.354562	0.358626	0.988667	0.322826	0.43077
8744	Mycfi1.gw1.1.910.1	scaffold_1	4585790	4586197	4.88898	0.736645	0.824424	0.893527	0.371575	0.481615
169911	Genemark.923_g	scaffold_1	4587016	4588861	6.27049	1.9349	0.833637	2.32104	0.020285	0.0432695
28751	Mycfi1.e_gw1.1.2646.1	scaffold_1	4589895	4588897	23.028	0.964702	0.483223	1.99639	0.0458913	0.086743
26771	Mycfi1.e_gw1.1.1016.1	scaffold_1	4590699	4590417	1.12216	-0.150269	1.30173	-0.115438	0.908098	NA
192478	fgenesh1_pg.1_#_817	scaffold_1	4592530	4591132	77.6166	-0.123733	0.25932	-0.477142	0.633261	0.726641
25107	Mycfi1.e_gw1.1.2399.1	scaffold_1	4593014	4594251	59.4564	0.750706	0.362622	2.07021	0.0384323	0.0744284
148917	estExt_Genewise1Plus.C_12001	scaffold_1	4594881	4596036	398.511	0.174205	0.184403	0.944701	0.344812	0.454066
213223	estExt_fgenesh1_pg.C_10806	scaffold_1	4598335	4597118	370.08	0.0419062	0.180259	0.232478	0.816167	0.868144
62733	Mycfi1.fgenesh1_pm.C_scaffold_1000390	scaffold_1	4599174	4600095	76.6122	0.00699353	0.309117	0.0226242	0.98195	0.98864
185007	fgenesh1_pm.1_#_716	scaffold_1	4602563	4604194	1448.46	-4.02673	0.375109	-10.7348	6.98478e-27	1.53165e-25
25422	Mycfi1.e_gw1.1.3332.1	scaffold_1	4605808	4605103	111.465	-0.460089	0.248237	-1.85343	0.0638214	0.11425
169918	Genemark.930_g	scaffold_1	4607048	4607650	0.767387	0.745301	1.37288	0.542875	0.587216	NA
125670	e_gw1.1.2271.1	scaffold_1	4607653	4610531	88.1417	1.32121	0.258758	5.10597	3.2911e-07	1.77428e-06
86053	Mycfi1.estExt_fgenesh1_pg.C_10962	scaffold_1	4611363	4612448	1050.84	0.206999	0.197878	1.04609	0.295518	0.401271
55271	Mycfi1.estExt_Genewise1Plus.C_11944	scaffold_1	4613002	4615955	161.737	0.0990824	0.256916	0.38566	0.699748	0.781197
159511	estExt_Genewise1.C_12031	scaffold_1	4616575	4618582	210.049	-0.716879	0.27885	-2.57084	0.0101453	0.0237997
209760	estExt_fgenesh1_kg.C_10336	scaffold_1	4619187	4618810	0	NA	NA	NA	NA	NA
48468	Mycfi1.estExt_Genewise1.C_11949	scaffold_1	4620962	4619287	265.88	0.111463	0.231771	0.480918	0.630575	0.724256
205968	estExt_Genemark.C_10935	scaffold_1	4621143	4621624	0.204365	-0.510335	1.11279	-0.458607	0.646516	NA
209761	estExt_fgenesh1_kg.C_10337	scaffold_1	4623650	4622735	381.926	-0.821894	0.189156	-4.34505	1.39243e-05	5.86682e-05
100001	gw1.1.1071.1	scaffold_1	4624023	4625014	91.1649	0.0759996	0.25564	0.297292	0.766244	0.830866
76111	Mycfi1.fgenesh1_pg.C_scaffold_1000986	scaffold_1	4626160	4626642	0	NA	NA	NA	NA	NA
55284	Mycfi1.estExt_Genewise1Plus.C_11957	scaffold_1	4626879	4627247	499.816	-0.0552412	0.187627	-0.29442	0.768437	0.831982
55288	Mycfi1.estExt_Genewise1Plus.C_11961	scaffold_1	4629153	4627824	240.078	-0.311079	0.17233	-1.80514	0.0710527	0.125065
209763	estExt_fgenesh1_kg.C_10339	scaffold_1	4630379	4629702	137.955	-1.39733	0.278245	-5.02196	5.11469e-07	2.67928e-06
126160	e_gw1.1.5851.1	scaffold_1	4631934	4632923	118.736	-0.131372	0.257209	-0.51076	0.609519	0.706657
55290	Mycfi1.estExt_Genewise1Plus.C_11966	scaffold_1	4633552	4633055	1331.09	-0.634354	0.13984	-4.53628	5.72564e-06	2.56137e-05
26235	Mycfi1.e_gw1.1.2981.1	scaffold_1	4633861	4634770	1055.64	-0.9243	0.193283	-4.78212	1.73458e-06	8.38591e-06
192495	fgenesh1_pg.1_#_834	scaffold_1	4635944	4636805	0.848444	0.299942	1.39838	0.214492	0.830163	NA
55294	Mycfi1.estExt_Genewise1Plus.C_11976	scaffold_1	4637644	4638954	13157.2	-2.0145	0.192713	-10.4534	1.41401e-25	2.87713e-24
48490	Mycfi1.estExt_Genewise1.C_11980	scaffold_1	4639851	4641191	508.094	-0.599815	0.140346	-4.27384	1.92136e-05	7.89682e-05
25613	Mycfi1.e_gw1.1.744.1	scaffold_1	4642244	4641489	256.089	0.421551	0.205547	2.05087	0.0402791	0.0775428
209767	estExt_fgenesh1_kg.C_10343	scaffold_1	4642675	4643929	603.609	-1.53058	0.216318	-7.07561	1.48795e-12	1.33629e-11
26158	Mycfi1.e_gw1.1.2656.1	scaffold_1	4645582	4644356	435.171	0.378782	0.157654	2.40261	0.0162785	0.0358133
89581	Mycfi1.synt_with_mycgr.1__175	scaffold_1	4645856	4646652	163.464	1.12649	0.29886	3.76928	0.000163717	0.000583041
86068	Mycfi1.estExt_fgenesh1_pg.C_10983	scaffold_1	4649016	4647326	947.639	-1.68226	0.373352	-4.50584	6.61119e-06	2.92217e-05
201484	estExt_fgenesh1_pm.C_10729	scaffold_1	4650557	4650018	113.167	0.244641	0.280375	0.872548	0.38291	0.493503
201485	estExt_fgenesh1_pm.C_10730	scaffold_1	4653942	4654367	634.747	-0.973589	0.221777	-4.38996	1.13374e-05	4.83575e-05
209770	estExt_fgenesh1_kg.C_10346	scaffold_1	4655684	4654648	116.266	0.0850644	0.286915	0.296479	0.766864	0.831287
169936	Genemark.948_g	scaffold_1	4686396	4685827	0.0458935	-0.147208	0.692351	-0.212621	0.831623	NA
25665	Mycfi1.e_gw1.1.3052.1	scaffold_1	4686885	4687786	2.15459	-0.789474	1.22999	-0.641853	0.520969	0.626764
25415	Mycfi1.e_gw1.1.447.1	scaffold_1	4689098	4687835	448.445	0.268916	0.217067	1.23886	0.215398	0.311324
76128	Mycfi1.fgenesh1_pg.C_scaffold_1001003	scaffold_1	4691240	4690387	12.9708	-0.642337	0.638607	-1.00584	0.314493	0.422224
128961	e_gw1.1.1124.1	scaffold_1	4693756	4694867	14.4095	-0.723484	0.614631	-1.1771	0.239154	0.338676
27373	Mycfi1.e_gw1.1.2682.1	scaffold_1	4699118	4698024	95.4915	0.56148	0.290822	1.93067	0.053524	0.098547
185033	fgenesh1_pm.1_#_742	scaffold_1	4703429	4700837	413.346	0.215979	0.260955	0.827648	0.40787	0.518997
148955	estExt_Genewise1Plus.C_12079	scaffold_1	4712653	4710185	325.186	-1.76477	0.199703	-8.83701	9.83159e-19	1.33617e-17
159545	estExt_Genewise1.C_12096	scaffold_1	4723506	4724893	213.813	-0.101623	0.247767	-0.410155	0.681692	0.765503
27364	Mycfi1.e_gw1.1.2873.1	scaffold_1	4725149	4726152	127.656	0.34958	0.324794	1.07631	0.281787	0.386988
192510	fgenesh1_pg.1_#_849	scaffold_1	4729604	4726673	313.149	0.266532	0.302393	0.881407	0.378097	0.488533
71376	Mycfi1.estExt_fgenesh1_pm.C_10398	scaffold_1	4733053	4735356	3175.31	-1.71918	0.240628	-7.14453	9.03018e-13	8.21992e-12
169946	Genemark.958_g	scaffold_1	4737105	4735458	229.075	0.428402	0.194033	2.20788	0.0272529	0.0558121
28806	Mycfi1.e_gw1.1.2364.1	scaffold_1	4737375	4738622	44.5555	1.66329	0.43428	3.82998	0.000128154	0.000466301
26523	Mycfi1.e_gw1.1.1187.1	scaffold_1	4741883	4738677	242.978	0.00690798	0.2044	0.0337964	0.973039	0.982477
126773	e_gw1.1.3298.1	scaffold_1	4742284	4742896	204.059	-0.603251	0.205751	-2.93195	0.00336838	0.00903394
209772	estExt_fgenesh1_kg.C_10348	scaffold_1	4746120	4746458	89.7148	-0.00539477	0.303811	-0.017757	0.985833	0.990544
86075	Mycfi1.estExt_fgenesh1_pg.C_11001	scaffold_1	4756428	4757331	1064.87	-1.5613	0.231576	-6.74206	1.56159e-11	1.28807e-10
76142	Mycfi1.fgenesh1_pg.C_scaffold_1001017	scaffold_1	4758244	4759826	3.39027	2.40691	1.02546	2.34715	0.0189178	0.0407013
213242	estExt_fgenesh1_pg.C_10843	scaffold_1	4763183	4760073	266.434	-0.00661298	0.188873	-0.0350128	0.97207	0.981775
55315	Mycfi1.estExt_Genewise1Plus.C_12040	scaffold_1	4764482	4765267	349.342	-1.99645	0.407062	-4.90453	9.36514e-07	4.73021e-06
213244	estExt_fgenesh1_pg.C_10845	scaffold_1	4767543	4765999	221.361	0.0377598	0.186869	0.202066	0.839865	0.887104
55316	Mycfi1.estExt_Genewise1Plus.C_12044	scaffold_1	4768302	4771058	386.402	0.570919	0.211778	2.69584	0.0070212	0.0172284
76148	Mycfi1.fgenesh1_pg.C_scaffold_1001023	scaffold_1	4771642	4772239	54.6957	-3.71819	0.624997	-5.94914	2.69555e-09	1.80992e-08
23024	Mycfi1.gw1.1.4258.1	scaffold_1	4773092	4772451	96.4459	0.239435	0.249395	0.960063	0.337023	0.446271
26755	Mycfi1.e_gw1.1.2826.1	scaffold_1	4774833	4775821	26.2948	0.590346	0.410084	1.43957	0.149988	0.232249
27941	Mycfi1.e_gw1.1.1886.1	scaffold_1	4777605	4775863	67.0399	0.351608	0.28812	1.22035	0.222331	0.319621
169955	Genemark.967_g	scaffold_1	4777653	4778588	0.0458935	-0.147208	0.692351	-0.212621	0.831623	NA
169957	Genemark.969_g	scaffold_1	4782688	4782317	24.3856	0.240639	0.531935	0.452384	0.650992	0.741097
169958	Genemark.970_g	scaffold_1	4782719	4783455	0.258557	-0.936823	1.34924	-0.694334	0.487473	NA
100636	gw1.1.1207.1	scaffold_1	4785103	4784185	106.535	-0.00317361	0.262825	-0.012075	0.990366	0.993516
209777	estExt_fgenesh1_kg.C_10353	scaffold_1	4786012	4785782	1.97302	-1.04674	1.23524	-0.847402	0.396771	0.507767
201498	estExt_fgenesh1_pm.C_10753	scaffold_1	4786157	4788342	646.472	-0.347489	0.187459	-1.85368	0.0637854	0.114205
76154	Mycfi1.fgenesh1_pg.C_scaffold_1001029	scaffold_1	4789941	4791296	68.6138	-0.157978	0.323893	-0.487748	0.625728	0.720565
48511	Mycfi1.estExt_Genewise1.C_12062	scaffold_1	4793643	4795227	179.173	-0.442971	0.253666	-1.74628	0.0807627	0.138852
213247	estExt_fgenesh1_pg.C_10853	scaffold_1	4796159	4795582	285.686	-1.3001	0.361403	-3.59736	0.000321469	0.00108382
26747	Mycfi1.e_gw1.1.2285.1	scaffold_1	4796665	4797898	172.524	-0.546326	0.291289	-1.87555	0.0607171	0.109724
129401	e_gw1.1.5772.1	scaffold_1	4800026	4798950	41.2717	0.277969	0.469191	0.592444	0.553553	0.656319
86082	Mycfi1.estExt_fgenesh1_pg.C_11020	scaffold_1	4802130	4803489	111.25	0.18269	0.295795	0.617624	0.536823	0.640592
128860	e_gw1.1.5794.1	scaffold_1	4805052	4803894	1325.36	-1.38837	0.15809	-8.78218	1.60332e-18	2.14905e-17
62759	Mycfi1.fgenesh1_pm.C_scaffold_1000416	scaffold_1	4807263	4808221	43.396	1.52032	0.323486	4.69981	2.60406e-06	1.22578e-05
209779	estExt_fgenesh1_kg.C_10355	scaffold_1	4810637	4810825	43.5355	-0.27786	0.421468	-0.659267	0.509725	0.616626
55324	Mycfi1.estExt_Genewise1Plus.C_12078	scaffold_1	4811168	4815442	1544.8	-0.439808	0.151985	-2.89376	0.00380662	0.010039
201503	estExt_fgenesh1_pm.C_10762	scaffold_1	4817714	4816047	634.231	0.761921	0.195752	3.89229	9.93039e-05	0.000368328
62762	Mycfi1.fgenesh1_pm.C_scaffold_1000419	scaffold_1	4819988	4818606	211.682	1.11035	0.348697	3.18427	0.00145119	0.00424934
148993	estExt_Genewise1Plus.C_12151	scaffold_1	4820614	4822038	335.794	0.59376	0.204767	2.89968	0.00373539	0.00988514
209780	estExt_fgenesh1_kg.C_10356	scaffold_1	4824525	4822335	526.674	-1.75045	0.320684	-5.4585	4.80181e-08	2.8862e-07
76169	Mycfi1.fgenesh1_pg.C_scaffold_1001044	scaffold_1	4825259	4825777	32.1864	-1.24603	0.465188	-2.67856	0.00739399	0.0180195
27990	Mycfi1.e_gw1.1.4048.1	scaffold_1	4827581	4825928	94.7842	1.01141	0.262923	3.84678	0.000119679	0.00043919
129833	e_gw1.1.2322.1	scaffold_1	4838013	4834480	273.94	4.73878	0.33619	14.0955	4.04548e-45	2.10581e-43
26465	Mycfi1.e_gw1.1.2785.1	scaffold_1	4840198	4839112	40.0947	0.494303	0.397857	1.24241	0.214084	0.309715
185068	fgenesh1_pm.1_#_777	scaffold_1	4840573	4842612	47.7966	0.276879	0.356177	0.777365	0.436944	0.546964
149003	estExt_Genewise1Plus.C_12168	scaffold_1	4843919	4842735	18.0718	1.56843	0.574013	2.7324	0.00628753	0.0156611
209782	estExt_fgenesh1_kg.C_10358	scaffold_1	4845359	4845081	48.2054	0.561354	0.387716	1.44785	0.147659	0.229703
149005	estExt_Genewise1Plus.C_12172	scaffold_1	4847631	4846138	80.5802	1.53216	0.340482	4.49997	6.79642e-06	2.9954e-05
192543	fgenesh1_pg.1_#_882	scaffold_1	4849722	4852335	173.397	1.06512	0.193468	5.50542	3.683e-08	2.2503e-07
209783	estExt_fgenesh1_kg.C_10359	scaffold_1	4855335	4853296	712.862	-0.291618	0.140766	-2.07165	0.0382982	0.0742223
213255	estExt_fgenesh1_pg.C_10870	scaffold_1	4864742	4857937	1729.91	-0.417694	0.169501	-2.46425	0.0137301	0.0310542
95483	gw1.1.252.1	scaffold_1	4868316	4865888	265.116	1.38627	0.262352	5.28401	1.26384e-07	7.16288e-07
71385	Mycfi1.estExt_fgenesh1_pm.C_10423	scaffold_1	4871238	4869381	80.054	-0.0675936	0.332392	-0.203355	0.838858	0.886206
127178	e_gw1.1.5554.1	scaffold_1	4871677	4872095	53.2294	-0.165472	0.331502	-0.499157	0.617669	0.713713
213258	estExt_fgenesh1_pg.C_10873	scaffold_1	4873837	4875324	273.627	1.87065	0.264475	7.07307	1.5154e-12	1.3598e-11
27361	Mycfi1.e_gw1.1.4012.1	scaffold_1	4875518	4877080	53.8094	-0.017043	0.439924	-0.0387408	0.969097	0.979762
55343	Mycfi1.estExt_Genewise1Plus.C_12133	scaffold_1	4878381	4877281	527.942	-0.796663	0.221455	-3.5974	0.000321409	0.00108382
55346	Mycfi1.estExt_Genewise1Plus.C_12140	scaffold_1	4918212	4915039	389.888	-1.96523	0.223382	-8.79763	1.39739e-18	1.88008e-17
125630	e_gw1.1.2247.1	scaffold_1	4922127	4919317	8.80958	-1.46518	0.762409	-1.92177	0.0546346	0.100351
169986	Genemark.998_g	scaffold_1	4976462	4955776	0	NA	NA	NA	NA	NA
149024	estExt_Genewise1Plus.C_12203	scaffold_1	4976534	4977954	102.341	-1.32839	0.298668	-4.44771	8.67903e-06	3.76021e-05
185079	fgenesh1_pm.1_#_788	scaffold_1	4980537	4978135	439.525	-0.346129	0.270087	-1.28154	0.200002	0.292742
192553	fgenesh1_pg.1_#_892	scaffold_1	4981197	4982185	38.3856	0.403054	0.412178	0.977865	0.328141	0.436629
28264	Mycfi1.e_gw1.1.1599.1	scaffold_1	4984347	4982300	136.15	-0.0915791	0.238365	-0.384196	0.700833	0.782083
26823	Mycfi1.e_gw1.1.4078.1	scaffold_1	4984875	4986082	79.0076	-0.724803	0.427809	-1.69422	0.0902232	0.152284
149027	estExt_Genewise1Plus.C_12217	scaffold_1	5022631	5025684	850.937	-0.731915	0.145127	-5.04326	4.57678e-07	2.41639e-06
55355	Mycfi1.estExt_Genewise1Plus.C_12165	scaffold_1	5031208	5033964	857.063	-1.32923	0.17297	-7.68474	1.53307e-14	1.59603e-13
181233	fgenesh1_kg.1_#_366_#_4417892:1	scaffold_1	5034539	5034265	2444.29	-3.60823	0.361661	-9.97683	1.9251e-23	3.41769e-22
25275	Mycfi1.e_gw1.1.2166.1	scaffold_1	5036500	5035037	24.554	-0.08188	0.473811	-0.172811	0.8628	0.904291
127068	e_gw1.1.2500.1	scaffold_1	5056331	5054536	320.008	-0.054223	0.313054	-0.173207	0.862489	0.904054
48558	Mycfi1.estExt_Genewise1.C_12181	scaffold_1	5061384	5059602	335.852	0.123088	0.204988	0.600462	0.548199	0.651396
149040	estExt_Genewise1Plus.C_12236	scaffold_1	5061810	5062925	257.48	-0.0961377	0.174102	-0.552192	0.580817	0.680369
185089	fgenesh1_pm.1_#_798	scaffold_1	5064162	5062949	31.1106	1.01144	0.412926	2.44944	0.014308	0.0321645
206000	estExt_Genemark.C_11015	scaffold_1	5093030	5104619	68.1041	-0.243604	0.344652	-0.706812	0.479683	0.588922
170004	Genemark.1016_g	scaffold_1	5115423	5104662	0.0458935	-0.147208	0.692351	-0.212621	0.831623	NA
86102	Mycfi1.estExt_fgenesh1_pg.C_11066	scaffold_1	5144991	5146532	216.565	0.435954	0.246054	1.77178	0.0764312	0.132789
25096	Mycfi1.e_gw1.1.1756.1	scaffold_1	5147280	5149043	158.51	-0.0501597	0.250039	-0.200608	0.841005	0.88787
26774	Mycfi1.e_gw1.1.2500.1	scaffold_1	5149853	5149097	125.344	-1.16076	0.340498	-3.40901	0.000651996	0.00206393
213268	estExt_fgenesh1_pg.C_10891	scaffold_1	5155272	5150359	239.535	0.384244	0.166707	2.3049	0.0211722	0.0449646
48564	Mycfi1.estExt_Genewise1.C_12197	scaffold_1	5155824	5157303	48.1367	0.0178381	0.368976	0.0483449	0.961441	0.974068
25832	Mycfi1.e_gw1.1.607.1	scaffold_1	5157565	5158410	60.6883	0.157077	0.283687	0.553697	0.579786	0.679384
55374	Mycfi1.estExt_Genewise1Plus.C_12202	scaffold_1	5160366	5158810	562.845	0.112248	0.220797	0.508375	0.61119	0.708068
181236	fgenesh1_kg.1_#_369_#_4412127:1	scaffold_1	5160925	5160719	0	NA	NA	NA	NA	NA
76213	Mycfi1.fgenesh1_pg.C_scaffold_1001088	scaffold_1	5164015	5162510	119.701	1.4549	0.296992	4.89877	9.64362e-07	4.85258e-06
76214	Mycfi1.fgenesh1_pg.C_scaffold_1001089	scaffold_1	5187646	5186261	1.08235	1.99668	1.36789	1.45968	0.144379	NA
76215	Mycfi1.fgenesh1_pg.C_scaffold_1001090	scaffold_1	5190301	5187774	5.58295	0.283228	0.82596	0.342907	0.731668	0.805263
71392	Mycfi1.estExt_fgenesh1_pm.C_10440	scaffold_1	5192488	5190665	521.706	-0.524954	0.14847	-3.53576	0.0004066	0.00134194
181237	fgenesh1_kg.1_#_370_#_4413159:1	scaffold_1	5193029	5193953	916.426	-0.110813	0.123811	-0.895017	0.370778	0.48093
185098	fgenesh1_pm.1_#_807	scaffold_1	5194773	5196728	86.6138	0.572417	0.291348	1.96472	0.0494466	0.0922756
55380	Mycfi1.estExt_Genewise1Plus.C_12217	scaffold_1	5198078	5196980	74.3373	-0.856263	0.310144	-2.76085	0.00576505	0.0144741
209795	estExt_fgenesh1_kg.C_10371	scaffold_1	5198273	5199184	40.8804	-0.935174	0.381166	-2.45345	0.0141492	0.0318945
55383	Mycfi1.estExt_Genewise1Plus.C_12223	scaffold_1	5200728	5203344	407.761	2.24029	0.278752	8.03685	9.2177e-16	1.06167e-14
149067	estExt_Genewise1Plus.C_12280	scaffold_1	5207065	5203578	121.168	0.51922	0.288351	1.80065	0.0717579	0.126031
127396	e_gw1.1.2505.1	scaffold_1	5226685	5228869	25.4713	-0.326888	0.46782	-0.698748	0.484709	0.593123
128799	e_gw1.1.5042.1	scaffold_1	5230394	5229472	78.4193	0.413648	0.317951	1.30098	0.193265	0.284746
48579	Mycfi1.estExt_Genewise1.C_12242	scaffold_1	5262662	5260740	549.7	-5.77235	0.375407	-15.3763	2.36161e-53	1.65513e-51
86111	Mycfi1.estExt_fgenesh1_pg.C_11087	scaffold_1	5265970	5264661	128.816	0.0777782	0.252581	0.307934	0.758132	0.824739
129014	e_gw1.1.2539.1	scaffold_1	5268161	5269994	1085.73	2.09034	0.317676	6.58011	4.70098e-11	3.73674e-10
192583	fgenesh1_pg.1_#_922	scaffold_1	5271016	5270582	8.15146	2.29743	0.716377	3.20701	0.00134123	0.00395654
192584	fgenesh1_pg.1_#_923	scaffold_1	5271867	5272544	5.21124	0.442795	1.03983	0.425835	0.670228	0.757027
192585	fgenesh1_pg.1_#_924	scaffold_1	5275451	5276701	33.3856	0.851909	0.387207	2.20014	0.027797	0.0567549
192586	fgenesh1_pg.1_#_925	scaffold_1	5278102	5278597	0.833188	-1.77753	1.40968	-1.26094	0.20733	NA
25384	Mycfi1.e_gw1.1.4145.1	scaffold_1	5279809	5278667	43.8655	1.87615	0.321549	5.83472	5.38811e-09	3.52082e-08
70441	Mycfi1.estExt_fgenesh1_kg.C_10134	scaffold_1	5280801	5281674	1991.83	-0.630291	0.298435	-2.11198	0.0346877	0.068099
26482	Mycfi1.e_gw1.1.4051.1	scaffold_1	5282211	5283734	2.82713	-1.5476	1.15828	-1.33612	0.18151	0.270475
17070	Mycfi1.gw1.1.3041.1	scaffold_1	5285181	5284330	160.711	-1.01561	0.352691	-2.87959	0.00398189	0.0104498
213282	estExt_fgenesh1_pg.C_10914	scaffold_1	5285865	5286653	129.725	-1.3512	0.298933	-4.52008	6.18166e-06	2.75045e-05
201533	estExt_fgenesh1_pm.C_10812	scaffold_1	5289184	5286817	82.5748	1.14745	0.246042	4.66362	3.10693e-06	1.44914e-05
149088	estExt_Genewise1Plus.C_12320	scaffold_1	5289654	5290604	95.1071	-0.153273	0.274185	-0.559015	0.576151	0.67616
62801	Mycfi1.fgenesh1_pm.C_scaffold_1000458	scaffold_1	5291753	5290857	223.62	-0.173631	0.224925	-0.771951	0.440143	0.549853
62802	Mycfi1.fgenesh1_pm.C_scaffold_1000459	scaffold_1	5296949	5295474	160.22	0.0904547	0.28965	0.312289	0.754821	0.822305
86118	Mycfi1.estExt_fgenesh1_pg.C_11104	scaffold_1	5298015	5300603	184.708	0.364417	0.311311	1.17059	0.241764	0.341559
159676	estExt_Genewise1.C_12339	scaffold_1	5301386	5303175	419.931	0.0864243	0.14782	0.58466	0.558776	0.660832
55403	Mycfi1.estExt_Genewise1Plus.C_12271	scaffold_1	5306226	5304862	1700.15	-0.769652	0.373754	-2.05925	0.0394703	0.0761908
181247	fgenesh1_kg.1_#_380_#_4417764:1	scaffold_1	5307972	5308184	9.34054	1.10103	0.62213	1.76978	0.0767646	0.133238
185117	fgenesh1_pm.1_#_826	scaffold_1	5314224	5310088	0.585027	-1.46966	1.40755	-1.04412	0.296428	NA
192597	fgenesh1_pg.1_#_936	scaffold_1	5407318	5408968	14.3915	3.31826	0.806674	4.1135	3.897e-05	0.000153124
72514	Mycfi1.estExt_fgenesh1_pm.C_230012	scaffold_1	5410030	5409431	262.07	-1.13093	0.265736	-4.25584	2.08264e-05	8.50426e-05
43867	Mycfi1.e_gw1.23.20.1	scaffold_1	5411227	5413434	78.3275	0.941808	0.329968	2.85424	0.00431404	0.0112008
170044	Genemark.1056_g	scaffold_1	5415568	5423260	51.0991	0.5601	0.324897	1.72393	0.0847201	0.144451
60533	Mycfi1.estExt_Genewise1Plus.C_230129	scaffold_1	5415569	5414074	661.71	-0.624674	0.160947	-3.88123	0.000103928	0.000384283
100731	gw1.1.1225.1	scaffold_1	5423396	5424144	23.0479	0.971161	0.421964	2.30152	0.021362	0.0452966
170046	Genemark.1058_g	scaffold_1	5424842	5424350	0.417028	-1.19563	1.38546	-0.862985	0.388146	NA
43814	Mycfi1.e_gw1.23.187.1	scaffold_1	5424872	5425876	166.96	-3.50954	0.449775	-7.80287	6.05161e-15	6.52175e-14
43951	Mycfi1.e_gw1.23.270.1	scaffold_1	5426429	5426118	0.455853	-1.30388	1.39943	-0.931724	0.351479	NA
83934	Mycfi1.fgenesh1_pg.C_scaffold_23000053	scaffold_1	5469258	5467594	497.003	-0.950326	0.244197	-3.89163	9.9571e-05	0.000369063
209805	estExt_fgenesh1_kg.C_10381	scaffold_1	5469739	5470293	37.3708	0.940165	0.37843	2.48438	0.0129778	0.0295646
192605	fgenesh1_pg.1_#_944	scaffold_1	5470972	5472320	952.816	-3.47411	0.291932	-11.9004	1.17804e-32	3.54835e-31
170052	Genemark.1064_g	scaffold_1	5472345	5472979	93.5291	-3.68237	0.482228	-7.63617	2.2378e-14	2.30508e-13
123040	gw1.1.5467.1	scaffold_1	5473048	5473470	0.367148	-0.740791	1.23133	-0.601618	0.547428	NA
170054	Genemark.1066_g	scaffold_1	5476444	5474018	19.3167	1.59202	0.496574	3.20601	0.00134591	0.00396925
192607	fgenesh1_pg.1_#_946	scaffold_1	5476872	5476549	4.29853	2.09166	1.02212	2.04639	0.0407181	0.0782473
83930	Mycfi1.fgenesh1_pg.C_scaffold_23000049	scaffold_1	5479860	5479208	1.17656	-0.240842	1.31695	-0.182879	0.854893	NA
83929	Mycfi1.fgenesh1_pg.C_scaffold_23000048	scaffold_1	5481228	5480438	318.088	0.14389	0.206654	0.696286	0.48625	0.59433
149102	estExt_Genewise1Plus.C_12362	scaffold_1	5481873	5483150	148.167	-0.00182146	0.246936	-0.00737622	0.994115	0.995972
159691	estExt_Genewise1.C_12379	scaffold_1	5483175	5483717	47.0249	-0.404364	0.368783	-1.09648	0.272868	0.376669
159694	estExt_Genewise1.C_12382	scaffold_1	5485516	5484551	279.994	-2.87506	0.294932	-9.74822	1.87738e-22	3.1603e-21
43816	Mycfi1.e_gw1.23.85.1	scaffold_1	5486908	5486015	30.7153	1.85045	0.556226	3.32679	0.000878512	0.00269768
83925	Mycfi1.fgenesh1_pg.C_scaffold_23000044	scaffold_1	5488532	5487196	63.065	1.17828	0.269034	4.37968	1.18856e-05	5.05551e-05
116137	gw1.1.4007.1	scaffold_1	5490903	5489207	41.8944	-0.135008	0.387841	-0.348101	0.727764	0.802228
88919	Mycfi1.estExt_fgenesh1_pg.C_230042	scaffold_1	5492389	5493402	40.4102	1.31586	0.371318	3.54375	0.000394474	0.00130473
126759	e_gw1.1.5276.1	scaffold_1	5493839	5494486	33.1664	0.577667	0.426492	1.35446	0.175589	0.263224
201546	estExt_fgenesh1_pm.C_10834	scaffold_1	5496584	5495034	98.761	0.434089	0.403358	1.07619	0.281843	0.387015
209810	estExt_fgenesh1_kg.C_10386	scaffold_1	5496954	5497906	529.477	0.580763	0.29574	1.96377	0.0495572	0.0923856
43984	Mycfi1.e_gw1.23.103.1	scaffold_1	5498899	5498128	27.5795	1.88546	0.525573	3.58743	0.000333953	0.00112292
83918	Mycfi1.fgenesh1_pg.C_scaffold_23000037	scaffold_1	5501551	5500139	12.1387	1.1643	0.594118	1.95971	0.0500293	0.093086
206019	estExt_Genemark.C_11075	scaffold_1	5501585	5503247	264.602	-0.667269	0.195618	-3.41109	0.000647043	0.00205126
209811	estExt_fgenesh1_kg.C_10387	scaffold_1	5503725	5503276	286.163	1.04886	0.32871	3.19084	0.00141858	0.00416408
83916	Mycfi1.fgenesh1_pg.C_scaffold_23000035	scaffold_1	5506912	5505012	108.966	-0.458323	0.375459	-1.2207	0.222199	0.319515
125577	e_gw1.1.5782.1	scaffold_1	5509414	5510553	83.8861	3.69007	0.372282	9.91203	3.69088e-23	6.42488e-22
43766	Mycfi1.e_gw1.23.210.1	scaffold_1	5510962	5511711	382.203	-2.95159	0.376326	-7.84316	4.39357e-15	4.77812e-14
53683	Mycfi1.estExt_Genewise1.C_230084	scaffold_1	5512424	5513926	124.444	1.5504	0.235835	6.57411	4.89456e-11	3.88198e-10
209812	estExt_fgenesh1_kg.C_10388	scaffold_1	5515222	5514521	859.988	7.27145	0.231499	31.4103	1.46466e-216	2.61759e-213
60526	Mycfi1.estExt_Genewise1Plus.C_230083	scaffold_1	5516441	5517274	576.967	5.96423	0.288627	20.6641	7.28796e-95	1.90607e-92
104497	gw1.1.1929.1	scaffold_1	5523035	5518908	297.125	0.0676751	0.228351	0.296364	0.766952	0.831298
44037	Mycfi1.e_gw1.23.13.1	scaffold_1	5524276	5527413	100.238	-0.0799495	0.272913	-0.292948	0.769562	0.832779
170071	Genemark.1083_g	scaffold_1	5530481	5527569	393.191	-0.234336	0.195159	-1.20075	0.22985	0.328143
201553	estExt_fgenesh1_pm.C_10843	scaffold_1	5556385	5558132	466.949	-0.950402	0.168501	-5.64034	1.69713e-08	1.06298e-07
88910	Mycfi1.estExt_fgenesh1_pg.C_230026	scaffold_1	5562075	5559463	383.533	0.56511	0.263363	2.14575	0.031893	0.0635784
209817	estExt_fgenesh1_kg.C_10393	scaffold_1	5564271	5562976	246.552	-0.128648	0.207689	-0.619427	0.535635	0.639744
185145	fgenesh1_pm.1_#_854	scaffold_1	5566473	5565064	34.8757	0.266776	0.378347	0.705111	0.480741	0.589748
43987	Mycfi1.e_gw1.23.14.1	scaffold_1	5569530	5586178	139.738	2.68289	0.374799	7.1582	8.17443e-13	7.47905e-12
209819	estExt_fgenesh1_kg.C_10395	scaffold_1	5587184	5586786	1.99526	0.107886	1.12378	0.0960023	0.923519	0.948462
126000	e_gw1.1.3061.1	scaffold_1	5588663	5587545	51.6694	1.23842	0.28168	4.39656	1.09978e-05	4.70024e-05
129730	e_gw1.1.3154.1	scaffold_1	5591084	5590136	512.959	-1.53072	0.203766	-7.51215	5.81642e-14	5.81805e-13
185151	fgenesh1_pm.1_#_860	scaffold_1	5595415	5593047	785.535	-0.416435	0.145079	-2.87041	0.00409938	0.0107172
110736	gw1.1.3042.1	scaffold_1	5597541	5596804	62.2012	4.74361	0.421771	11.2469	2.39892e-29	6.08123e-28
181267	fgenesh1_kg.1_#_400_#_4414533:2	scaffold_1	5598661	5598825	0	NA	NA	NA	NA	NA
192638	fgenesh1_pg.1_#_977	scaffold_1	5659387	5657419	0	NA	NA	NA	NA	NA
170087	Genemark.1099_g	scaffold_1	5691140	5699790	0	NA	NA	NA	NA	NA
47262	Mycfi1.e_gw1.57.9.1	scaffold_1	5702834	5701422	64.6815	1.95388	0.522086	3.74245	0.000182236	0.000641748
201562	estExt_fgenesh1_pm.C_10857	scaffold_1	5704437	5704096	25.3908	0.808962	0.428336	1.88862	0.0589434	0.107018
85519	Mycfi1.fgenesh1_pg.C_scaffold_57000002	scaffold_1	5704551	5705579	0	NA	NA	NA	NA	NA
181269	fgenesh1_kg.1_#_402_#_4410678:2	scaffold_1	5706055	5705891	15.1293	1.4059	0.495184	2.83915	0.00452338	0.0116962
112076	gw1.1.3252.1	scaffold_1	5707731	5707099	15.2872	-0.934375	0.608537	-1.53545	0.124674	0.199516
119849	gw1.1.4786.1	scaffold_1	5709499	5708324	156.926	-0.0831865	0.223698	-0.37187	0.70999	0.789344
159726	estExt_Genewise1.C_12458	scaffold_1	5710530	5713159	177.762	-2.24181	0.265951	-8.4294	3.47451e-17	4.32218e-16
192644	fgenesh1_pg.1_#_983	scaffold_1	5714934	5713852	1.81202	0.410474	1.18071	0.347651	0.728102	NA
209825	estExt_fgenesh1_kg.C_10403	scaffold_1	5715959	5715804	16.2118	0.837938	0.607187	1.38003	0.167577	0.253982
149140	estExt_Genewise1Plus.C_12444	scaffold_1	5718036	5717281	273.363	0.0661133	0.255203	0.259062	0.795588	0.852962
170096	Genemark.1108_g	scaffold_1	5724861	5726194	2.98164	0.95858	1.00242	0.956263	0.33894	0.44831
3272	Mycfi1.gw1.57.8.1	scaffold_1	5727659	5726223	6.76451	0.577746	0.803696	0.718862	0.472226	0.581364
170098	Genemark.1110_g	scaffold_1	5727797	5728727	0.0340609	-0.111614	0.610595	-0.182795	0.854959	NA
47279	Mycfi1.e_gw1.57.3.1	scaffold_1	5731020	5728800	153.87	-1.09782	0.329723	-3.32951	0.00086999	0.00267304
100760	gw1.1.1235.1	scaffold_1	5731418	5732334	153.556	0.00324109	0.20266	0.0159928	0.98724	0.991586
72710	Mycfi1.estExt_fgenesh1_pm.C_570005	scaffold_1	5733869	5733027	34.2518	0.240764	0.739663	0.325504	0.744799	0.815031
54490	Mycfi1.estExt_Genewise1.C_570027	scaffold_1	5736014	5734136	38.0983	0.925637	0.370918	2.49553	0.012577	0.0287617
85530	Mycfi1.fgenesh1_pg.C_scaffold_57000013	scaffold_1	5738849	5737148	105.249	-0.553091	0.240477	-2.29997	0.0214496	0.0454555
85531	Mycfi1.fgenesh1_pg.C_scaffold_57000014	scaffold_1	5739609	5740340	40.1316	0.160039	0.391794	0.408479	0.682922	0.766795
47289	Mycfi1.e_gw1.57.27.1	scaffold_1	5741415	5741215	28.7475	-1.22516	0.514656	-2.38053	0.0172877	0.037678
170105	Genemark.1117_g	scaffold_1	5741519	5742162	0.159909	-0.5961	1.20907	-0.493025	0.621995	NA
170106	Genemark.1118_g	scaffold_1	5742211	5743188	0.0681217	-0.213016	0.80984	-0.263035	0.792524	NA
46089	Mycfi1.e_gw1.40.40.1	scaffold_1	5832377	5833901	65.9077	1.1414	0.359426	3.17563	0.00149513	0.00435541
149152	estExt_Genewise1Plus.C_12474	scaffold_1	5836822	5838642	498.559	-2.63587	0.254318	-10.3645	3.59721e-25	7.10366e-24
209828	estExt_fgenesh1_kg.C_10406	scaffold_1	5840668	5839751	1007.29	2.45136	0.28232	8.68291	3.85757e-18	5.07543e-17
209829	estExt_fgenesh1_kg.C_10407	scaffold_1	5841159	5841407	0	NA	NA	NA	NA	NA
4652	Mycfi1.gw1.40.57.1	scaffold_1	5842550	5843503	136.226	0.27306	0.202494	1.34848	0.177503	0.265758
89208	Mycfi1.estExt_fgenesh1_pg.C_400003	scaffold_1	5844317	5843799	197.87	0.642467	0.20688	3.10551	0.00189952	0.00537287
84951	Mycfi1.fgenesh1_pg.C_scaffold_40000005	scaffold_1	5844955	5846481	150.36	-3.55112	0.438507	-8.09821	5.5776e-16	6.5222e-15
84952	Mycfi1.fgenesh1_pg.C_scaffold_40000006	scaffold_1	5847670	5849174	130.29	-0.284602	0.238089	-1.19536	0.231947	0.330652
209831	estExt_fgenesh1_kg.C_10409	scaffold_1	5849844	5850632	101.33	-2.69828	0.557086	-4.84356	1.27535e-06	6.28475e-06
61049	Mycfi1.estExt_Genewise1Plus.C_400018	scaffold_1	5851605	5853140	26.5964	-0.00132529	0.405019	-0.00327217	0.997389	0.998134
84957	Mycfi1.fgenesh1_pg.C_scaffold_40000011	scaffold_1	5854398	5853405	57.7803	2.3967	0.555725	4.31275	1.61238e-05	6.71439e-05
46225	Mycfi1.e_gw1.40.24.1	scaffold_1	5855162	5856932	467.914	2.21311	0.490733	4.50981	6.48871e-06	2.87569e-05
46125	Mycfi1.e_gw1.40.66.1	scaffold_1	5857473	5858540	107.875	1.50067	0.495532	3.02839	0.00245857	0.00678241
209833	estExt_fgenesh1_kg.C_10411	scaffold_1	5859061	5858801	27.267	2.91408	0.589566	4.94276	7.7026e-07	3.94625e-06
170117	Genemark.1129_g	scaffold_1	5861301	5859240	102.356	2.68888	0.519494	5.17596	2.26736e-07	1.24746e-06
125938	e_gw1.1.3699.1	scaffold_1	5861691	5864315	75.3757	2.37015	0.316361	7.49192	6.78735e-14	6.74521e-13
213318	estExt_fgenesh1_pg.C_10988	scaffold_1	5867589	5864520	257.683	1.18324	0.273719	4.32283	1.54042e-05	6.43471e-05
125779	e_gw1.1.2713.1	scaffold_1	5869951	5868245	84.1838	0.54703	0.289929	1.88677	0.0591914	0.107414
84964	Mycfi1.fgenesh1_pg.C_scaffold_40000018	scaffold_1	5871176	5873057	12.3323	1.75239	0.640432	2.73627	0.00621403	0.0155069
201574	estExt_fgenesh1_pm.C_10881	scaffold_1	5875590	5873887	151.202	-0.253412	0.210256	-1.20525	0.228105	0.326203
46188	Mycfi1.e_gw1.40.99.1	scaffold_1	5876123	5879938	126.26	0.491377	0.288164	1.7052	0.0881574	0.149362
170126	Genemark.1138_g	scaffold_1	5881855	5881319	4.70556	1.88132	0.898951	2.0928	0.0363673	0.0709676
170127	Genemark.1139_g	scaffold_1	5881941	5883669	0.0458935	-0.147208	0.692351	-0.212621	0.831623	NA
89211	Mycfi1.estExt_fgenesh1_pg.C_400021	scaffold_1	5884849	5883693	336.223	0.346456	0.171324	2.02223	0.0431531	0.0821978
129585	e_gw1.1.1429.1	scaffold_1	5886551	5887129	50.09	0.820268	0.467274	1.75543	0.0791852	0.136578
170130	Genemark.1142_g	scaffold_1	5889827	5887647	0.148076	-0.561713	1.18847	-0.472637	0.636473	NA
170131	Genemark.1143_g	scaffold_1	5889904	5890943	0	NA	NA	NA	NA	NA
16426	Mycfi1.gw1.40.133.1	scaffold_1	5892179	5891541	91.5684	-0.0314229	0.277339	-0.113301	0.909792	0.938822
61050	Mycfi1.estExt_Genewise1Plus.C_400047	scaffold_1	5894648	5893254	640.871	-0.791474	0.139369	-5.67899	1.35491e-08	8.57152e-08
149170	estExt_Genewise1Plus.C_12522	scaffold_1	5894940	5897395	32.3158	-0.150127	0.426664	-0.351863	0.724941	0.800489
209835	estExt_fgenesh1_kg.C_10413	scaffold_1	5897392	5897922	0	NA	NA	NA	NA	NA
192676	fgenesh1_pg.1_#_1015	scaffold_1	5898645	5898189	3.29162	2.56944	1.11866	2.29688	0.0216255	0.0457735
170134	Genemark.1146_g	scaffold_1	5899564	5898969	0.091787	-0.272653	0.894743	-0.304728	0.760574	NA
46096	Mycfi1.e_gw1.40.158.1	scaffold_1	5899618	5900859	318.868	0.385087	0.261052	1.47514	0.140176	0.219713
209836	estExt_fgenesh1_kg.C_10414	scaffold_1	5901613	5900933	98.1005	-0.496548	0.298333	-1.66441	0.0960306	0.16057
209837	estExt_fgenesh1_kg.C_10415	scaffold_1	5901801	5903258	1321.66	-0.648878	0.134358	-4.82948	1.36891e-06	6.70877e-06
54212	Mycfi1.estExt_Genewise1.C_400060	scaffold_1	5903935	5905706	2626.21	4.43147	0.39525	11.2118	3.56876e-29	8.83783e-28
209838	estExt_fgenesh1_kg.C_10416	scaffold_1	5906779	5907453	74.9882	-0.133246	0.329511	-0.404374	0.685937	0.768981
213325	estExt_fgenesh1_pg.C_11004	scaffold_1	5908607	5907797	43.1719	0.171707	0.41257	0.416189	0.677272	0.762055
65651	Mycfi1.fgenesh1_pm.C_scaffold_40000013	scaffold_1	5910207	5911947	20.0477	1.13753	0.551828	2.06139	0.0392658	0.0758508
8907	Mycfi1.gw1.40.91.1	scaffold_1	5912317	5911961	0	NA	NA	NA	NA	NA
213326	estExt_fgenesh1_pg.C_11006	scaffold_1	5932836	5930728	72.592	0.674869	0.249446	2.70547	0.00682073	0.0168142
84986	Mycfi1.fgenesh1_pg.C_scaffold_40000040	scaffold_1	5933260	5933904	377.787	-0.732111	0.166402	-4.39965	1.08428e-05	4.64325e-05
46090	Mycfi1.e_gw1.40.69.1	scaffold_1	5937658	5936388	88.8541	0.364662	0.252668	1.44325	0.148951	0.230943
61061	Mycfi1.estExt_Genewise1Plus.C_400076	scaffold_1	5937866	5939372	664.608	-0.247797	0.268163	-0.924053	0.355459	0.465224
54218	Mycfi1.estExt_Genewise1.C_400078	scaffold_1	5941302	5940351	38.2266	0.419404	0.398649	1.05206	0.292771	0.398499
84991	Mycfi1.fgenesh1_pg.C_scaffold_40000045	scaffold_1	5942207	5945026	9.1102	1.73431	0.688399	2.51935	0.0117573	0.0271594
170148	Genemark.1160_g	scaffold_1	5948050	5945320	2.61691	0.472297	1.00714	0.468951	0.639105	0.73178
46136	Mycfi1.e_gw1.40.105.1	scaffold_1	5948287	5949777	13.5707	2.00753	0.522895	3.83927	0.000123403	0.00045162
201584	estExt_fgenesh1_pm.C_10898	scaffold_1	5953373	5952966	431.622	-1.1148	0.354761	-3.1424	0.00167568	0.00481594
185197	fgenesh1_pm.1_#_906	scaffold_1	5954727	5955884	20.1507	0.546705	0.445974	1.22587	0.220249	0.317266
201585	estExt_fgenesh1_pm.C_10900	scaffold_1	5956878	5956534	0.364274	-0.997439	1.34328	-0.742541	0.45776	NA
46081	Mycfi1.e_gw1.40.58.1	scaffold_1	5957888	5959027	744.242	-3.02688	0.389265	-7.77589	7.49209e-15	7.98585e-14
170155	Genemark.1167_g	scaffold_1	5960377	5963568	56.8069	-2.65836	0.615435	-4.31949	1.5639e-05	6.52009e-05
46226	Mycfi1.e_gw1.40.52.1	scaffold_1	5963599	5964783	245.342	-2.66825	0.275319	-9.69149	3.27721e-22	5.46525e-21
170157	Genemark.1169_g	scaffold_1	5965461	5967983	23.0624	-0.989861	0.569315	-1.73869	0.0820895	0.140817
192695	fgenesh1_pg.1_#_1034	scaffold_1	5971289	5968509	1.37697	-0.464099	1.28702	-0.360601	0.718398	NA
89220	Mycfi1.estExt_fgenesh1_pg.C_400053	scaffold_1	5972872	5972222	1.31049	1.25505	1.34821	0.930903	0.351904	NA
89221	Mycfi1.estExt_fgenesh1_pg.C_400054	scaffold_1	5975803	5973551	1121.16	-0.375683	0.239206	-1.57054	0.11629	0.188393
85002	Mycfi1.fgenesh1_pg.C_scaffold_40000056	scaffold_1	5979227	5978450	262.274	-0.299238	0.225405	-1.32756	0.184324	0.273944
213332	estExt_fgenesh1_pg.C_11023	scaffold_1	5980208	5983875	449.709	0.053884	0.150514	0.357999	0.720344	0.797126
61065	Mycfi1.estExt_Genewise1Plus.C_400097	scaffold_1	5984649	5984379	58.0023	-0.201162	0.331619	-0.606606	0.544112	0.647776
149183	estExt_Genewise1Plus.C_12565	scaffold_1	5984826	5990720	151.164	-0.100658	0.24215	-0.415685	0.677641	0.76231
85006	Mycfi1.fgenesh1_pg.C_scaffold_40000060	scaffold_1	5991699	5992504	4.07439	-0.313425	0.943058	-0.33235	0.739625	0.811108
126253	e_gw1.1.4041.1	scaffold_1	5996524	5994612	115.584	0.288257	0.246664	1.16862	0.242557	0.342589
46209	Mycfi1.e_gw1.40.147.1	scaffold_1	5997511	5997077	42.2401	0.276894	0.330772	0.837117	0.402527	0.513592
65658	Mycfi1.fgenesh1_pm.C_scaffold_40000020	scaffold_1	5998844	6000406	155.127	0.111384	0.228338	0.487805	0.625688	0.720565
89224	Mycfi1.estExt_fgenesh1_pg.C_400062	scaffold_1	6003506	6000659	11.8049	1.65301	0.673918	2.45284	0.0141734	0.0319357
209845	estExt_fgenesh1_kg.C_10424	scaffold_1	6005102	6004247	30.9062	0.00203509	0.605586	0.00336053	0.997319	0.998134
209846	estExt_fgenesh1_kg.C_10425	scaffold_1	6005402	6006208	272.885	-0.707811	0.193024	-3.66696	0.000245448	0.000844384
213337	estExt_fgenesh1_pg.C_11031	scaffold_1	6006560	6007147	112.367	1.49169	0.310584	4.80287	1.56406e-06	7.60265e-06
46172	Mycfi1.e_gw1.40.60.1	scaffold_1	6007637	6008832	88.8763	-2.50609	0.759376	-3.3002	0.000966168	0.00294408
85016	Mycfi1.fgenesh1_pg.C_scaffold_40000070	scaffold_1	6009490	6010891	16.0173	-2.23381	0.846005	-2.64042	0.00828028	0.0199617
6572	Mycfi1.gw1.40.77.1	scaffold_1	6012586	6011925	175.572	-0.481052	0.22934	-2.09756	0.0359444	0.0702189
125149	e_gw1.1.5960.1	scaffold_1	6013305	6013095	19.5705	-1.61645	0.579623	-2.78879	0.00529049	0.0134018
46146	Mycfi1.e_gw1.40.18.1	scaffold_1	6013537	6015758	131.147	0.45117	0.229325	1.96738	0.049139	0.0918135
129398	e_gw1.1.4430.1	scaffold_1	6019946	6018636	0	NA	NA	NA	NA	NA
85020	Mycfi1.fgenesh1_pg.C_scaffold_40000074	scaffold_1	6020214	6021574	82.8034	0.887847	0.320721	2.76829	0.00563516	0.0141911
201592	estExt_fgenesh1_pm.C_10914	scaffold_1	6023432	6024119	104.817	-1.13939	0.393329	-2.8968	0.00376992	0.00995931
149198	estExt_Genewise1Plus.C_12593	scaffold_1	6024609	6025869	459.438	-0.986105	0.191564	-5.14766	2.63761e-07	1.43861e-06
46219	Mycfi1.e_gw1.40.1.1	scaffold_1	6026811	6033337	446.972	0.178075	0.174042	1.02317	0.306225	0.412778
85024	Mycfi1.fgenesh1_pg.C_scaffold_40000078	scaffold_1	6037210	6035794	15.0283	0.0983284	0.5217	0.188477	0.850503	0.895339
54228	Mycfi1.estExt_Genewise1.C_400130	scaffold_1	6037979	6038577	289.078	0.098244	0.200041	0.49112	0.623342	0.718642
159791	estExt_Genewise1.C_12617	scaffold_1	6039754	6039095	118.695	0.539902	0.207156	2.60626	0.00915371	0.0217515
94638	gw1.1.125.1	scaffold_1	6042209	6045117	292.112	-1.08856	0.332575	-3.27312	0.00106369	0.00321023
85030	Mycfi1.fgenesh1_pg.C_scaffold_40000084	scaffold_1	6045493	6046232	0	NA	NA	NA	NA	NA
85031	Mycfi1.fgenesh1_pg.C_scaffold_40000085	scaffold_1	6048920	6046401	167.592	-1.97864	0.33098	-5.97814	2.25703e-09	1.52406e-08
90682	Mycfi1.synt_with_mycgr.40__11	scaffold_1	6049630	6050887	0.0645872	-0.197744	0.787077	-0.251239	0.80163	NA
209849	estExt_fgenesh1_kg.C_10429	scaffold_1	6052095	6052265	0	NA	NA	NA	NA	NA
123664	gw1.1.5562.1	scaffold_1	6052778	6053073	27.4807	0.273648	0.436821	0.626454	0.531017	0.635999
192721	fgenesh1_pg.1_#_1060	scaffold_1	6054249	6053686	98.0375	-0.0111039	0.56452	-0.0196696	0.984307	0.989845
61078	Mycfi1.estExt_Genewise1Plus.C_400140	scaffold_1	6057509	6056163	1592.2	-1.58017	0.207919	-7.59995	2.96239e-14	3.02819e-13
201597	estExt_fgenesh1_pm.C_10919	scaffold_1	6057759	6057986	0	NA	NA	NA	NA	NA
181299	fgenesh1_kg.1_#_432_#_4414234:1	scaffold_1	6058123	6058311	0	NA	NA	NA	NA	NA
209852	estExt_fgenesh1_kg.C_10432	scaffold_1	6059692	6061335	121.623	-1.00174	0.261367	-3.83269	0.000126752	0.000461985
85039	Mycfi1.fgenesh1_pg.C_scaffold_40000093	scaffold_1	6062000	6061485	0.22803	-0.757784	1.27915	-0.592414	0.553574	NA
213345	estExt_fgenesh1_pg.C_11046	scaffold_1	6063408	6062686	3.25393	-1.67287	1.20591	-1.38723	0.165373	0.251353
192725	fgenesh1_pg.1_#_1064	scaffold_1	6067146	6064931	18.6114	0.157507	0.557352	0.282599	0.777484	0.839573
213346	estExt_fgenesh1_pg.C_11048	scaffold_1	6070517	6071833	318.938	0.407996	0.214482	1.90224	0.0571404	0.104292
170181	Genemark.1193_g	scaffold_1	6072282	6075855	0.0458935	-0.147208	0.692351	-0.212621	0.831623	NA
170182	Genemark.1194_g	scaffold_1	6075880	6076480	0	NA	NA	NA	NA	NA
170185	Genemark.1197_g	scaffold_1	6110326	6112991	0.605574	-1.32968	1.39136	-0.955666	0.339241	NA
170186	Genemark.1198_g	scaffold_1	6113931	6113030	36.7912	0.182552	0.351156	0.519861	0.60316	0.700629
61082	Mycfi1.estExt_Genewise1Plus.C_400147	scaffold_1	6115154	6116081	318.326	3.32408	0.243835	13.6325	2.56572e-42	1.19618e-40
46199	Mycfi1.e_gw1.40.53.1	scaffold_1	6119222	6120396	63.9986	-0.506336	0.303959	-1.6658	0.0957528	0.160281
85048	Mycfi1.fgenesh1_pg.C_scaffold_40000102	scaffold_1	6122209	6121148	38.1128	0.0678325	0.347258	0.195338	0.845129	0.89133
209855	estExt_fgenesh1_kg.C_10435	scaffold_1	6124047	6124835	50.0194	0.584867	0.344624	1.69712	0.0896749	0.151478
209856	estExt_fgenesh1_kg.C_10436	scaffold_1	6125987	6126385	66.5093	1.86836	0.278097	6.7184	1.83733e-11	1.50856e-10
170191	Genemark.1203_g	scaffold_1	6127176	6128916	0	NA	NA	NA	NA	NA
209857	estExt_fgenesh1_kg.C_10437	scaffold_1	6130305	6129184	513.518	-0.241322	0.166441	-1.44989	0.147089	0.228865
85054	Mycfi1.fgenesh1_pg.C_scaffold_40000108	scaffold_1	6130514	6131611	54.2371	0.750474	0.453143	1.65615	0.0976913	0.16294
170194	Genemark.1206_g	scaffold_1	6134057	6131639	17.9037	2.1533	0.494381	4.35555	1.32732e-05	5.60571e-05
170195	Genemark.1207_g	scaffold_1	6134107	6135680	24.7913	-2.54713	0.634114	-4.01684	5.89834e-05	0.000225483
170196	Genemark.1208_g	scaffold_1	6137195	6135726	13.1981	2.98268	0.567177	5.25881	1.44987e-07	8.15685e-07
46143	Mycfi1.e_gw1.40.164.1	scaffold_1	6137248	6138447	65.5258	1.33047	0.348805	3.81436	0.000136538	0.000494294
149227	estExt_Genewise1Plus.C_12637	scaffold_1	6139369	6141630	138.136	0.272913	0.213035	1.28107	0.200169	0.292901
209858	estExt_fgenesh1_kg.C_10438	scaffold_1	6141881	6142276	0	NA	NA	NA	NA	NA
87519	Mycfi1.estExt_fgenesh1_pg.C_80064	scaffold_1	6230619	6228319	285.785	0.496884	0.289826	1.71442	0.0864514	0.146959
79970	Mycfi1.fgenesh1_pg.C_scaffold_8000067	scaffold_1	6232926	6231285	93.4908	-0.853271	0.39549	-2.1575	0.0309665	0.0620545
79971	Mycfi1.fgenesh1_pg.C_scaffold_8000068	scaffold_1	6294697	6296331	25.2934	0.319269	0.488904	0.65303	0.513737	0.620151
170207	Genemark.1219_g	scaffold_1	6294698	6294034	0	NA	NA	NA	NA	NA
159817	estExt_Genewise1.C_12660	scaffold_1	6298561	6296483	80.0117	0.244406	0.286489	0.853109	0.393599	0.504602
79973	Mycfi1.fgenesh1_pg.C_scaffold_8000070	scaffold_1	6300847	6300162	16.7323	2.19444	0.469543	4.67356	2.96028e-06	1.38314e-05
79974	Mycfi1.fgenesh1_pg.C_scaffold_8000071	scaffold_1	6306510	6301916	0.926092	0.178403	1.39873	0.127546	0.898508	NA
35112	Mycfi1.e_gw1.8.472.1	scaffold_1	6310491	6309427	68.2035	1.07532	0.271767	3.95678	7.59664e-05	0.00028572
35395	Mycfi1.e_gw1.8.638.1	scaffold_1	6311180	6313395	399.631	0.314573	0.154571	2.03514	0.0418368	0.0800956
209859	estExt_fgenesh1_kg.C_10439	scaffold_1	6316579	6317217	131.852	1.71829	0.489266	3.51197	0.000444795	0.00145575
35292	Mycfi1.e_gw1.8.349.1	scaffold_1	6318260	6317781	2.06119	3.41207	1.26227	2.70312	0.00686917	0.0169134
79978	Mycfi1.fgenesh1_pg.C_scaffold_8000075	scaffold_1	6323168	6321698	5.01302	-3.56889	1.29439	-2.75719	0.00583004	0.0146201
149234	estExt_Genewise1Plus.C_12658	scaffold_1	6330133	6328640	93.9387	-0.38679	0.256756	-1.50645	0.131951	0.209369
206069	estExt_Genemark.C_11229	scaffold_1	6330796	6331478	4.43172	0.0824772	0.872265	0.0945552	0.924668	0.949461
118701	gw1.1.4534.1	scaffold_1	6333118	6331676	1321.76	-1.11473	0.216725	-5.14351	2.69646e-07	1.46922e-06
170226	Genemark.1238_g	scaffold_1	6449419	6460469	9.85128	-0.0163794	0.670099	-0.0244433	0.980499	0.98784
35449	Mycfi1.e_gw1.8.547.1	scaffold_1	6462323	6461430	218.392	1.91649	0.237722	8.06187	7.51341e-16	8.68172e-15
209861	estExt_fgenesh1_kg.C_10441	scaffold_1	6463499	6464257	5.7112	0.226116	0.836201	0.270408	0.786846	0.846274
87525	Mycfi1.estExt_fgenesh1_pg.C_80099	scaffold_1	6465072	6466501	34.158	-0.974177	0.704308	-1.38317	0.166613	0.252772
206072	estExt_Genemark.C_11241	scaffold_1	6469985	6466688	0	NA	NA	NA	NA	NA
213358	estExt_fgenesh1_pg.C_11076	scaffold_1	6472605	6469948	724.567	-1.47499	0.238802	-6.17661	6.54924e-10	4.62632e-09
149244	estExt_Genewise1Plus.C_12670	scaffold_1	6476268	6475262	908.049	1.04332	0.121618	8.57864	9.59993e-18	1.23578e-16
213360	estExt_fgenesh1_pg.C_11078	scaffold_1	6481045	6478346	159.046	0.32414	0.224494	1.44387	0.148777	0.230739
170231	Genemark.1243_g	scaffold_1	6481137	6489541	1.97039	0.0917442	1.18437	0.0774626	0.938256	0.959004
35286	Mycfi1.e_gw1.8.170.1	scaffold_1	6491030	6489570	0	NA	NA	NA	NA	NA
192758	fgenesh1_pg.1_#_1097	scaffold_1	6491731	6493622	11.2858	-1.0709	0.658577	-1.62609	0.103931	0.171667
64083	Mycfi1.fgenesh1_pm.C_scaffold_8000023	scaffold_1	6494419	6496073	168.399	0.00349341	0.317392	0.0110066	0.991218	0.993831
201613	estExt_fgenesh1_pm.C_10942	scaffold_1	6498007	6499562	533.144	-3.37035	0.269067	-12.5261	5.3774e-36	1.88437e-34
149251	estExt_Genewise1Plus.C_12684	scaffold_1	6505321	6503387	151.998	0.364419	0.261939	1.39124	0.164154	0.249819
57969	Mycfi1.estExt_Genewise1Plus.C_80248	scaffold_1	6507476	6506963	142.217	-0.620056	0.242067	-2.56151	0.0104218	0.0243843
181313	fgenesh1_kg.1_#_446_#_4411681:2	scaffold_1	6508235	6509339	4922.19	-0.0036127	0.112618	-0.0320793	0.974409	0.983489
209866	estExt_fgenesh1_kg.C_10446	scaffold_1	6510919	6511617	92.3426	-1.37035	0.332658	-4.11939	3.79879e-05	0.000149594
149259	estExt_Genewise1Plus.C_12692	scaffold_1	6512126	6514890	569.511	-0.539693	0.18962	-2.84618	0.00442469	0.0114687
80018	Mycfi1.fgenesh1_pg.C_scaffold_8000115	scaffold_1	6517521	6515958	265.314	1.15787	0.250017	4.63117	3.63603e-06	1.67984e-05
80019	Mycfi1.fgenesh1_pg.C_scaffold_8000116	scaffold_1	6519949	6520787	6.74688	1.44354	0.806634	1.78959	0.0735197	0.128438
80020	Mycfi1.fgenesh1_pg.C_scaffold_8000117	scaffold_1	6521689	6523029	14.7994	1.53177	0.550988	2.78003	0.00543532	0.013733
170240	Genemark.1252_g	scaffold_1	6524416	6523397	9.91496	-3.28177	1.02915	-3.18882	0.00142855	0.00418876
35447	Mycfi1.e_gw1.8.256.1	scaffold_1	6524870	6526069	153.805	3.29516	0.257471	12.7982	1.67876e-37	6.38345e-36
185248	fgenesh1_pm.1_#_957	scaffold_1	6527020	6526286	135.973	0.600289	0.217238	2.76328	0.00572243	0.0143738
35637	Mycfi1.e_gw1.8.667.1	scaffold_1	6530236	6528433	49.491	0.729539	0.528741	1.37977	0.167658	0.254034
209867	estExt_fgenesh1_kg.C_10447	scaffold_1	6532316	6531082	440.931	-0.130312	0.333235	-0.391053	0.695758	0.778039
201620	estExt_fgenesh1_pm.C_10952	scaffold_1	6542181	6542756	10.6181	-1.0882	0.717842	-1.51594	0.129536	0.206146
57980	Mycfi1.estExt_Genewise1Plus.C_80270	scaffold_1	6546025	6546507	1567.5	-0.935445	0.124881	-7.49071	6.85041e-14	6.80157e-13
35667	Mycfi1.e_gw1.8.259.1	scaffold_1	6548154	6547201	91.0085	-0.383941	0.313875	-1.22323	0.221243	0.318399
209870	estExt_fgenesh1_kg.C_10450	scaffold_1	6548984	6550050	393.424	-0.883587	0.175103	-5.04609	4.50952e-07	2.38205e-06
206082	estExt_Genemark.C_11262	scaffold_1	6560316	6550104	0.815378	0.462093	1.40531	0.328818	0.742293	NA
206083	estExt_Genemark.C_11264	scaffold_1	6564181	6564423	0	NA	NA	NA	NA	NA
51176	Mycfi1.estExt_Genewise1.C_80312	scaffold_1	6564445	6567517	866.47	-1.87223	0.213129	-8.7845	1.57065e-18	2.1079e-17
80042	Mycfi1.fgenesh1_pg.C_scaffold_8000139	scaffold_1	6569648	6567979	138.139	-0.02472	0.318357	-0.0776487	0.938108	0.958983
108013	gw1.1.2546.1	scaffold_1	6572829	6570948	77.2022	-2.24643	0.535779	-4.19283	2.75501e-05	0.00011052
80044	Mycfi1.fgenesh1_pg.C_scaffold_8000141	scaffold_1	6574882	6575985	0	NA	NA	NA	NA	NA
80045	Mycfi1.fgenesh1_pg.C_scaffold_8000142	scaffold_1	6578403	6578945	2.64738	2.31642	1.05737	2.19073	0.0284713	0.0578983
35208	Mycfi1.e_gw1.8.19.1	scaffold_1	6592621	6595380	241.933	-0.0260898	0.18315	-0.142451	0.886724	0.920816
170256	Genemark.1268_g	scaffold_1	6592622	6587864	0.0340609	-0.111614	0.610595	-0.182795	0.854959	NA
35539	Mycfi1.e_gw1.8.407.1	scaffold_1	6600429	6596001	28.5469	0.482693	0.36733	1.31406	0.188827	0.279513
80049	Mycfi1.fgenesh1_pg.C_scaffold_8000146	scaffold_1	6609246	6607687	188.428	-3.27684	0.422251	-7.76041	8.46531e-15	8.98747e-14
64092	Mycfi1.fgenesh1_pm.C_scaffold_8000032	scaffold_1	6610520	6611571	221.976	-0.505205	0.413889	-1.22063	0.222227	0.319515
213372	estExt_fgenesh1_pg.C_11105	scaffold_1	6613640	6612195	205.078	0.0883618	0.245511	0.359909	0.718915	0.79613
185262	fgenesh1_pm.1_#_971	scaffold_1	6614169	6617201	734.448	-0.0586535	0.207882	-0.282148	0.77783	0.839862
35710	Mycfi1.e_gw1.8.746.1	scaffold_1	6617974	6617786	0	NA	NA	NA	NA	NA
64093	Mycfi1.fgenesh1_pm.C_scaffold_8000033	scaffold_1	6619391	6618607	404.355	-0.5225	0.19258	-2.71316	0.00666454	0.0164701
80054	Mycfi1.fgenesh1_pg.C_scaffold_8000151	scaffold_1	6621507	6619699	0	NA	NA	NA	NA	NA
80055	Mycfi1.fgenesh1_pg.C_scaffold_8000152	scaffold_1	6624767	6623031	1.73533	1.22537	1.17088	1.04654	0.295312	NA
120531	gw1.1.4942.1	scaffold_1	6626735	6625675	172.247	0.0341309	0.203175	0.167988	0.866593	0.90676
87548	Mycfi1.estExt_fgenesh1_pg.C_80153	scaffold_1	6627799	6630368	3.14298	1.92431	0.998671	1.92687	0.0539959	0.0993135
7388	Mycfi1.gw1.8.301.1	scaffold_1	6633497	6631204	1.00979	0.00993033	1.3849	0.00717042	0.994279	NA
192792	fgenesh1_pg.1_#_1131	scaffold_1	6634816	6634050	8.09604	1.34953	0.692382	1.94912	0.0512812	0.0950871
170266	Genemark.1278_g	scaffold_1	6640832	6640399	3.9527	3.166	1.19766	2.64349	0.00820551	0.0198037
170267	Genemark.1279_g	scaffold_1	6646840	6652822	15.1315	0.443472	0.663007	0.66888	0.503572	0.611061
206086	estExt_Genemark.C_11280	scaffold_1	6652855	6655144	14.7657	0.235246	0.516149	0.455771	0.648554	0.739442
213375	estExt_fgenesh1_pg.C_11115	scaffold_1	6656560	6655187	230.586	0.62948	0.18571	3.38959	0.000699966	0.00219852
192794	fgenesh1_pg.1_#_1133	scaffold_1	6657348	6659770	210.064	-0.335937	0.412448	-0.814497	0.415361	0.525908
159865	estExt_Genewise1.C_12760	scaffold_1	6679969	6681993	273.062	-1.65588	0.320316	-5.16951	2.34713e-07	1.28738e-06
126243	e_gw1.1.3151.1	scaffold_1	6694469	6694747	0	NA	NA	NA	NA	NA
58012	Mycfi1.estExt_Genewise1Plus.C_80373	scaffold_1	6726266	6727140	775.286	-1.54221	0.186994	-8.24736	1.61933e-16	1.94229e-15
96825	gw1.1.475.1	scaffold_1	6730527	6728596	227.008	0.757748	0.175142	4.32647	1.5152e-05	6.3417e-05
35247	Mycfi1.e_gw1.8.562.1	scaffold_1	6731008	6731971	118.236	0.0697325	0.246101	0.283349	0.776909	0.839291
80074	Mycfi1.fgenesh1_pg.C_scaffold_8000171	scaffold_1	6733360	6735743	117.522	0.753414	0.48991	1.53786	0.124082	0.198837
35401	Mycfi1.e_gw1.8.457.1	scaffold_1	6738010	6736253	28.1725	1.35345	0.586333	2.30833	0.0209806	0.0446202
64098	Mycfi1.fgenesh1_pm.C_scaffold_8000038	scaffold_1	6739297	6738443	4.43623	0.461972	0.848316	0.544576	0.586045	0.684997
100211	gw1.1.1114.1	scaffold_1	6741094	6740225	83.5598	0.488064	0.250705	1.94676	0.0515631	0.0955602
170278	Genemark.1290_g	scaffold_1	6745575	6747094	220.013	-0.511926	0.241794	-2.1172	0.0342432	0.067399
170279	Genemark.1291_g	scaffold_1	6752441	6747125	1.05757	-0.0534941	1.31598	-0.0406497	0.967575	NA
192802	fgenesh1_pg.1_#_1141	scaffold_1	6841149	6842522	0.863715	-1.78739	1.40975	-1.26787	0.204844	NA
185271	fgenesh1_pm.1_#_980	scaffold_1	6843533	6846264	1502.37	3.56983	0.174214	20.4911	2.58565e-93	6.02738e-91
87553	Mycfi1.estExt_fgenesh1_pg.C_80175	scaffold_1	6846357	6847034	148.625	-2.27141	0.300008	-7.57116	3.69912e-14	3.74912e-13
209877	estExt_fgenesh1_kg.C_10457	scaffold_1	6848604	6848939	16.0913	-0.12637	0.669326	-0.188801	0.850249	0.895161
71981	Mycfi1.estExt_fgenesh1_pm.C_80038	scaffold_1	6851569	6849241	148.061	-0.63185	0.363403	-1.7387	0.0820867	0.140817
213380	estExt_fgenesh1_pg.C_11128	scaffold_1	6851779	6853220	232.03	0.320223	0.230101	1.39166	0.164025	0.249658
170287	Genemark.1299_g	scaffold_1	6853697	6853315	0	NA	NA	NA	NA	NA
80083	Mycfi1.fgenesh1_pg.C_scaffold_8000180	scaffold_1	6853779	6854526	2.51339	0.629693	1.1125	0.566015	0.571384	0.671814
80084	Mycfi1.fgenesh1_pg.C_scaffold_8000181	scaffold_1	6855804	6855393	0.28432	-0.846028	1.30343	-0.649078	0.516288	NA
201633	estExt_fgenesh1_pm.C_10977	scaffold_1	6859203	6858796	49.7991	-0.775446	0.351858	-2.20386	0.0275343	0.0563026
87555	Mycfi1.estExt_fgenesh1_pg.C_80181	scaffold_1	6860774	6860374	89.0701	0.908041	0.40662	2.23314	0.0255396	0.0527873
127629	e_gw1.1.1813.1	scaffold_1	6862516	6868362	89.5213	0.339713	0.293099	1.15904	0.246441	0.346932
213383	estExt_fgenesh1_pg.C_11133	scaffold_1	6960784	6963522	499.4	-2.20155	0.23261	-9.46456	2.94809e-21	4.69724e-20
125391	e_gw1.1.3868.1	scaffold_1	6964072	6966303	22.6734	0.0560401	0.451051	0.124243	0.901123	0.931702
209882	estExt_fgenesh1_kg.C_10462	scaffold_1	6966556	6967286	471.024	-1.57601	0.176857	-8.91126	5.04568e-19	7.00839e-18
35446	Mycfi1.e_gw1.8.14.1	scaffold_1	6968642	6971565	162.638	0.205225	0.275514	0.74488	0.456344	0.566298
80093	Mycfi1.fgenesh1_pg.C_scaffold_8000190	scaffold_1	6974058	6973492	42.974	0.64145	0.314324	2.04073	0.041278	0.0791955
51198	Mycfi1.estExt_Genewise1.C_80438	scaffold_1	6974362	6975093	471.716	-0.507524	0.22269	-2.27906	0.0226636	0.0477262
185285	fgenesh1_pm.1_#_994	scaffold_1	6977058	6978629	37.3825	1.37213	0.336774	4.07433	4.61463e-05	0.000179872
170299	Genemark.1311_g	scaffold_1	6979213	6978891	0	NA	NA	NA	NA	NA
192817	fgenesh1_pg.1_#_1156	scaffold_1	6980263	6979301	2.33575	-0.186522	1.16299	-0.160382	0.87258	0.911247
87561	Mycfi1.estExt_fgenesh1_pg.C_80194	scaffold_1	6983995	6981449	250.284	0.305874	0.242054	1.26366	0.206352	0.300272
213387	estExt_fgenesh1_pg.C_11141	scaffold_1	6984539	6986612	234.03	-0.12599	0.178315	-0.706558	0.479841	0.589029
185287	fgenesh1_pm.1_#_996	scaffold_1	6987251	6988958	24.2753	1.56156	0.577994	2.70168	0.00689898	0.0169713
80102	Mycfi1.fgenesh1_pg.C_scaffold_8000199	scaffold_1	6990779	6989778	1.33847	-2.23158	1.39133	-1.60392	0.108732	NA
201639	estExt_fgenesh1_pm.C_10989	scaffold_1	7063253	7065300	52.9741	1.04351	0.338161	3.08583	0.00202986	0.00571442
71985	Mycfi1.estExt_fgenesh1_pm.C_80043	scaffold_1	7069733	7068452	266.64	-0.373156	0.243849	-1.53027	0.125949	0.201244
35658	Mycfi1.e_gw1.8.452.1	scaffold_1	7072180	7070223	71.0651	0.0342712	0.393056	0.0871915	0.930519	0.953551
71986	Mycfi1.estExt_fgenesh1_pm.C_80044	scaffold_1	7074714	7073332	476.918	-1.00652	0.275488	-3.65359	0.000258598	0.000886491
170309	Genemark.1321_g	scaffold_1	7074767	7075020	0	NA	NA	NA	NA	NA
170311	Genemark.1323_g	scaffold_1	7101473	7114877	17.8733	0.409741	0.500327	0.818946	0.412817	0.523987
35126	Mycfi1.e_gw1.8.217.1	scaffold_1	7116115	7114940	640.74	-3.5244	0.304687	-11.5673	6.03549e-31	1.68538e-29
170313	Genemark.1325_g	scaffold_1	7125521	7116176	0.202268	-0.670346	1.24131	-0.540029	0.589177	NA
209886	estExt_fgenesh1_kg.C_10466	scaffold_1	7161336	7161596	30.8409	-0.208149	0.409568	-0.508217	0.611301	0.708111
80111	Mycfi1.fgenesh1_pg.C_scaffold_8000208	scaffold_1	7162611	7163942	104.007	-0.0558915	0.294389	-0.189856	0.849422	0.894554
80112	Mycfi1.fgenesh1_pg.C_scaffold_8000209	scaffold_1	7164884	7166272	393.669	-0.49102	0.225559	-2.1769	0.029488	0.0596715
170317	Genemark.1329_g	scaffold_1	7168721	7166334	1.32232	1.19612	1.35911	0.880076	0.378818	NA
185295	fgenesh1_pm.1_#_1004	scaffold_1	7170004	7172329	0.273924	-0.852791	1.31018	-0.650896	0.515114	NA
170321	Genemark.1333_g	scaffold_1	7174997	7175271	0	NA	NA	NA	NA	NA
209887	estExt_fgenesh1_kg.C_10467	scaffold_1	7177286	7175310	316.863	-0.179463	0.18216	-0.985192	0.32453	0.432451
209888	estExt_fgenesh1_kg.C_10468	scaffold_1	7177720	7178208	63.5214	0.444088	0.36173	1.22768	0.219568	0.316541
149319	estExt_Genewise1Plus.C_12845	scaffold_1	7182004	7181153	161.396	0.0726332	0.223022	0.325677	0.744669	0.814971
35587	Mycfi1.e_gw1.8.386.1	scaffold_1	7182458	7182291	2.57305	-1.14095	1.18252	-0.964849	0.33462	0.443746
87565	Mycfi1.estExt_fgenesh1_pg.C_80211	scaffold_1	7182950	7187519	400.588	-1.98705	0.25276	-7.8614	3.79873e-15	4.17354e-14
126524	e_gw1.1.483.1	scaffold_1	7190540	7188657	1.9246	0.241705	1.18213	0.204467	0.837989	0.885471
185301	fgenesh1_pm.1_#_1010	scaffold_1	7193426	7194086	15.0152	-0.625959	0.610401	-1.02549	0.305133	0.411565
201649	estExt_fgenesh1_pm.C_11003	scaffold_1	7195834	7194599	375.941	-0.866023	0.163263	-5.30447	1.12998e-07	6.4451e-07
107563	gw1.1.2429.1	scaffold_1	7196499	7198787	88.9189	0.55563	0.256955	2.16236	0.0305904	0.0614386
149329	estExt_Genewise1Plus.C_12861	scaffold_1	7200469	7200062	3.01097	-2.85258	1.36384	-2.09158	0.0364759	0.0711535
35439	Mycfi1.e_gw1.8.323.1	scaffold_1	7200822	7200466	0	NA	NA	NA	NA	NA
126984	e_gw1.1.401.1	scaffold_1	7205358	7203670	93.3097	0.288022	0.286957	1.00371	0.315517	0.423234
125702	e_gw1.1.3883.1	scaffold_1	7205584	7208018	146.101	-1.31031	0.361784	-3.6218	0.000292564	0.000994991
170333	Genemark.1345_g	scaffold_1	7209513	7208208	2.06097	1.16892	1.15137	1.01524	0.309992	0.417174
58038	Mycfi1.estExt_Genewise1Plus.C_80492	scaffold_1	7209888	7211900	660.974	-0.953172	0.248637	-3.83359	0.000126287	0.000460604
209890	estExt_fgenesh1_kg.C_10470	scaffold_1	7212185	7212460	126.626	-1.4213	0.315987	-4.49798	6.86032e-06	3.02108e-05
201652	estExt_fgenesh1_pm.C_11007	scaffold_1	7212762	7214885	69.9922	3.01349	0.297014	10.1459	3.45433e-24	6.39737e-23
80126	Mycfi1.fgenesh1_pg.C_scaffold_8000223	scaffold_1	7220139	7215874	306.268	-0.0126799	0.27766	-0.0456671	0.963576	0.975861
35288	Mycfi1.e_gw1.8.358.1	scaffold_1	7220472	7220863	10.0289	0.934742	0.636172	1.46932	0.141745	0.221888
58041	Mycfi1.estExt_Genewise1Plus.C_80501	scaffold_1	7223270	7222786	927.522	-0.202236	0.226435	-0.893129	0.371788	0.481774
159927	estExt_Genewise1.C_12893	scaffold_1	7224157	7225309	1021.62	0.752808	0.148629	5.06501	4.0838e-07	2.16893e-06
206115	estExt_Genemark.C_11349	scaffold_1	7226490	7225839	0.289083	-0.994439	1.3614	-0.730454	0.465113	NA
206116	estExt_Genemark.C_11350	scaffold_1	7233241	7245018	63.8754	0.898146	0.292849	3.06692	0.00216277	0.00604415
80131	Mycfi1.fgenesh1_pg.C_scaffold_8000228	scaffold_1	7246631	7245842	18.5259	1.21299	0.586226	2.06915	0.0385317	0.0745825
192849	fgenesh1_pg.1_#_1188	scaffold_1	7250451	7252428	114.065	1.399	0.239469	5.84209	5.1549e-09	3.37049e-08
35594	Mycfi1.e_gw1.8.439.1	scaffold_1	7253871	7255574	174.551	-0.909427	0.346929	-2.62137	0.00875781	0.020948
35720	Mycfi1.e_gw1.8.732.1	scaffold_1	7256845	7256029	335.584	-1.70748	0.262671	-6.50045	8.00816e-11	6.22257e-10
170342	Genemark.1354_g	scaffold_1	7256886	7257300	0.129174	-0.352605	0.985121	-0.35793	0.720395	NA
209893	estExt_fgenesh1_kg.C_10473	scaffold_1	7257887	7257525	70.4253	-0.765809	0.398249	-1.92294	0.0544878	0.100132
170344	Genemark.1356_g	scaffold_1	7275316	7274867	0.098648	-0.403886	1.07857	-0.374465	0.708058	NA
80135	Mycfi1.fgenesh1_pg.C_scaffold_8000232	scaffold_1	7275532	7276005	385.515	-0.24156	0.304064	-0.79444	0.426939	0.536828
213406	estExt_fgenesh1_pg.C_11176	scaffold_1	7277785	7276964	151.151	0.823733	0.216663	3.80191	0.000143584	0.000516747
35544	Mycfi1.e_gw1.8.525.1	scaffold_1	7279174	7280253	113.699	2.62681	0.317303	8.27855	1.24682e-16	1.50221e-15
80138	Mycfi1.fgenesh1_pg.C_scaffold_8000235	scaffold_1	7283187	7281320	14.6447	0.235294	0.603945	0.389595	0.696836	0.779163
35511	Mycfi1.e_gw1.8.691.1	scaffold_1	7285002	7283821	84.5603	0.195839	0.288541	0.678724	0.497313	0.604867
64115	Mycfi1.fgenesh1_pm.C_scaffold_8000055	scaffold_1	7285483	7286640	516.069	-2.0275	0.253971	-7.98321	1.42581e-15	1.62303e-14
51219	Mycfi1.estExt_Genewise1.C_80533	scaffold_1	7287650	7287172	114.322	-0.520586	0.24274	-2.14463	0.0319826	0.0637216
80142	Mycfi1.fgenesh1_pg.C_scaffold_8000239	scaffold_1	7288108	7288671	17.7575	2.09467	0.530344	3.94964	7.82697e-05	0.000294177
192860	fgenesh1_pg.1_#_1199	scaffold_1	7289024	7289974	264.804	-0.605426	0.190689	-3.17494	0.0014987	0.00436343
110798	gw1.1.3058.1	scaffold_1	7291259	7292227	34.5686	-1.65311	0.463021	-3.57027	0.000356616	0.00119128
170351	Genemark.1363_g	scaffold_1	7294032	7292317	4.58354	-0.251715	0.996436	-0.252615	0.800565	0.857246
128260	e_gw1.1.4273.1	scaffold_1	7294213	7295908	311.494	2.19608	0.196444	11.1792	5.15775e-29	1.26271e-27
80145	Mycfi1.fgenesh1_pg.C_scaffold_8000242	scaffold_1	7297897	7297040	13.179	-2.12363	0.771915	-2.75112	0.00593912	0.0148693
159942	estExt_Genewise1.C_12931	scaffold_1	7300187	7298283	379.902	0.221805	0.169272	1.31035	0.190079	0.280823
170354	Genemark.1366_g	scaffold_1	7300779	7300485	0	NA	NA	NA	NA	NA
209897	estExt_fgenesh1_kg.C_10477	scaffold_1	7301120	7302609	416.801	0.0774163	0.16658	0.464739	0.642118	0.734289
181346	fgenesh1_kg.1_#_479_#_4416951:1	scaffold_1	7302842	7303109	476.467	0.0970233	0.235415	0.412137	0.680239	0.764511
209898	estExt_fgenesh1_kg.C_10479	scaffold_1	7314558	7315449	1213.59	0.274394	0.256822	1.06842	0.285329	0.390652
213412	estExt_fgenesh1_pg.C_11189	scaffold_1	7319333	7316698	445.855	-0.3733	0.290648	-1.28437	0.199012	0.29157
127922	e_gw1.1.4054.1	scaffold_1	7322315	7320746	82.603	-0.788277	0.51149	-1.54114	0.123283	0.19775
149364	estExt_Genewise1Plus.C_12927	scaffold_1	7324214	7323195	196.943	-1.36038	0.287944	-4.72444	2.30751e-06	1.09581e-05
170362	Genemark.1374_g	scaffold_1	7324386	7324786	0.171741	-0.612707	1.21515	-0.504223	0.614105	NA
201665	estExt_fgenesh1_pm.C_11026	scaffold_1	7324826	7325491	86.4182	1.04985	0.280234	3.74634	0.000179432	0.00063312
35353	Mycfi1.e_gw1.8.219.1	scaffold_1	7326421	7327895	2.02611	-1.06524	1.19827	-0.88898	0.374014	0.48419
87575	Mycfi1.estExt_fgenesh1_pg.C_80250	scaffold_1	7330352	7329160	507.83	-0.902623	0.333768	-2.70435	0.00684391	0.0168655
185327	fgenesh1_pm.1_#_1036	scaffold_1	7331749	7331408	585.907	3.64767	0.529533	6.88846	5.64006e-12	4.82669e-11
201668	estExt_fgenesh1_pm.C_11029	scaffold_1	7333126	7334421	61.1982	-2.02325	0.393617	-5.14016	2.74503e-07	1.49393e-06
170367	Genemark.1379_g	scaffold_1	7335879	7334454	0.275361	-0.618402	1.17611	-0.525802	0.599026	NA
51227	Mycfi1.estExt_Genewise1.C_80564	scaffold_1	7335916	7337983	675.777	-2.95462	0.249574	-11.8386	2.46427e-32	7.36054e-31
125511	e_gw1.1.5064.1	scaffold_1	7339747	7338848	92.1056	0.0517628	0.246367	0.210104	0.833586	0.882111
170370	Genemark.1382_g	scaffold_1	7339942	7340425	15.7805	-1.04286	0.591213	-1.76393	0.0777442	0.134578
170371	Genemark.1383_g	scaffold_1	7349519	7340451	7.17181	0.968861	0.795189	1.2184	0.223071	0.320513
209902	estExt_fgenesh1_kg.C_10483	scaffold_1	7373203	7372233	104.115	-0.245111	0.245664	-0.997748	0.318401	0.426085
23354	Mycfi1.gw1.8.739.1	scaffold_1	7373461	7373883	10.9564	-0.513792	0.629142	-0.816655	0.414126	0.525112
87579	Mycfi1.estExt_fgenesh1_pg.C_80258	scaffold_1	7376898	7375799	458.599	0.515794	0.149873	3.44153	0.000578429	0.00185481
170376	Genemark.1388_g	scaffold_1	7377282	7377615	0.175068	-0.600256	1.20823	-0.496806	0.619326	NA
110024	gw1.1.2930.1	scaffold_1	7378952	7380159	36.0553	2.64904	0.589599	4.49295	7.02429e-06	3.08821e-05
80165	Mycfi1.fgenesh1_pg.C_scaffold_8000262	scaffold_1	7382037	7382850	1.5089	4.13915	1.37439	3.01162	0.00259857	NA
170378	Genemark.1390_g	scaffold_1	7386518	7385245	0.125848	-0.49602	1.1482	-0.431997	0.665744	NA
170379	Genemark.1391_g	scaffold_1	7386548	7387356	377.534	2.66408	0.264035	10.0899	6.12527e-24	1.11893e-22
170380	Genemark.1392_g	scaffold_1	7388588	7387713	0	NA	NA	NA	NA	NA
170381	Genemark.1393_g	scaffold_1	7388618	7392165	590.257	2.6807	0.268261	9.99289	1.63735e-23	2.91167e-22
123962	gw1.1.5663.1	scaffold_1	7398277	7395776	188.89	0.274813	0.327139	0.84005	0.40088	0.512047
125478	e_gw1.1.872.1	scaffold_1	7398560	7399849	23.3152	0.606412	0.478897	1.26627	0.205417	0.299237
170384	Genemark.1396_g	scaffold_1	7399899	7400798	13.157	1.02223	0.547581	1.86681	0.061928	0.111381
80170	Mycfi1.fgenesh1_pg.C_scaffold_8000267	scaffold_1	7403841	7402786	9.48869	1.72943	0.647391	2.67138	0.0075539	0.0183508
109193	gw1.1.2784.1	scaffold_1	7406170	7404842	491.432	2.17491	0.174598	12.4567	1.28549e-35	4.43225e-34
181353	fgenesh1_kg.1_#_486_#_4418760:1	scaffold_1	7407615	7407253	60.2292	0.441361	0.286926	1.53824	0.12399	0.198736
124135	gw1.1.5712.1	scaffold_1	7409113	7407686	92.869	0.724033	0.304879	2.37483	0.0175573	0.0381493
58066	Mycfi1.estExt_Genewise1Plus.C_80591	scaffold_1	7467052	7469042	177.325	0.173539	0.214639	0.808514	0.418795	0.529381
124977	gw1.1.5938.1	scaffold_1	7472884	7472543	0.258557	-0.936823	1.34924	-0.694334	0.487473	NA
58068	Mycfi1.estExt_Genewise1Plus.C_80595	scaffold_1	7475927	7475312	89.5601	0.350725	0.235893	1.4868	0.137068	0.215669
213421	estExt_fgenesh1_pg.C_11212	scaffold_1	7476397	7478073	592.167	-0.347563	0.15912	-2.18428	0.0289418	0.0587214
170393	Genemark.1405_g	scaffold_1	7478965	7478153	0.220961	-0.711714	1.26004	-0.564833	0.572187	NA
192891	fgenesh1_pg.1_#_1230	scaffold_1	7479737	7479369	44.7014	1.27396	0.852605	1.4942	0.135124	0.213361
80177	Mycfi1.fgenesh1_pg.C_scaffold_8000274	scaffold_1	7481537	7480952	40.4855	-1.35957	0.468933	-2.89928	0.00374026	0.00989315
3846	Mycfi1.gw1.8.183.1	scaffold_1	7484460	7483280	21.5831	1.19057	0.470051	2.53286	0.0113136	0.0262531
192894	fgenesh1_pg.1_#_1233	scaffold_1	7488785	7487433	114.783	-0.0017295	0.348542	-0.0049621	0.996041	0.997436
80180	Mycfi1.fgenesh1_pg.C_scaffold_8000277	scaffold_1	7489763	7493364	0.418465	-1.2413	1.39351	-0.890775	0.37305	NA
3543	Mycfi1.gw1.8.168.1	scaffold_1	7494074	7495324	247.363	0.140261	0.182111	0.770197	0.441183	0.550791
90142	Mycfi1.synt_with_mycgr.8__30	scaffold_1	7496175	7497332	445.417	-1.59625	0.234306	-6.81268	9.57953e-12	8.05026e-11
170398	Genemark.1410_g	scaffold_1	7497950	7497421	0.455853	-1.30388	1.39943	-0.931724	0.351479	NA
35210	Mycfi1.e_gw1.8.492.1	scaffold_1	7499333	7497979	329.482	-2.0028	0.218395	-9.17055	4.70602e-20	6.95078e-19
192897	fgenesh1_pg.1_#_1236	scaffold_1	7499830	7502531	170.007	-2.27081	0.28603	-7.93908	2.03689e-15	2.2823e-14
185343	fgenesh1_pm.1_#_1052	scaffold_1	7513089	7511466	342.238	-1.47616	0.327395	-4.50882	6.51901e-06	2.88738e-05
192899	fgenesh1_pg.1_#_1238	scaffold_1	7515330	7517656	156.163	2.21166	0.327433	6.75455	1.43276e-11	1.18363e-10
80187	Mycfi1.fgenesh1_pg.C_scaffold_8000284	scaffold_1	7518841	7519209	0.0340609	-0.111614	0.610595	-0.182795	0.854959	NA
80188	Mycfi1.fgenesh1_pg.C_scaffold_8000285	scaffold_1	7523332	7524018	74.0154	-0.477071	0.342352	-1.39351	0.163466	0.248913
58070	Mycfi1.estExt_Genewise1Plus.C_80620	scaffold_1	7525205	7527050	1914.4	-1.58929	0.270183	-5.88227	4.04688e-09	2.67044e-08
185345	fgenesh1_pm.1_#_1054	scaffold_1	7528066	7530971	68.6334	-0.0929006	0.424622	-0.218784	0.826818	0.876344
170404	Genemark.1416_g	scaffold_1	7535696	7535404	0	NA	NA	NA	NA	NA
170405	Genemark.1417_g	scaffold_1	7536112	7535724	6.42704	3.19315	0.856297	3.72902	0.000192222	0.000672716
213424	estExt_fgenesh1_pg.C_11226	scaffold_1	7537777	7538784	138.04	2.24377	0.276499	8.11493	4.86055e-16	5.73374e-15
126498	e_gw1.1.2511.1	scaffold_1	7541118	7538953	37.3628	7.06618	0.738508	9.56819	1.08792e-21	1.77291e-20
170410	Genemark.1422_g	scaffold_1	7591470	7590590	0.193762	-0.476846	1.0897	-0.437595	0.66168	NA
149398	estExt_Genewise1Plus.C_13004	scaffold_1	7594199	7591698	478.264	-1.46667	0.159183	-9.21377	3.14881e-20	4.69607e-19
149401	estExt_Genewise1Plus.C_13007	scaffold_1	7596954	7596316	87.0587	-1.62475	0.425067	-3.82233	0.000132197	0.000479551
35624	Mycfi1.e_gw1.8.536.1	scaffold_1	7598397	7597412	57.7951	-1.85976	0.49116	-3.78647	0.000152804	0.000547451
87586	Mycfi1.estExt_fgenesh1_pg.C_80291	scaffold_1	7598741	7599734	124.83	0.000956483	0.25676	0.0037252	0.997028	0.998052
64126	Mycfi1.fgenesh1_pm.C_scaffold_8000066	scaffold_1	7601785	7600310	131.564	1.02939	0.241746	4.25816	2.06112e-05	8.42921e-05
126477	e_gw1.1.3353.1	scaffold_1	7668120	7668518	0.777783	0.607923	1.4013	0.433829	0.664413	NA
125437	e_gw1.1.3255.1	scaffold_1	7669201	7668564	21.9949	0.643427	0.472335	1.36223	0.173126	0.260333
181359	fgenesh1_kg.1_#_492_#_4416339:1	scaffold_1	7669961	7670125	0	NA	NA	NA	NA	NA
201680	estExt_fgenesh1_pm.C_11052	scaffold_1	7670147	7670401	0	NA	NA	NA	NA	NA
87587	Mycfi1.estExt_fgenesh1_pg.C_80294	scaffold_1	7672263	7671337	1833.17	-0.436066	0.275532	-1.58263	0.113505	0.184623
35428	Mycfi1.e_gw1.8.2.1	scaffold_1	7672572	7677102	148.793	0.478596	0.255785	1.87108	0.0613333	0.110534
159998	estExt_Genewise1.C_13054	scaffold_1	7682953	7680827	8.93979	0.0493329	0.714927	0.0690041	0.944986	0.963155
185355	fgenesh1_pm.1_#_1064	scaffold_1	7683321	7684447	176.889	-0.444375	0.252638	-1.75894	0.0785873	0.135787
128367	e_gw1.1.3062.1	scaffold_1	7685803	7684870	12.0065	0.886449	0.613754	1.44431	0.148653	0.230581
170423	Genemark.1435_g	scaffold_1	7688687	7691227	77.6248	0.907033	0.295977	3.06454	0.00218003	0.00608286
58079	Mycfi1.estExt_Genewise1Plus.C_80671	scaffold_1	7693564	7691457	203.475	-0.766874	0.204014	-3.75892	0.000170649	0.000605316
209914	estExt_fgenesh1_kg.C_10495	scaffold_1	7695705	7694956	30.2892	-0.54863	0.524568	-1.04587	0.295621	0.401361
160007	estExt_Genewise1.C_13069	scaffold_1	7696387	7698270	319.967	-0.816977	0.529282	-1.54356	NA	NA
170426	Genemark.1438_g	scaffold_1	7699064	7698692	0.217635	-0.712073	1.25862	-0.565756	0.57156	NA
170427	Genemark.1439_g	scaffold_1	7705719	7701573	47.5998	0.205479	0.370275	0.554936	0.578938	0.678688
124437	gw1.1.5795.1	scaffold_1	7706360	7707264	92.5268	-0.550977	0.278011	-1.98186	0.0474954	0.0892714
170429	Genemark.1441_g	scaffold_1	7714184	7708214	220.682	0.0344905	0.237302	0.145344	0.884439	0.91969
125916	e_gw1.1.419.1	scaffold_1	7714214	7716329	100.841	-1.50357	0.298537	-5.03644	4.7427e-07	2.49538e-06
35290	Mycfi1.e_gw1.8.325.1	scaffold_1	7717650	7717081	0.949037	1.18125	1.40698	0.839569	0.40115	NA
206147	estExt_Genemark.C_11444	scaffold_1	7717879	7719356	1.0328	0.0874694	1.31989	0.0662702	0.947163	NA
160012	estExt_Genewise1.C_13080	scaffold_1	7725205	7719392	331.789	0.0259781	0.215125	0.120758	0.903883	0.933751
35369	Mycfi1.e_gw1.8.48.1	scaffold_1	7725766	7728038	407.967	-0.485939	0.164539	-2.95334	0.00314356	0.00848436
181367	fgenesh1_kg.1_#_500_#_4410656:1	scaffold_1	7729193	7729390	8142.76	-6.67812	0.22921	-29.1354	1.2808e-186	1.71675e-183
51266	Mycfi1.estExt_Genewise1.C_80695	scaffold_1	7731519	7729871	178.536	0.803262	0.200209	4.01212	6.01765e-05	0.000229798
62803	Mycfi1.fgenesh1_pm.C_scaffold_1000460	scaffold_1	7899501	7897527	204.774	0.459343	0.177311	2.5906	0.00958086	0.022629
114276	gw1.1.3557.1	scaffold_1	7903507	7899794	497.097	-0.076362	0.188789	-0.404483	0.685858	0.768972
213435	estExt_fgenesh1_pg.C_11251	scaffold_1	7904095	7905212	888.504	-0.895277	0.168572	-5.31095	1.09053e-07	6.23669e-07
201692	estExt_fgenesh1_pm.C_11069	scaffold_1	7909996	7906480	725.871	-0.751858	0.173871	-4.32423	1.53069e-05	6.40155e-05
76254	Mycfi1.fgenesh1_pg.C_scaffold_1001129	scaffold_1	7912336	7911737	5.5088	1.69628	0.890167	1.90558	0.0567052	0.103604
55410	Mycfi1.estExt_Genewise1Plus.C_12287	scaffold_1	7914102	7912922	464.033	0.0672359	0.173861	0.386723	0.698961	0.780644
55413	Mycfi1.estExt_Genewise1Plus.C_12290	scaffold_1	7914454	7915324	30.5809	-0.80657	0.417617	-1.93136	0.053438	0.0984651
209920	estExt_fgenesh1_kg.C_10501	scaffold_1	7924025	7924189	262.711	0.0889678	0.209906	0.423846	0.671678	0.757829
99465	gw1.1.964.1	scaffold_1	7927398	7926391	79.8793	-0.115734	0.255545	-0.452889	0.650628	0.740861
149450	estExt_Genewise1Plus.C_13096	scaffold_1	7927614	7929854	145.322	-0.226734	0.214694	-1.05608	0.290932	0.396777
29247	Mycfi1.e_gw1.1.2025.1	scaffold_1	7931593	7930157	134.279	-0.619816	0.234969	-2.63787	0.00834289	0.020099
149452	estExt_Genewise1Plus.C_13101	scaffold_1	7933172	7932330	40.6362	0.696893	0.34066	2.04572	0.0407842	0.0783463
107613	gw1.1.2447.1	scaffold_1	7934486	7936306	102.732	-0.0403388	0.297647	-0.135525	0.892196	0.924082
192938	fgenesh1_pg.1_#_1277	scaffold_1	7938319	7936997	43.3022	0.727281	0.44617	1.63005	0.10309	0.170487
55415	Mycfi1.estExt_Genewise1Plus.C_12306	scaffold_1	7939456	7940430	1316.08	-1.61981	0.18201	-8.89954	5.60776e-19	7.73899e-18
26930	Mycfi1.e_gw1.1.2774.1	scaffold_1	7941490	7940721	48.7462	-0.153536	0.369161	-0.415906	0.677479	0.762208
149458	estExt_Genewise1Plus.C_13113	scaffold_1	7942321	7943673	127.88	0.00826375	0.244232	0.0338357	0.973008	0.982477
112476	gw1.1.3309.1	scaffold_1	7944547	7945048	4.97475	0.308257	0.887521	0.347323	0.728349	0.802598
209922	estExt_fgenesh1_kg.C_10503	scaffold_1	7949680	7948316	260.233	1.21775	0.178708	6.81416	9.48135e-12	7.98026e-11
149462	estExt_Genewise1Plus.C_13118	scaffold_1	7964668	7965024	10.1092	1.09092	0.74394	1.46642	0.142535	0.222994
209924	estExt_fgenesh1_kg.C_10505	scaffold_1	7965835	7965369	25.0567	-1.23925	0.54577	-2.27065	0.0231681	0.0485312
129587	e_gw1.1.3419.1	scaffold_1	7966212	7965882	0	NA	NA	NA	NA	NA
48616	Mycfi1.estExt_Genewise1.C_12325	scaffold_1	7966585	7967263	265.003	-0.613771	0.190862	-3.21578	0.00130089	0.00385449
160054	estExt_Genewise1.C_13142	scaffold_1	7969351	7968584	156.79	0.000487935	0.235087	0.00207555	0.998344	0.99881
29231	Mycfi1.e_gw1.1.2707.1	scaffold_1	7971016	7970011	128.482	1.46701	0.216499	6.77608	1.23484e-11	1.02804e-10
70443	Mycfi1.estExt_fgenesh1_kg.C_10136	scaffold_1	7972700	7971628	1957.76	-2.56501	0.232763	-11.0199	3.0648e-28	7.31934e-27
192946	fgenesh1_pg.1_#_1285	scaffold_1	7976512	7973888	78.2148	0.279551	0.293327	0.953033	0.340573	0.450231
48623	Mycfi1.estExt_Genewise1.C_12338	scaffold_1	7977129	7978125	551.907	0.0388999	0.166996	0.232939	0.815809	0.868075
25225	Mycfi1.e_gw1.1.1167.1	scaffold_1	7981899	7978422	123.962	0.709625	0.298546	2.37694	0.017457	0.037993
27144	Mycfi1.e_gw1.1.1645.1	scaffold_1	7982606	7984210	123.392	0.441968	0.252877	1.74776	0.0805056	0.138476
28887	Mycfi1.e_gw1.1.2701.1	scaffold_1	7985412	7984372	240.957	-1.52463	0.353006	-4.31898	1.56751e-05	6.53259e-05
55434	Mycfi1.estExt_Genewise1Plus.C_12351	scaffold_1	7988011	7986636	565.546	-1.13654	0.958212	-1.18611	0.235581	0.334898
209929	estExt_fgenesh1_kg.C_10510	scaffold_1	7989001	7990041	195.25	-0.497652	0.246069	-2.0224	0.0431347	0.0821847
76287	Mycfi1.fgenesh1_pg.C_scaffold_1001162	scaffold_1	7990235	7991970	99.6527	1.26406	0.245277	5.15359	2.55541e-07	1.3952e-06
170471	Genemark.1483_g	scaffold_1	8007648	8002556	218.381	2.55666	0.355729	7.1871	6.61813e-13	6.10725e-12
170472	Genemark.1484_g	scaffold_1	8007693	8010361	0.879965	0.329664	1.39828	0.235763	0.813616	NA
26553	Mycfi1.e_gw1.1.580.1	scaffold_1	8047704	8048908	132.552	0.268981	0.22474	1.19685	0.231363	0.330091
71406	Mycfi1.estExt_fgenesh1_pm.C_10472	scaffold_1	8049804	8052602	517.927	-0.0630371	0.171285	-0.368025	0.712855	0.791872
201708	estExt_fgenesh1_pm.C_11093	scaffold_1	8054699	8052716	848.822	8.68062	0.452535	19.1822	5.21295e-82	8.59976e-80
26862	Mycfi1.e_gw1.1.1281.1	scaffold_1	8058299	8055503	522.424	-2.0098	0.30462	-6.59775	4.17456e-11	3.3356e-10
201709	estExt_fgenesh1_pm.C_11095	scaffold_1	8061352	8058755	284.259	-0.272802	0.215742	-1.26448	0.206057	0.299926
25322	Mycfi1.e_gw1.1.2362.1	scaffold_1	8062028	8063338	134.819	-0.603419	0.230885	-2.61351	0.00896186	0.0213741
25802	Mycfi1.e_gw1.1.4315.1	scaffold_1	8064322	8063730	10.6983	-0.481028	0.690506	-0.696631	0.486034	0.594134
170480	Genemark.1492_g	scaffold_1	8065661	8066047	0	NA	NA	NA	NA	NA
25149	Mycfi1.e_gw1.1.2706.1	scaffold_1	8066405	8067448	53.507	1.60227	0.39143	4.09338	4.25132e-05	0.000166558
25236	Mycfi1.e_gw1.1.672.1	scaffold_1	8068435	8067558	131.31	3.04519	0.409842	7.43015	1.08472e-13	1.05836e-12
76297	Mycfi1.fgenesh1_pg.C_scaffold_1001172	scaffold_1	8069623	8068820	7.39713	-0.117763	0.713996	-0.164935	0.868995	0.908361
86137	Mycfi1.estExt_fgenesh1_pg.C_11156	scaffold_1	8072356	8071738	124.825	-0.986852	0.473286	-2.08511	0.0370595	0.0721345
149498	estExt_Genewise1Plus.C_13187	scaffold_1	8072530	8073534	207.684	-1.36177	0.28184	-4.8317	1.35373e-06	6.63743e-06
10996	Mycfi1.gw1.1.1345.1	scaffold_1	8074494	8077084	179.433	0.045819	0.190814	0.240124	0.810234	0.863804
160086	estExt_Genewise1.C_13210	scaffold_1	8078873	8081516	3134.99	-1.42354	0.180178	-7.90073	2.77277e-15	3.07471e-14
27723	Mycfi1.e_gw1.1.4137.1	scaffold_1	8083567	8082469	132.496	-1.26359	0.269373	-4.69085	2.72069e-06	1.27788e-05
102044	gw1.1.1504.1	scaffold_1	8083950	8084509	26.9953	-2.19222	0.576608	-3.80193	0.000143576	0.000516747
117370	gw1.1.4265.1	scaffold_1	8084966	8086390	343.367	-0.369457	0.248657	-1.48581	0.13733	0.215953
55446	Mycfi1.estExt_Genewise1Plus.C_12409	scaffold_1	8088578	8089851	43.1196	0.32495	0.377749	0.860229	0.389663	0.500641
86140	Mycfi1.estExt_fgenesh1_pg.C_11163	scaffold_1	8092183	8093977	599.001	0.463148	0.179918	2.57422	0.0100467	0.0235994
209933	estExt_fgenesh1_kg.C_10514	scaffold_1	8095868	8097142	130.274	0.660402	0.272494	2.42354	0.0153699	0.0340731
213459	estExt_fgenesh1_pg.C_11292	scaffold_1	8097814	8099463	112.7	0.513832	0.361098	1.42297	0.154745	0.238135
126714	e_gw1.1.4898.1	scaffold_1	8100979	8099752	34.3322	0.20268	0.473468	0.428076	0.668596	0.755736
103622	gw1.1.1734.1	scaffold_1	8101346	8101131	8.79572	-0.417621	0.697479	-0.598758	0.549334	0.652471
213461	estExt_fgenesh1_pg.C_11294	scaffold_1	8103109	8101842	77.9962	-1.14633	0.309094	-3.70869	0.000208337	0.000724617
26614	Mycfi1.e_gw1.1.3371.1	scaffold_1	8103229	8103717	72.8713	0.686779	0.280899	2.44493	0.0144881	0.0324741
192973	fgenesh1_pg.1_#_1312	scaffold_1	8106639	8104093	513.801	0.183906	0.174442	1.05425	0.291766	0.397587
126803	e_gw1.1.5729.1	scaffold_1	8108255	8109734	53.2399	0.677352	0.426711	1.58738	0.112427	0.183187
76312	Mycfi1.fgenesh1_pg.C_scaffold_1001187	scaffold_1	8110282	8111893	81.9819	1.01488	0.238125	4.26195	2.02652e-05	8.30354e-05
127681	e_gw1.1.1290.1	scaffold_1	8112419	8113241	653.933	-0.223477	0.166049	-1.34585	0.17835	0.266693
25441	Mycfi1.e_gw1.1.3485.1	scaffold_1	8114298	8113735	42.6438	-1.1825	0.40641	-2.90963	0.00361859	0.00961162
29258	Mycfi1.e_gw1.1.1094.1	scaffold_1	8114647	8118532	855.355	-0.265869	0.175743	-1.51283	0.130323	0.207183
149523	estExt_Genewise1Plus.C_13232	scaffold_1	8121176	8124092	477.185	-0.0325221	0.147363	-0.220693	0.825331	0.875287
70448	Mycfi1.estExt_fgenesh1_kg.C_10142	scaffold_1	8124593	8125732	30.2152	2.41777	0.383856	6.29864	3.00259e-10	2.19175e-09
10858	Mycfi1.gw1.1.1306.1	scaffold_1	8130990	8133504	175.95	0.33715	0.226579	1.488	0.136751	0.215234
25350	Mycfi1.e_gw1.1.2670.1	scaffold_1	8137378	8136276	135.75	0.34437	0.269315	1.27869	0.201007	0.293891
76322	Mycfi1.fgenesh1_pg.C_scaffold_1001197	scaffold_1	8138309	8140482	100.903	-2.0603	0.585783	-3.51718	0.000436165	0.0014294
27455	Mycfi1.e_gw1.1.2627.1	scaffold_1	8142339	8140733	94.8332	0.894347	0.252789	3.53792	0.000403291	0.00133184
129048	e_gw1.1.3914.1	scaffold_1	8145019	8143019	158.227	-0.264293	0.211865	-1.24746	0.212229	0.307531
127281	e_gw1.1.3436.1	scaffold_1	8146562	8146938	74.2866	-3.95077	0.53902	-7.32955	2.30922e-13	2.20497e-12
27353	Mycfi1.e_gw1.1.1879.1	scaffold_1	8148743	8150342	7.88543	0.942871	0.836605	1.12702	0.259734	0.361424
181388	fgenesh1_kg.1_#_521_#_4412776:1	scaffold_1	8151627	8152486	8668.41	-2.88423	0.257786	-11.1885	4.64413e-29	1.13956e-27
101825	gw1.1.1449.1	scaffold_1	8155094	8154273	140.708	-0.37775	0.266482	-1.41754	0.156324	0.239946
185422	fgenesh1_pm.1_#_1131	scaffold_1	8155871	8157514	366.366	-2.78181	0.418164	-6.65244	2.88271e-11	2.33293e-10
86151	Mycfi1.estExt_fgenesh1_pg.C_11188	scaffold_1	8160045	8161333	5911.95	-1.7074	0.262019	-6.51633	7.20472e-11	5.61864e-10
149534	estExt_Genewise1Plus.C_13262	scaffold_1	8208548	8206800	456.386	-1.87885	0.171369	-10.9638	5.70534e-28	1.34458e-26
28957	Mycfi1.e_gw1.1.723.1	scaffold_1	8209107	8209574	219.822	-1.22777	0.228224	-5.37969	7.46146e-08	4.37209e-07
120730	gw1.1.4988.1	scaffold_1	8211660	8210761	373.487	0.651747	0.304126	2.14302	0.0321118	0.0639315
27681	Mycfi1.e_gw1.1.4095.1	scaffold_1	8213347	8212193	247.253	-0.519682	0.207174	-2.50843	0.012127	0.0278878
129187	e_gw1.1.750.1	scaffold_1	8213641	8215102	34.9007	-1.34208	0.506661	-2.64887	0.00807618	0.0195179
76336	Mycfi1.fgenesh1_pg.C_scaffold_1001211	scaffold_1	8217146	8215173	42.138	-4.52532	0.890858	-5.07973	3.77972e-07	2.02044e-06
209943	estExt_fgenesh1_kg.C_10524	scaffold_1	8218192	8217545	1454.09	-3.24155	0.228064	-14.2133	7.57637e-46	4.04186e-44
213472	estExt_fgenesh1_pg.C_11316	scaffold_1	8219866	8222533	1016.35	-1.37193	0.240481	-5.70495	1.16375e-08	7.41905e-08
170510	Genemark.1522_g	scaffold_1	8240929	8240045	0.202268	-0.670346	1.24131	-0.540029	0.589177	NA
192995	fgenesh1_pg.1_#_1334	scaffold_1	8240971	8241824	87.6989	0.51394	0.235488	2.18244	0.0290768	0.0589619
185427	fgenesh1_pm.1_#_1136	scaffold_1	8242852	8243898	6.14293	-0.374967	0.789125	-0.475168	0.634668	0.727554
209944	estExt_fgenesh1_kg.C_10525	scaffold_1	8245218	8244171	188.048	0.612209	0.192225	3.18486	0.00144822	0.00424418
185429	fgenesh1_pm.1_#_1138	scaffold_1	8247938	8249011	122.498	-1.85504	0.280224	-6.61985	3.59574e-11	2.88602e-10
149542	estExt_Genewise1Plus.C_13285	scaffold_1	8251201	8249223	2805.46	1.47495	0.455828	3.23577	0.00121316	0.00362159
160131	estExt_Genewise1.C_13306	scaffold_1	8253478	8255276	1693.15	6.03808	0.465395	12.9741	1.71581e-38	6.78915e-37
100268	gw1.1.1131.1	scaffold_1	8256187	8255627	58.4826	0.409558	0.613345	0.667745	0.504296	0.611647
209945	estExt_fgenesh1_kg.C_10526	scaffold_1	8260232	8259174	181.639	-0.318991	0.279039	-1.14318	0.252964	0.354163
209946	estExt_fgenesh1_kg.C_10527	scaffold_1	8260970	8261629	380.796	-0.640303	0.425086	-1.50629	0.131992	0.2094
48671	Mycfi1.estExt_Genewise1.C_12502	scaffold_1	8262552	8261959	360.39	-0.288895	0.174416	-1.65636	0.0976487	0.16292
76350	Mycfi1.fgenesh1_pg.C_scaffold_1001225	scaffold_1	8262805	8264465	97.6714	0.467035	0.232133	2.01193	0.0442277	0.0839238
100007	gw1.1.1072.1	scaffold_1	8265824	8264929	229.785	-0.0813268	0.215982	-0.376544	0.706513	0.786456
86164	Mycfi1.estExt_fgenesh1_pg.C_11210	scaffold_1	8267376	8268977	174.203	0.854291	0.185844	4.59681	4.29008e-06	1.95672e-05
206185	estExt_Genemark.C_11532	scaffold_1	8272599	8269386	241.032	0.122371	0.185041	0.66132	0.508407	0.615241
185437	fgenesh1_pm.1_#_1146	scaffold_1	8273009	8274405	426.205	0.158532	0.145915	1.08647	0.277271	0.381519
170522	Genemark.1534_g	scaffold_1	8276617	8275863	0	NA	NA	NA	NA	NA
170523	Genemark.1535_g	scaffold_1	8276641	8277368	0.0340609	-0.111614	0.610595	-0.182795	0.854959	NA
25877	Mycfi1.e_gw1.1.46.1	scaffold_1	8280818	8277815	643.08	-0.262632	0.171477	-1.53159	0.125624	0.200784
55492	Mycfi1.estExt_Genewise1Plus.C_12520	scaffold_1	8281232	8282093	214.895	-0.347983	0.293902	-1.18401	0.236408	0.335629
120089	gw1.1.4845.1	scaffold_1	8283283	8283895	258.711	-1.50269	0.219161	-6.85656	7.05364e-12	5.99336e-11
86169	Mycfi1.estExt_fgenesh1_pg.C_11216	scaffold_1	8286336	8286937	985.001	-0.0733978	0.248453	-0.295419	0.767674	0.831724
48690	Mycfi1.estExt_Genewise1.C_12526	scaffold_1	8287464	8289823	649.411	-0.260008	0.168768	-1.54062	0.123409	0.197893
76360	Mycfi1.fgenesh1_pg.C_scaffold_1001235	scaffold_1	8290844	8290159	130.609	0.165136	0.223239	0.739727	0.459466	0.569249
27054	Mycfi1.e_gw1.1.484.1	scaffold_1	8291055	8292236	92.6317	0.181236	0.28094	0.645105	0.518859	0.624927
213487	estExt_fgenesh1_pg.C_11338	scaffold_1	8295268	8292557	134.568	0.0670587	0.215609	0.31102	0.755786	0.822771
101600	gw1.1.1394.1	scaffold_1	8296498	8295833	49.8214	0.97795	0.497847	1.96436	0.0494887	0.0923061
125419	e_gw1.1.4573.1	scaffold_1	8296785	8298086	49.275	0.538696	0.340389	1.58259	0.113515	0.184623
26717	Mycfi1.e_gw1.1.4496.1	scaffold_1	8301010	8301201	1.99392	-2.60392	1.36921	-1.90177	0.0572015	0.104347
55500	Mycfi1.estExt_Genewise1Plus.C_12543	scaffold_1	8304214	8303503	318.505	-0.631429	0.183611	-3.43895	0.00058398	0.00186926
25583	Mycfi1.e_gw1.1.4359.1	scaffold_1	8304427	8305167	81.5938	0.99527	0.23189	4.292	1.77071e-05	7.31406e-05
149581	estExt_Genewise1Plus.C_13343	scaffold_1	8309208	8306026	298.317	1.44765	0.362384	3.9948	6.47485e-05	0.000246309
55506	Mycfi1.estExt_Genewise1Plus.C_12550	scaffold_1	8310253	8310670	1221.43	-1.42829	0.226079	-6.31763	2.65613e-10	1.94947e-09
160172	estExt_Genewise1.C_13366	scaffold_1	8311408	8310828	126.824	-1.02448	0.232938	-4.39807	1.09217e-05	4.66961e-05
107857	gw1.1.2506.1	scaffold_1	8313876	8311727	69.4062	2.78256	0.32476	8.56805	1.05253e-17	1.34842e-16
185451	fgenesh1_pm.1_#_1160	scaffold_1	8318121	8320187	2.04483	3.44	1.22692	2.80377	0.00505097	0.012865
111042	gw1.1.3099.1	scaffold_1	8320772	8321571	83.1852	2.55573	0.319458	8.00022	1.24193e-15	1.42431e-14
201744	estExt_fgenesh1_pm.C_11153	scaffold_1	8322989	8321618	43.6083	0.603994	0.370716	1.62926	0.103257	0.170737
122066	gw1.1.5299.1	scaffold_1	8324317	8323742	22.0621	0.130804	0.476899	0.27428	0.78387	0.844512
28092	Mycfi1.e_gw1.1.3311.1	scaffold_1	8325232	8325696	194.68	-2.02291	0.260054	-7.77882	7.32036e-15	7.81056e-14
201745	estExt_fgenesh1_pm.C_11155	scaffold_1	8327017	8326757	1.7501	1.59969	1.33158	1.20135	0.229615	NA
170535	Genemark.1547_g	scaffold_1	8327129	8337847	0	NA	NA	NA	NA	NA
76378	Mycfi1.fgenesh1_pg.C_scaffold_1001253	scaffold_1	8361197	8362180	6.55436	3.50788	0.846015	4.14635	3.37814e-05	0.000134063
170538	Genemark.1550_g	scaffold_1	8363344	8362220	0	NA	NA	NA	NA	NA
170539	Genemark.1551_g	scaffold_1	8363414	8364848	0.423437	-1.08391	1.3599	-0.797055	0.425419	NA
213493	estExt_fgenesh1_pg.C_11352	scaffold_1	8368167	8365260	333.645	-0.272571	0.182896	-1.4903	0.136145	0.214691
76380	Mycfi1.fgenesh1_pg.C_scaffold_1001255	scaffold_1	8369932	8372325	266.621	0.575296	0.260181	2.21114	0.0270263	0.0554355
170542	Genemark.1554_g	scaffold_1	8373627	8372495	0	NA	NA	NA	NA	NA
116030	gw1.1.3984.1	scaffold_1	8373802	8375583	112.984	5.13025	0.315511	16.2601	1.89346e-59	1.69197e-57
55512	Mycfi1.estExt_Genewise1Plus.C_12579	scaffold_1	8377847	8376135	229.635	0.402235	0.225758	1.78171	0.0747962	0.130392
62867	Mycfi1.fgenesh1_pm.C_scaffold_1000524	scaffold_1	8380302	8381558	100.953	0.209193	0.256572	0.81534	0.414878	0.525558
201749	estExt_fgenesh1_pm.C_11159	scaffold_1	8380303	8379908	17.2786	0.158958	0.707178	0.224777	0.822153	0.873105
185461	fgenesh1_pm.1_#_1170	scaffold_1	8383852	8381690	170.997	-1.48526	0.289783	-5.12542	2.96883e-07	1.60782e-06
76384	Mycfi1.fgenesh1_pg.C_scaffold_1001259	scaffold_1	8384990	8384266	6.91763	0.500085	0.694461	0.720105	0.47146	0.580688
55515	Mycfi1.estExt_Genewise1Plus.C_12588	scaffold_1	8386366	8385292	224.501	-0.926681	0.281641	-3.29029	0.00100083	0.00304194
181407	fgenesh1_kg.1_#_540_#_4415229:1	scaffold_1	8387951	8387033	2669.36	-0.27304	0.272775	-1.00097	0.316841	0.424449
27273	Mycfi1.e_gw1.1.1927.1	scaffold_1	8389819	8388176	11.4605	5.3628	1.03789	5.16705	2.37818e-07	1.30308e-06
55519	Mycfi1.estExt_Genewise1Plus.C_12595	scaffold_1	8390714	8392472	30.2896	4.9006	0.860706	5.6937	1.24314e-08	7.90169e-08
170549	Genemark.1561_g	scaffold_1	8392830	8392604	0	NA	NA	NA	NA	NA
170550	Genemark.1562_g	scaffold_1	8392877	8393145	1.99307	4.61346	1.3379	3.4483	0.000564128	0.00181414
170552	Genemark.1564_g	scaffold_1	8417254	8416758	0	NA	NA	NA	NA	NA
86181	Mycfi1.estExt_fgenesh1_pg.C_11248	scaffold_1	8421901	8423714	842.34	0.682103	0.38835	1.75641	0.0790176	0.136354
170555	Genemark.1567_g	scaffold_1	8424645	8424033	0.981056	-1.88605	1.40786	-1.33966	0.180356	NA
170556	Genemark.1568_g	scaffold_1	8424736	8426849	32.8974	0.601918	0.371034	1.62227	0.104746	0.172707
170557	Genemark.1569_g	scaffold_1	8427480	8426954	0	NA	NA	NA	NA	NA
76392	Mycfi1.fgenesh1_pg.C_scaffold_1001267	scaffold_1	8453991	8453453	0.102183	-0.300946	0.928485	-0.324125	0.745843	NA
25251	Mycfi1.e_gw1.1.4194.1	scaffold_1	8454544	8455509	18.7472	0.938159	0.478913	1.95893	0.0501208	0.0931931
209960	estExt_fgenesh1_kg.C_10541	scaffold_1	8456064	8455639	44.8166	-0.496788	0.549222	-0.904531	0.365714	0.476144
55523	Mycfi1.estExt_Genewise1Plus.C_12601	scaffold_1	8466427	8460428	231.254	-0.384699	0.224433	-1.71409	0.0865125	0.14704
193043	fgenesh1_pg.1_#_1382	scaffold_1	8466881	8469115	88.1653	-0.783457	0.280195	-2.79612	0.00517209	0.0131423
27292	Mycfi1.e_gw1.1.4070.1	scaffold_1	8471007	8469649	46.5621	-0.0168671	0.365325	-0.0461701	0.963175	0.97564
76398	Mycfi1.fgenesh1_pg.C_scaffold_1001273	scaffold_1	8478486	8479655	14.4915	0.224212	0.565051	0.396801	0.691514	0.7741
181412	fgenesh1_kg.1_#_545_#_4417371:2	scaffold_1	8480999	8480796	91.3765	0.529645	0.295621	1.79164	0.0731909	0.128072
201756	estExt_fgenesh1_pm.C_11172	scaffold_1	8484824	8485360	257.216	-0.293235	0.358457	-0.818048	0.41333	0.524451
185473	fgenesh1_pm.1_#_1182	scaffold_1	8485738	8487778	45.3861	1.17249	0.358118	3.27403	0.00106026	0.00320257
185474	fgenesh1_pm.1_#_1183	scaffold_1	8489659	8488507	282.117	-2.7566	0.375857	-7.33418	2.23083e-13	2.13582e-12
71427	Mycfi1.estExt_fgenesh1_pm.C_10523	scaffold_1	8490508	8491838	2602.4	-4.25459	0.288512	-14.7467	3.23166e-49	1.91453e-47
181415	fgenesh1_kg.1_#_548_#_4412396:2	scaffold_1	8493285	8492589	14610	-4.06954	0.501959	-8.10732	5.17495e-16	6.07123e-15
193051	fgenesh1_pg.1_#_1390	scaffold_1	8497392	8495188	5.36759	1.22361	0.939675	1.30216	0.192861	0.284229
181416	fgenesh1_kg.1_#_549_#_4412668:1	scaffold_1	8498524	8499330	134.989	-1.48093	0.410586	-3.60688	0.000309902	0.00104829
201760	estExt_fgenesh1_pm.C_11178	scaffold_1	8501918	8499501	32.9225	1.32581	0.357833	3.70512	0.000211295	0.000733478
55530	Mycfi1.estExt_Genewise1Plus.C_12624	scaffold_1	8502192	8504369	610.234	-0.0485575	0.194848	-0.249207	0.803201	0.858782
193055	fgenesh1_pg.1_#_1394	scaffold_1	8507732	8505175	28.5154	0.0219001	0.477856	0.0458298	0.963446	0.975822
62878	Mycfi1.fgenesh1_pm.C_scaffold_1000535	scaffold_1	8508285	8509387	292.201	-0.359352	0.226227	-1.58845	0.112184	0.182874
76411	Mycfi1.fgenesh1_pg.C_scaffold_1001286	scaffold_1	8510940	8509888	809.273	-1.2869	0.143952	-8.93978	3.89938e-19	5.45863e-18
10660	Mycfi1.gw1.1.1248.1	scaffold_1	8516469	8514346	30.5725	1.12635	0.522562	2.15545	0.0311269	0.0623177
89638	Mycfi1.synt_with_mycgr.1__232	scaffold_1	8516979	8518590	90.7716	1.25967	0.27503	4.58011	4.64731e-06	2.108e-05
181418	fgenesh1_kg.1_#_551_#_4412378:1	scaffold_1	8521272	8520098	27.4363	0.0157588	0.926003	0.0170181	0.986422	0.991043
27933	Mycfi1.e_gw1.1.3062.1	scaffold_1	8522534	8522073	0.125848	-0.49602	1.1482	-0.431997	0.665744	NA
26034	Mycfi1.e_gw1.1.3078.1	scaffold_1	8523933	8524742	12.5447	0.852547	0.634493	1.34367	0.179056	0.267524
185486	fgenesh1_pm.1_#_1195	scaffold_1	8526816	8524860	25.9324	0.920335	0.452973	2.03176	0.0421775	0.0806615
25669	Mycfi1.e_gw1.1.2087.1	scaffold_1	8528955	8527278	335.679	-0.310642	0.328799	-0.944778	0.344772	0.454066
213508	estExt_fgenesh1_pg.C_11385	scaffold_1	8529807	8530987	254.435	-1.05794	0.333183	-3.17525	0.00149708	0.00435991
62882	Mycfi1.fgenesh1_pm.C_scaffold_1000539	scaffold_1	8532313	8531349	474.366	-0.248053	0.18374	-1.35003	0.177008	0.265091
25453	Mycfi1.e_gw1.1.2951.1	scaffold_1	8532763	8533766	405.801	0.0263401	0.270072	0.0975297	0.922306	0.947852
185491	fgenesh1_pm.1_#_1200	scaffold_1	8534357	8533942	213.661	-0.405605	0.236091	-1.718	0.0857967	0.146008
48731	Mycfi1.estExt_Genewise1.C_12665	scaffold_1	8534665	8535316	874.246	-0.761116	0.174704	-4.35662	1.32088e-05	5.5829e-05
48734	Mycfi1.estExt_Genewise1.C_12669	scaffold_1	8557802	8558316	1061.74	-0.692418	0.236085	-2.93292	0.00335793	0.00901078
185494	fgenesh1_pm.1_#_1203	scaffold_1	8564531	8563969	168.505	0.493166	0.260647	1.89208	0.0584801	0.106277
160221	estExt_Genewise1.C_13493	scaffold_1	8566775	8565562	496.11	0.689161	0.150526	4.57834	4.68676e-06	2.1223e-05
100473	gw1.1.1177.1	scaffold_1	8568722	8568350	40.9931	1.19746	0.421281	2.84242	0.00447723	0.0115909
89639	Mycfi1.synt_with_mycgr.1__233	scaffold_1	8571676	8573327	40.4708	0.59266	0.351661	1.68532	0.091927	0.154601
193070	fgenesh1_pg.1_#_1409	scaffold_1	8573705	8575267	0.819863	2.45424	1.38077	1.77744	0.0754963	NA
160224	estExt_Genewise1.C_13496	scaffold_1	8577317	8579104	315.56	0.819108	0.209405	3.91159	9.16887e-05	0.000341619
160228	estExt_Genewise1.C_13500	scaffold_1	8579815	8581392	105.817	1.41931	0.264487	5.36626	8.03849e-08	4.68461e-07
149645	estExt_Genewise1Plus.C_13485	scaffold_1	8582636	8581593	118.428	-2.35077	0.581703	-4.04119	5.31804e-05	0.000204906
55551	Mycfi1.estExt_Genewise1Plus.C_12687	scaffold_1	8584571	8583228	35.1678	-0.474594	0.389094	-1.21974	0.222563	0.319913
25858	Mycfi1.e_gw1.1.2954.1	scaffold_1	8584871	8585965	91.349	-0.457705	0.340976	-1.34234	0.179486	0.267979
170590	Genemark.1602_g	scaffold_1	8587572	8586764	0	NA	NA	NA	NA	NA
209975	estExt_fgenesh1_kg.C_10557	scaffold_1	8591942	8592331	133.752	0.00706093	0.279447	0.0252675	0.979842	0.987392
209976	estExt_fgenesh1_kg.C_10558	scaffold_1	8595183	8596268	160.379	-0.654396	0.243755	-2.68465	0.00726054	0.0177305
48747	Mycfi1.estExt_Genewise1.C_12695	scaffold_1	8597792	8597274	35.1871	0.757463	0.434401	1.74369	0.0812126	0.139513
28619	Mycfi1.e_gw1.1.2213.1	scaffold_1	8598079	8599420	50.7693	1.11489	0.37595	2.96553	0.00302164	0.00819035
27626	Mycfi1.e_gw1.1.3405.1	scaffold_1	8600340	8600723	16.6866	1.20421	0.566483	2.12577	0.0335224	0.0662356
97410	gw1.1.581.1	scaffold_1	8602808	8601153	301.554	2.85024	0.271152	10.5116	7.63892e-26	1.58105e-24
170595	Genemark.1607_g	scaffold_1	8602933	8606812	5.88783	2.35815	0.876387	2.69076	0.00712889	0.0174448
149657	estExt_Genewise1Plus.C_13506	scaffold_1	8608505	8607116	64.1915	0.778997	0.275746	2.82506	0.00472723	0.0121413
48748	Mycfi1.estExt_Genewise1.C_12705	scaffold_1	8609168	8610326	283.918	0.459107	0.206003	2.22864	0.0258377	0.0532394
185508	fgenesh1_pm.1_#_1217	scaffold_1	8613438	8611183	782.6	10.8018	0.526342	20.5225	1.35548e-93	3.22997e-91
71435	Mycfi1.estExt_fgenesh1_pm.C_10539	scaffold_1	8695377	8695852	27.5709	4.43955	0.502627	8.83268	1.02194e-18	1.38712e-17
149663	estExt_Genewise1Plus.C_13523	scaffold_1	8696545	8698020	1085.59	-0.380776	0.145168	-2.623	0.00871584	0.0208709
27412	Mycfi1.e_gw1.1.1978.1	scaffold_1	8698250	8699878	55.0991	0.184717	0.313663	0.588903	0.555927	0.658405
76446	Mycfi1.fgenesh1_pg.C_scaffold_1001321	scaffold_1	8700622	8701984	0.250259	-0.785443	1.28501	-0.611234	0.541045	NA
193085	fgenesh1_pg.1_#_1424	scaffold_1	8703537	8702751	58.5179	-0.0204215	0.331073	-0.0616829	0.950815	0.967232
26712	Mycfi1.e_gw1.1.2358.1	scaffold_1	8705073	8703925	97.6362	0.411462	0.306773	1.34126	0.179836	0.26839
213520	estExt_fgenesh1_pg.C_11409	scaffold_1	8705458	8707257	78.8085	-0.218353	0.276518	-0.789651	0.429732	0.539391
76450	Mycfi1.fgenesh1_pg.C_scaffold_1001325	scaffold_1	8708467	8707392	119.347	0.674868	0.299687	2.25191	0.024328	0.050674
26491	Mycfi1.e_gw1.1.1856.1	scaffold_1	8708685	8710469	40.5521	0.0829567	0.562089	0.147587	0.882669	0.918116
19430	Mycfi1.gw1.1.3605.1	scaffold_1	8711138	8710968	163.444	-0.226142	0.312924	-0.722675	0.46988	0.579531
55564	Mycfi1.estExt_Genewise1Plus.C_12732	scaffold_1	8711520	8712167	2174.67	-0.525945	0.273526	-1.92283	0.0545013	0.10014
48759	Mycfi1.estExt_Genewise1.C_12736	scaffold_1	8713338	8712945	503.448	-0.588393	0.171688	-3.4271	0.000610061	0.00194614
160254	estExt_Genewise1.C_13557	scaffold_1	8715756	8715136	150.628	0.223352	0.199979	1.11687	0.264049	0.366381
29270	Mycfi1.e_gw1.1.1792.1	scaffold_1	8716263	8718381	128.861	-0.0906251	0.321728	-0.281683	0.778187	0.840078
76457	Mycfi1.fgenesh1_pg.C_scaffold_1001332	scaffold_1	8721412	8718494	88.4681	-1.36699	0.318428	-4.29294	1.76319e-05	7.28581e-05
76458	Mycfi1.fgenesh1_pg.C_scaffold_1001333	scaffold_1	8724041	8721972	0.163235	-0.575874	1.19593	-0.48153	0.63014	NA
86210	Mycfi1.estExt_fgenesh1_pg.C_11317	scaffold_1	8724832	8725315	565.211	0.0844468	0.175143	0.482158	0.629694	0.723459
76460	Mycfi1.fgenesh1_pg.C_scaffold_1001335	scaffold_1	8727357	8725926	47.792	-0.20284	0.357902	-0.566747	0.570886	0.671376
86211	Mycfi1.estExt_fgenesh1_pg.C_11319	scaffold_1	8727568	8728169	1635.77	-0.685764	0.197185	-3.47777	0.000505604	0.00163646
201783	estExt_fgenesh1_pm.C_11220	scaffold_1	8728727	8730581	3126.88	-0.763505	0.158274	-4.82394	1.40747e-06	6.87891e-06
209985	estExt_fgenesh1_kg.C_10567	scaffold_1	8732308	8731946	436.99	1.61811	0.233613	6.92644	4.31559e-12	3.74099e-11
209986	estExt_fgenesh1_kg.C_10568	scaffold_1	8733961	8733338	205.644	2.02566	0.317521	6.37959	1.77564e-10	1.33148e-09
25199	Mycfi1.e_gw1.1.1250.1	scaffold_1	8738624	8741356	88.135	1.75156	0.234253	7.47719	7.5926e-14	7.49682e-13
209987	estExt_fgenesh1_kg.C_10569	scaffold_1	8742498	8742139	959.493	5.53226	0.549887	10.0607	8.23844e-24	1.48722e-22
170617	Genemark.1629_g	scaffold_1	8742812	8744073	0.0799544	-0.354003	1.03227	-0.342937	0.731646	NA
62901	Mycfi1.fgenesh1_pm.C_scaffold_1000558	scaffold_1	8747185	8744126	405.161	-1.0095	0.176214	-5.72881	1.01136e-08	6.48227e-08
129232	e_gw1.1.4965.1	scaffold_1	8748800	8747784	736.214	2.78479	0.21212	13.1284	2.26425e-39	9.23177e-38
185526	fgenesh1_pm.1_#_1235	scaffold_1	8754620	8753929	280.194	-0.170041	0.231352	-0.734989	0.462346	0.571993
209988	estExt_fgenesh1_kg.C_10570	scaffold_1	8756211	8756408	31.95	1.11858	0.489886	2.28334	0.0224102	0.0472761
209989	estExt_fgenesh1_kg.C_10571	scaffold_1	8757085	8757650	14.4882	0.392191	0.668668	0.586526	0.557522	0.659712
193103	fgenesh1_pg.1_#_1442	scaffold_1	8758358	8757903	22.8576	1.90007	0.409204	4.64332	3.42847e-06	1.58874e-05
25984	Mycfi1.e_gw1.1.3521.1	scaffold_1	8759038	8758718	9.36372	-1.47182	0.812769	-1.81087	0.0701613	0.123699
206226	estExt_Genemark.C_11635	scaffold_1	8762855	8763555	51.4914	-1.12519	0.348357	-3.23	0.0012379	0.00368519
28736	Mycfi1.e_gw1.1.3644.1	scaffold_1	8763614	8764039	100.925	-0.658689	0.273924	-2.40464	0.0161885	0.0356593
71441	Mycfi1.estExt_fgenesh1_pm.C_10552	scaffold_1	8765963	8764829	405.045	0.37771	0.199024	1.89781	0.0577211	0.10512
193106	fgenesh1_pg.1_#_1445	scaffold_1	8768153	8767126	334.436	-0.655576	0.299679	-2.18759	0.0286992	0.0582734
209990	estExt_fgenesh1_kg.C_10572	scaffold_1	8768874	8770210	451.681	-1.13122	0.211026	-5.36057	8.29576e-08	4.81621e-07
149699	estExt_Genewise1Plus.C_13585	scaffold_1	8771156	8770329	78.9323	0.0233544	0.365505	0.0638963	0.949053	0.966047
11500	Mycfi1.gw1.1.1514.1	scaffold_1	8778594	8780442	122.475	-0.837485	0.29102	-2.87776	0.00400512	0.0104979
209991	estExt_fgenesh1_kg.C_10573	scaffold_1	8782573	8782148	48.3117	0.112317	0.34247	0.327963	0.74294	0.813566
116570	gw1.1.4092.1	scaffold_1	8784326	8782631	110.505	0.818225	0.262932	3.11193	0.00185868	0.00527546
160293	estExt_Genewise1.C_13614	scaffold_1	8786970	8785372	76.066	-3.1391	0.44912	-6.98944	2.75988e-12	2.42775e-11
[truncated: 11,108 more rows]
