# Supplementary material for: Transcriptome sequencing of Mycosphaerella fijiensis during association with Musa acuminata reveals candidate pathogenicity genes
Source: BMC Genomics. 2016 Aug 30;17(1):690. doi: 10.1186/s12864-016-3031-5 (PMC5006380; doi:10.1186/s12864-016-3031-5)
Supplement: Additional file 4: — Table S2. Differentially expressed genes in infected leaf tissue versus mycelium grown in liquid medium. For each gene, the table includes the JGI protein and gene IDs, the location of each gene on the scaffold, the baseMean value (mean of normalized read counts), the log2 fold change (log2FC), the standard error of the log2 fold change estimate (lfcSE), the Wald statistic (stat), the p-value, the p-value adjusted for multiple testing (adjusted p-value), a summary of blastp results using the NCBI nr protein sequence database, and the conserved domains identified using NCBI’s Conserved Domain Database. (XLS 618 kb) [file 12864_2016_3031_MOESM4_ESM.xls]

## Sheet: Legend
Additional file 4: Table S2. Differentially expressed genes in infected leaf tissue versus mycelium grown in liquid medium.
For each gene, the table includes the JGI protein and gene IDs, the location of each gene on the scaffold, the baseMean value (mean of normalized read counts), the log2 fold change (log2FC), the standard error of the log2 fold change estimate (lfcSE), the Wald statistic (stat), the p-value, the p-value adjusted for multiple testing (adjusted p-value), a summary of blastp results using the NCBI nr…

## Sheet: Differentially expressed genes
Gene ID	Protein ID	Scaffold	Start position	Stop position	BaseMean	log2FC	lfcSE	stat	p-value	adjusted p-value	Blastp results with NCBI nr database	Conserved domains identified from Conserved Domain Database
Mycfi1.e_gw1.118.2.1	47523	scaffold_1	317243	315294	191.669	5.19184	0.52164	9.9529	2.44932e-23	4.31265e-22	70% identity to beta glucosidase from Zymoseptoria tritici	Glycosyl hydrolase family 3 C-terminal domain; This domain is involved in catalysis and may be involved in binding beta-glucan. This domain is found associated with pfam00933.; Glycosyl hydrolase family 3 N terminal domain; Glycosyl hydrolase family 3 N terminal domain.
Genemark.18_g	169006	scaffold_1	317468	318783	22.6584	3.28624	0.553563	5.93652	2.91139e-09	1.95117e-08	hypothetical, no homologs	no conserved domains
Mycfi1.fgenesh1_pg.C_scaffold_27000093	84263	scaffold_1	340547	341539	27.8881	4.07276	0.58003	7.02164	2.19279e-12	1.94165e-11	hypothetical with one homolog	no conserved domains
Mycfi1.estExt_Genewise1Plus.C_270060	60684	scaffold_1	718140	715663	357.621	3.42113	0.449341	7.61366	2.66435e-14	2.72874e-13	75% identity to glutaminase A L-glutamine amidohydrolase from Zymoseptoria tritici	Domain of unknown function (DUF1793); This presumed domain is found at the C-terminus of a glutaminase protein from fungi. This domain is also found as a single domain protein in Bacteroides thetaiotaomicron.
Mycfi1.fgenesh1_pg.C_scaffold_27000027	84197	scaffold_1	737256	738161	24.1743	-3.3889	0.797415	-4.24986	2.13903e-05	8.71458e-05	hypothetical with a couple homologs	no conserved domains
fgenesh1_pg.1_#_65	191726	scaffold_1	770193	769729	203.96	3.9332	0.278267	14.1346	2.32305e-45	1.22108e-43	hypothetical, no homologs	no conserved domains
fgenesh1_kg.1_#_54_#_4415673:1	180921	scaffold_1	1365383	1365738	12954.3	-3.6849	0.317918	-11.5907	4.59207e-31	1.28902e-29	91% identity to putative stress-induced hydrophobic peptide from Heterobasidion irregulare	Proteolipid membrane potential modulator; Pmp3 is an evolutionarily conserved proteolipid in the plasma membrane which, in S. pombe, is transcriptionally regulated by the Spc1 stress MAPK (mitogen-activated protein kinases) pathway. It functions to modulate the membrane potential, particularly to resist high cellular cation concentration. In eukaryotic organisms, stress-activated mitogen-activate…
Mycfi1.estExt_Genewise1.C_10160	47794	scaffold_1	1373430	1372827	915.229	-3.5686	0.299565	-11.9126	1.01755e-32	3.07357e-31	71% identity to mismatched base pair and cruciform DNA recognition protein from Zymoseptoria brevis	CsbD-like; CsbD is a bacterial general stress response protein. It's expression is mediated by sigma-B, an alternative sigma factor. The role of CsbD in stress response is unclear.
fgenesh1_pg.1_#_158	191819	scaffold_1	1431807	1432439	128.143	4.00395	0.372544	10.7476	6.08293e-27	1.35046e-25	hypothetical, no homologs	no conserved domains
estExt_Genewise1Plus.C_10440	148057	scaffold_1	1462958	1464421	117.673	-3.22174	0.399821	-8.05796	7.75812e-16	8.95482e-15	73% identity to G protein signaling regulator like protein from Dothistroma septosporum	Regulator of G protein signaling (RGS) domain superfamily; The RGS domain is an essential part of the Regulator of G-protein Signaling (RGS) protein family, a diverse group of multifunctional proteins that regulate cellular signaling events downstream of G-protein coupled receptors (GPCRs). RGS proteins play critical regulatory roles as GTPase activating proteins (GAPs) of the heterotrimeric G-pr…
Mycfi1.synt_with_mycgr.1__22	89428	scaffold_1	1477981	1478805	17.3176	-4.02533	0.985325	-4.08528	4.40233e-05	0.000172222	Hypothetical; 44% identity to mannan endo-1,6-alpha-mannosidase DCW1 precursor from Pyrenophora tritici-repentis; 27% identity to glutathione transferase from Rasamsonia emersonii	no conserved domains
Mycfi1.e_gw1.1.4244.1	28682	scaffold_1	1560609	1559640	92.0212	4.92582	0.45894	10.733	7.12239e-27	1.55864e-25	78% identity to short-chain dehydrogenase/reductase SDR from Penicillium camemberti	Rossmann-fold NAD(P)(+)-binding proteins; A large family of proteins that share a Rossmann-fold NAD(P)H/NAD(P)(+) binding (NADB) domain. The NADB domain is found in numerous dehydrogenases of metabolic pathways such as glycolysis, and many other redox enzymes. NAD binding involves numerous hydrogen-bonds and van der Waals contacts, in particular H-bonding of residues in a turn between the first s…
Mycfi1.fgenesh1_pg.C_scaffold_1000155	75280	scaffold_1	1562371	1561480	501.456	3.12777	0.361306	8.65685	4.84959e-18	6.34947e-17	86% identity to short-chain dehydrogenase like protein from Zymoseptoria brevis	mannitol dehydrogenase (MDH)-like, classical (c) SDRs; glucose-1-dehydrogenase; Provisional; Enoyl-(Acyl carrier protein) reductase ; sepiapterin reductase ;This model describes sepiapterin reductase, a member of the short chain dehydrogenase/reductase family. The enzyme catalyzes the last step in the biosynthesis of tetrahydrobiopterin. A similar enzyme in Bacillus cereus was isolated for its ab…
estExt_Genewise1Plus.C_10584	148130	scaffold_1	1682570	1680667	221.761	3.03808	0.245653	12.3674	3.92449e-35	1.3192e-33	78% identity to amino acid transporter from Sphaerulina musiva	Solute carrier families 5 and 6-like; solute binding domain; This superfamily includes the solute-binding domain of SLC5 proteins (also called the sodium/glucose cotransporters or solute sodium symporters), SLC6 proteins (also called the sodium- and chloride-dependent neurotransmitter transporters or Na+/Cl--dependent transporters), and nucleobase-cation-symport-1 (NCS1) transporters. SLC5s co-tr…
estExt_Genemark.C_10286	205678	scaffold_1	1683689	1684226	69.4509	3.37375	0.560158	6.02284	1.71379e-09	1.16976e-08	conserved hypothetical	no conserved domains
estExt_fgenesh1_kg.C_10084	209512	scaffold_1	1684672	1684899	98.6123	3.497	0.390796	8.94841	3.60629e-19	5.06155e-18	hypothetical, no homologs	no conserved domains
estExt_fgenesh1_kg.C_10089	209517	scaffold_1	1841583	1842361	400.321	4.13551	0.424477	9.74259	1.9844e-22	3.33523e-21	putative GPI anchored protein; 57% identity to cell wall beta-glucan synthesis from Macrophomina phaseolina	Has good homologs; GPI-anchored superfamily domain; Ser-Thr-rich glycosyl-phosphatidyl-inositol-anchored membrane family; Some members of this family appear to be serine- threonine-rich membrane-anchored proteins, anchored by glycosyl-phosphatidylinositol. In A. fumigatus these proteins play a role in fungal cell wall organisation. In Lentinula edodes this family is involved in fruiting body form…
fgenesh1_pg.1_#_267	191928	scaffold_1	1912018	1910253	301.479	-3.01496	0.239333	-12.5974	2.18345e-36	7.72709e-35	hypothetical, a few homologs	no conserved domains
Mycfi1.e_gw1.1.1814.1	26888	scaffold_1	2007574	2005654	611.132	4.17035	0.188151	22.1649	7.48975e-109	2.62403e-106	78% identity to amino acid transporter from Aureobasidium pullulans	Solute carrier families 5 and 6-like; solute binding domain; This superfamily includes the solute-binding domain of SLC5 proteins (also called the sodium/glucose cotransporters or solute sodium symporters), SLC6 proteins (also called the sodium- and chloride-dependent neurotransmitter transporters or Na+/Cl--dependent transporters), and nucleobase-cation-symport-1 (NCS1) transporters. SLC5s co-tr…
Mycfi1.estExt_Genewise1.C_10589	47929	scaffold_1	2125675	2124375	557.466	3.5834	0.331566	10.8075	3.17104e-27	7.17365e-26	80% identity to alcohol dehydrogenase from Cercospora zeae-maydis; homology to cinnamyl alcohol dehydrogenase (E-value 3.60e-131)	Alcohol dehydrogenase GroES-like domain; This is the catalytic domain of alcohol dehydrogenases. Many of them contain an inserted zinc binding domain. This domain has a GroES-like structure.; Medium chain reductase/dehydrogenase (MDR)/zinc-dependent alcohol dehydrogenase-like family; The medium chain reductase/dehydrogenases (MDR)/zinc-dependent alcohol dehydrogenase-like family, which contains t…
Mycfi1.fgenesh1_pg.C_scaffold_1000296	75421	scaffold_1	2159930	2160451	70.7783	3.91299	0.338881	11.5468	7.66133e-31	2.11733e-29	hypothetical, no homologs	no conserved domains
Mycfi1.estExt_fgenesh1_pm.C_10132	71231	scaffold_1	2220129	2220831	251.654	-4.04368	0.346911	-11.6562	2.1326e-31	6.08188e-30	47% identity to Tubby C-terminal from Glarea lozoyensis	Tubby C 2; The structure of this family has been solved. It comprises a 12-stranded beta barrel with a central C-terminal alpha helix. This helix is thought to be a transmembrane helix. It is structurally similar to the C-terminal domain of the Tubby protein. In plants it plays a role in defense against pathogens.
Mycfi1.estExt_Genewise1Plus.C_10649	54752	scaffold_1	2222760	2224370	6097.6	-5.76882	0.297621	-19.3831	1.07206e-83	1.88454e-81	86% identity to myo-inositol-phosphate synthase from Sphaerulina musiva	Myo-inositol-1-phosphate synthase; This is a family of myo-inositol-1-phosphate synthases. Inositol-1-phosphate catalyses the conversion of glucose-6- phosphate to inositol-1-phosphate, which is then dephosphorylated to inositol. Inositol phosphates play an important role in signal transduction.
Mycfi1.estExt_Genewise1Plus.C_10653	54756	scaffold_1	2227079	2224725	848.111	-4.11036	0.281524	-14.6004	2.79329e-48	1.61034e-46	88% identity to nucleoside triphosphate hydrolase protein from Sphaerulina musiva; 82% identity to heat shock protein 78 from Zymoseptoria brevis	C-terminal, D2-small domain, of ClpB protein; This is the C-terminal domain of ClpB protein, referred to as the D2-small domain, and is a mixed alpha-beta structure. Compared with the D1-small domain (included in AAA, pfam00004) it lacks the long coiled-coil insertion, and instead of helix C4 contains a beta-strand (e3) that is part of a three stranded beta-pleated sheet. In Thermophilus the whol…
estExt_fgenesh1_pm.C_10284	201192	scaffold_1	2235901	2233893	118.251	-3.01641	0.383101	-7.87368	3.44356e-15	3.79499e-14	71% identity to MFS multidrug transporter-like protein from Aureobasidium namibiae	The Major Facilitator Superfamily (MFS) is a large and diverse group of secondary transporters that includes uniporters, symporters, and antiporters. MFS proteins facilitate the transport across cytoplasmic or internal membranes of a variety of substrates including ions, sugar phosphates, drugs, neurotransmitters, nucleosides, amino acids, and peptides. They do so using the electrochemical potent…
gw1.1.4446.1	118258	scaffold_1	2489486	2488079	1310.26	3.04477	0.394754	7.71309	1.2281e-14	1.28728e-13	44% identity to amine oxidase, flavin-containing superfamily from Sphaerulina musiva	Rossmann-fold NAD(P)(+)-binding proteins; A large family of proteins that share a Rossmann-fold NAD(P)H/NAD(P)(+) binding (NADB) domain. The NADB domain is found in numerous dehydrogenases of metabolic pathways such as glycolysis, and many other redox enzymes. NAD binding involves numerous hydrogen-bonds and van der Waals contacts, in particular H-bonding of residues in a turn between the first s…
e_gw1.1.4450.1	126684	scaffold_1	2553393	2554832	652.053	3.52139	0.496897	7.08676	1.37293e-12	1.23506e-11	67% identity to benzoate 4-monooxygenase cytochrome P450 from Sphaerulina musiva	Cytochrome P450; Cytochrome P450s are haem-thiolate proteins involved in the oxidative degradation of various compounds. They are particularly well known for their role in the degradation of environmental toxins and mutagens. They can be divided into 4 classes, according to the method by which electrons from NAD(P)H are delivered to the catalytic site. Sequence conservation is relatively low with…
Mycfi1.estExt_fgenesh1_pm.C_10180	71261	scaffold_1	2663321	2662618	3882.52	-5.61119	0.177576	-31.5989	3.82279e-219	8.19835e-216	41% identity to putative peptidase s9 s15 protein from Neofusicoccum parvum	Domain of unknown function (DUF1772); This domain is of unknown function.
estExt_Genemark.C_10504	205776	scaffold_1	2672137	2671595	87.598	3.17794	0.410801	7.73596	1.02623e-14	1.08523e-13	hypothetical, no homologs	no conserved domains
Mycfi1.e_gw1.1.2858.1	26085	scaffold_1	2734233	2733380	638.308	-3.91743	0.393054	-9.96666	2.13284e-23	3.76779e-22	"Wall-associated receptor kinase-like protein" from M. fijiensis	Eukaryotic cytochrome b(561); Cytochrome b(561) is a family of endosomal or secretory vesicle-specific electron transport proteins. They are integral membrane proteins that bind two heme groups non-covalently, and may have six alpha-helical trans-membrane segments. This is an exclusively eukaryotic family. Members of the prokaryotic cytochrome b561 family are not deemed homologous.
e_gw1.1.5169.1	127934	scaffold_1	2779265	2778196	13.4554	4.49026	0.655005	6.85531	7.11586e-12	6.04143e-11	58% identity to 3-oxoacyl-reductase from Sclerotinia borealis	conserved domains: short chain dehydrogenase (E-value=1.30e-68), 3-ketoacyl-(acyl-carrier-protein) reductase (E-value=7.13e-66); Rossmann-fold NAD(P)(+)-binding proteins; A large family of proteins that share a Rossmann-fold NAD(P)H/NAD(P)(+) binding (NADB) domain. The NADB domain is found in numerous dehydrogenases of metabolic pathways such as glycolysis, and many other redox enzymes. NAD bindi…
estExt_fgenesh1_kg.C_10183	209610	scaffold_1	2924761	2925753	78.4091	4.70012	0.408169	11.5151	1.10693e-30	3.00497e-29	87% identity to inositol oxygenase from Sphaerulina musiva	Family of unknown function (DUF706); Family of uncharacterized eukaryotic function. Some members have a described putative function, but a common theme is not evident.; Metal dependent phosphohydrolases with conserved 'HD' motif
estExt_fgenesh1_pm.C_10416	201282	scaffold_1	3061739	3062129	2167.58	3.61357	0.213675	16.9116	3.69751e-64	4.00489e-62	hypothetical, a few homologs	no conserved domains
estExt_Genewise1.C_11260	159061	scaffold_1	3184130	3186220	97.4459	3.79237	0.33774	11.2287	2.94879e-29	7.43997e-28	62% identity to amino acid transporter from Penicillium camemberti	Solute carrier families 5 and 6-like; solute binding domain; This superfamily includes the solute-binding domain of SLC5 proteins (also called the sodium/glucose cotransporters or solute sodium symporters), SLC6 proteins (also called the sodium- and chloride-dependent neurotransmitter transporters or Na+/Cl--dependent transporters), and nucleobase-cation-symport-1 (NCS1) transporters. SLC5s co-tr…
e_gw1.1.5913.1	126162	scaffold_1	3274012	3273380	175.571	3.83266	0.611117	6.27157	3.57417e-10	2.59133e-09	64% identity to carbonate dehydratase from Uncinocarpus reesii	Carbonic anhydrases (CA) are zinc-containing enzymes that catalyze the reversible hydration of carbon dioxide in a two-step mechanism in which the nucleophilic attack of a zinc-bound hydroxide ion on carbon dioxide is followed by the regeneration of an active site by ionization of the zinc-bound water molecule and removal of a proton from the active site. CAs are ubiquitous enzymes involved in fu…
e_gw1.1.4650.1	129501	scaffold_1	3332365	3331082	262.034	-3.34522	0.637709	-5.24568	1.5571e-07	8.71897e-07	“seven transmembrane receptor protein” from M. fijiensis	Organic solute transporter Ostalpha; This family is a transmembrane organic solute transport protein. In vertebrates these proteins form a complex with Ostbeta, and function as bile transporters. In plants they may transport brassinosteroid-like compounds and act as regulators of cell death.
Genemark.638_g	169626	scaffold_1	3347550	3346538	29.9159	6.12719	0.641263	9.55488	1.23725e-21	2.00712e-20	hypothetical, no homologs	no conserved domains
Mycfi1.e_gw1.1.2721.1	28711	scaffold_1	3589806	3590783	32.9917	8.71131	1.00934	8.63073	6.09631e-18	7.92372e-17	66% identity to putative phytanoyldioxygenase from Diaporthe ampelina; 48% identity to Phytanoyl-CoA dioxygenase from Macrophomina phaseolina	2OG-Fe(II) oxygenase superfamily; This family contains members of the 2-oxoglutarate (2OG) and Fe(II)-dependent oxygenase superfamily. This family includes the C-terminal of prolyl 4-hydroxylase alpha subunit. The holoenzyme has the activity EC:1.14.11.2 catalyzing the reaction: Procollagen L-proline + 2-oxoglutarate + O2 <=> procollagen trans- 4-hydroxy-L-proline + succinate + CO2. The full enzy…
Mycfi1.e_gw1.1.178.1	26018	scaffold_1	3645061	3647335	1168.07	-6.24901	0.373148	-16.7467	5.98427e-63	6.11137e-61	66% identity to cytochrome P450 from Aureobasidium pullulans	Cytochrome P450; Cytochrome P450s are haem-thiolate proteins involved in the oxidative degradation of various compounds. They are particularly well known for their role in the degradation of environmental toxins and mutagens. They can be divided into 4 classes, according to the method by which electrons from NAD(P)H are delivered to the catalytic site. Sequence conservation is relatively low with…
Mycfi1.estExt_Genewise1.C_11338	48210	scaffold_1	3656349	3657955	226.256	-3.24699	0.472638	-6.86994	6.42285e-12	5.47474e-11	61% identity to MFS monocarboxylate transporter like protein from Zymoseptoria brevis	The Major Facilitator Superfamily (MFS) is a large and diverse group of secondary transporters that includes uniporters, symporters, and antiporters. MFS proteins facilitate the transport across cytoplasmic or internal membranes of a variety of substrates including ions, sugar phosphates, drugs, neurotransmitters, nucleosides, amino acids, and peptides. They do so using the electrochemical potent…
Mycfi1.e_gw1.1.2348.1	28292	scaffold_1	3734348	3732721	81.0195	3.7719	0.319317	11.8124	3.36839e-32	9.9502e-31	74% identity to methionine synthase from Aureobasidium pullulans; 73% identity to 5-methyltetrahydroteroyltriglutamate-homocysteine methyltransferase from Aureobasidium melanogenum	The URO-D_CIMS_like protein superfamily includes bacterial and eukaryotic uroporphyrinogen decarboxylases (URO-D), coenzyme M methyltransferases and other putative bacterial methyltransferases, as well as cobalamine (B12) independent methionine synthases. Despite their sequence similarities, members of this family have clearly different functions. Uroporphyrinogen decarboxylase (URO-D) decarboxyl…
Mycfi1.estExt_Genewise1.C_11407	48219	scaffold_1	3807773	3805934	86.1032	4.08002	0.412138	9.89965	4.17731e-23	7.22848e-22	70% identity to sugar/inositol transporter from Macrophomina phaseolina	The Major Facilitator Superfamily (MFS) is a large and diverse group of secondary transporters that includes uniporters, symporters, and antiporters. MFS proteins facilitate the transport across cytoplasmic or internal membranes of a variety of substrates including ions, sugar phosphates, drugs, neurotransmitters, nucleosides, amino acids, and peptides. They do so using the electrochemical potent…
Mycfi1.estExt_Genewise1.C_11437	48236	scaffold_1	3864446	3863003	541.377	-3.644	0.482966	-7.54504	4.52131e-14	4.55658e-13	57% identity to concanavalin A-like lectin/glucanase from Aureobasidium namibiae	Laminin G domain; Laminin G-like domains are usually Ca++ mediated receptors that can have binding sites for steroids, beta1 integrins, heparin, sulfatides, fibulin-1, and alpha-dystroglycans. Proteins that contain LamG domains serve a variety of purposes including signal transduction via cell-surface steroid receptors, adhesion, migration and differentiation through mediation of cell adhesion mo…
Mycfi1.e_gw1.1.2569.1	25313	scaffold_1	3873643	3868524	80.5449	-3.99869	0.733562	-5.45105	5.00724e-08	3.00463e-07	glycosyltransferase family 8 protein; 55% identity to nucleotide-diphospho-sugar transferase from Aureobasidium melanogenum	Glycosyltransferase family A (GT-A) includes diverse families of glycosyl transferases with a common GT-A type structural fold; Glycosyltransferases (GTs) are enzymes that synthesize oligosaccharides, polysaccharides, and glycoconjugates by transferring the sugar moiety from an activated nucleotide-sugar donor to an acceptor molecule, which may be a growing oligosaccharide, a lipid, or a protein.…
Mycfi1.e_gw1.1.454.1	27427	scaffold_1	3894553	3895716	237.911	3.17948	0.527622	6.02605	1.68014e-09	1.14972e-08	82% identity to alpha-ketoglutarate-dependent taurine dioxygenase like protein from Zymoseptoria brevis; 70% identity to taurine catabolism dioxygenase TauD/TfdA from Macrophomina phaseolina	Clavaminic acid synthetase (CAS) -like; CAS is a trifunctional Fe(II)/ 2-oxoglutarate (2OG) oxygenase carrying out three reactions in the biosynthesis of clavulanic acid, an inhibitor of class A serine beta-lactamases. In general, Fe(II)-2OG oxygenases catalyze a hydroxylation reaction, which leads to the incorporation of an oxygen atom from dioxygen into a hydroxyl group and conversion of 2OG to…
Mycfi1.fgenesh1_pm.C_scaffold_1000302	62645	scaffold_1	3924100	3925426	222.862	-3.02056	0.405854	-7.44247	9.88175e-14	9.6769e-13	78% identity to L-lactate dehydrogenase from Sphaerulina musiva	TIM barrel proteins share a structurally conserved phosphate binding motif and in general share an eight beta/alpha closed barrel structure. Specific for this family is the conserved phosphate binding site at the edges of strands 7 and 8. The phosphate comes either from the substrate, as in the case of inosine monophosphate dehydrogenase (IMPDH), or from ribulose-5-phosphate 3-epimerase (RPE) or …
estExt_fgenesh1_kg.C_10259	209685	scaffold_1	3932175	3930997	967.206	-3.58342	0.203501	-17.6089	2.10613e-69	2.59587e-67	hypothetical, a few homologs	no conserved domains
Mycfi1.e_gw1.1.212.1	26105	scaffold_1	3962449	3960480	258.908	-3.38318	0.523884	-6.45787	1.06188e-10	8.14488e-10	67% identity to cytochrome P450 from Sphaerulina musiva; 52% identity to 'related to isotrichodermin C-15 hydroxylase' from Fusarium fujikuroi; 48% identity to N-formyltyrosine oxidase from Blumeria graminis	Cytochrome P450; Cytochrome P450s are haem-thiolate proteins involved in the oxidative degradation of various compounds. They are particularly well known for their role in the degradation of environmental toxins and mutagens. They can be divided into 4 classes, according to the method by which electrons from NAD(P)H are delivered to the catalytic site. Sequence conservation is relatively low with…
Mycfi1.fgenesh1_pg.C_scaffold_1000762	75887	scaffold_1	3968955	3969477	80.309	-4.47311	0.652958	-6.85054	7.35711e-12	6.23639e-11	conserved hypothetical protein	MAPEG family; This family is has been called MAPEG (Membrane Associated Proteins in Eicosanoid and Glutathione metabolizm). It includes proteins such as Prostaglandin E synthase. This enzyme catalyses the synthesis of PGE2 from PGH2 (produced by cyclooxygenase from arachidonic acid). Because of structural similarities in the active sites of FLAP, LTC4 synthase and PGE synthase, substrates for eac…
Mycfi1.e_gw1.1.1999.1	26669	scaffold_1	4037736	4039443	216.463	3.79078	0.238141	15.9182	4.73661e-57	3.87715e-55	71% identity to sugar/inositol transporter from Macrophomina phaseolina	The Major Facilitator Superfamily (MFS) is a large and diverse group of secondary transporters that includes uniporters, symporters, and antiporters. MFS proteins facilitate the transport across cytoplasmic or internal membranes of a variety of substrates including ions, sugar phosphates, drugs, neurotransmitters, nucleosides, amino acids, and peptides. They do so using the electrochemical potent…
estExt_Genemark.C_10795	205895	scaffold_1	4053119	4052276	87.7491	3.04138	0.726351	4.1872	2.82412e-05	0.000113208	hypothetical, a couple homologs	no conserved domains
estExt_Genewise1Plus.C_11749	148747	scaffold_1	4182917	4181502	247.235	3.32198	0.250216	13.2764	3.17118e-40	1.36924e-38	Hypothetical; 37% identity to lipopolysaccharide-modifying protein from Macrophomina phaseolina	Glycosyltransferases catalyze the transfer of sugar moieties from activated donor molecules to specific acceptor molecules, forming glycosidic bonds. The acceptor molecule can be a lipid, a protein, a heterocyclic compound, or another carbohydrate residue. The structures of the formed glycoconjugates are extremely diverse, reflecting a wide range of biological functions. The members of this famil…
estExt_Genewise1Plus.C_11754	148752	scaffold_1	4191159	4190860	622.489	3.67346	0.188389	19.4993	1.1127e-84	2.02229e-82	68% identity to ethyl tert-butyl ether degradation protein EthD from Zymoseptoria brevis	Stress responsive A/B Barrel Domain; The function of this family is unknown, but it is upregulated in response to salt stress in Populus balsamifera. It is also found at the C-terminus of an fructose 1,6-bisphosphate aldolase from Hydrogenophilus thermoluteolus. Arthrobacter nicotinovorans ORF106 is found in the pA01 plasmid, which encodes genes for molybdopterin uptake and degradation of plant a…
Mycfi1.fgenesh1_pg.C_scaffold_1000883	76008	scaffold_1	4340462	4337245	70.3141	4.11726	0.326756	12.6004	2.10014e-36	7.45689e-35	hypothetical protein with a couple homologs: 30% identity with one from Zymoseptoria brevis; 34% identity with one from Zymoseptoria tritici	no conserved domains
Mycfi1.estExt_fgenesh1_pm.C_10348	71345	scaffold_1	4342403	4340781	427.627	4.68397	0.31461	14.8882	3.93359e-50	2.42413e-48	88% identity to benzoate 4-monooxygenase like protein from Zymoseptoria brevis	Cytochrome P450; Cytochrome P450s are haem-thiolate proteins involved in the oxidative degradation of various compounds. They are particularly well known for their role in the degradation of environmental toxins and mutagens. They can be divided into 4 classes, according to the method by which electrons from NAD(P)H are delivered to the catalytic site. Sequence conservation is relatively low with…
Mycfi1.estExt_Genewise1Plus.C_11777	55192	scaffold_1	4382697	4384514	828.274	4.58036	0.380389	12.0413	2.15644e-33	6.72195e-32	69% identity to putative glucose galactose transporter protein from Eutypa lata; homology to fucose permease (E-value=4.04e-77)	The Major Facilitator Superfamily (MFS) is a large and diverse group of secondary transporters that includes uniporters, symporters, and antiporters. MFS proteins facilitate the transport across cytoplasmic or internal membranes of a variety of substrates including ions, sugar phosphates, drugs, neurotransmitters, nucleosides, amino acids, and peptides. They do so using the electrochemical potent…
Mycfi1.synt_with_mycgr.1__164	89570	scaffold_1	4427503	4428252	1162.78	-4.54897	0.3817	-11.9177	9.57528e-33	2.90866e-31	K+-dependent Ca2+/Na+ exchanger NCKX1 from M. fijiensis	no conserved domains
estExt_Genewise1.C_11905	159430	scaffold_1	4429108	4429902	909.196	-3.46392	0.253299	-13.6752	1.42723e-42	6.74195e-41	conserved hypothetical	no conserved domains
fgenesh1_pm.1_#_716	185007	scaffold_1	4602563	4604194	1448.46	-4.02673	0.375109	-10.7348	6.98478e-27	1.53165e-25	78% identity to tannase and feruloyl esterase from Sphaerulina musiva	Tannase and feruloyl esterase; This family includes fungal tannase and feruloyl esterase. It also includes several bacterial homologues of unknown function.
Mycfi1.fgenesh1_pg.C_scaffold_1001023	76148	scaffold_1	4771642	4772239	54.6957	-3.71819	0.624997	-5.94914	2.69555e-09	1.80992e-08	hypothetical protein with some homologs: 54% identity with one from Zymoseptoria brevis	no conserved domains
e_gw1.1.2322.1	129833	scaffold_1	4838013	4834480	273.94	4.73878	0.33619	14.0955	4.04548e-45	2.10581e-43	“sexual differentiation process protein ISP4” from M. fijiensis	OPT oligopeptide transporter protein; The OPT family of oligopeptide transporters is distinct from the ABC pfam00005 and PTR pfam00854 transporter families. OPT transporters were first recognized in fungi (Candida albicans and Schizosaccharomyces pombe), but this alignment also includes orthologues from Arabidopsis thaliana. OPT transporters are thought to have 12-14 transmembrane domains and con…
fgenesh1_kg.1_#_366_#_4417892:1	181233	scaffold_1	5034539	5034265	2444.29	-3.60823	0.361661	-9.97683	1.9251e-23	3.41769e-22	78% identity to putative stress response rci protein from Neofusicoccum parvum	Proteolipid membrane potential modulator; Pmp3 is an evolutionarily conserved proteolipid in the plasma membrane which, in S. pombe, is transcriptionally regulated by the Spc1 stress MAPK (mitogen-activated protein kinases) pathway. It functions to modulate the membrane potential, particularly to resist high cellular cation concentration. In eukaryotic organisms, stress-activated mitogen-activate…
Mycfi1.estExt_Genewise1.C_12242	48579	scaffold_1	5262662	5260740	549.7	-5.77235	0.375407	-15.3763	2.36161e-53	1.65513e-51	55% identity to cupredoxin from Aureobasidium pullulans	Cupredoxin superfamily; Cupredoxins contain type I copper centers and are involved in inter-molecular electron transfer reactions. Cupredoxins are blue copper proteins, having an intense blue color due to the presence of a mononuclear type 1 (T1) copper site. Structurally, the cupredoxin-like fold consists of a beta-sandwich with 7 strands in 2 beta-sheets, which is arranged in a Greek-key beta-b…
fgenesh1_pg.1_#_936	192597	scaffold_1	5407318	5408968	14.3915	3.31826	0.806674	4.1135	3.897e-05	0.000153124	hypothetical, a couple homologs in M. fijiensis and Zymoseptoria tritici	no conserved domains
Mycfi1.e_gw1.23.187.1	43814	scaffold_1	5424872	5425876	166.96	-3.50954	0.449775	-7.80287	6.05161e-15	6.52175e-14	53% identity to SET domain-containing protein from Sphaerulina musiva	SET domain; SET domains are protein lysine methyltransferase enzymes. SET domains appear to be protein-protein interaction domains. It has been demonstrated that SET domains mediate interactions with a family of proteins that display similarity with dual-specificity phosphatases (dsPTPases). A subset of SET domains have been called PR domains. These domains are divergent in sequence from other SE…
fgenesh1_pg.1_#_944	192605	scaffold_1	5470972	5472320	952.816	-3.47411	0.291932	-11.9004	1.17804e-32	3.54835e-31	63% identity to stress-responsive protein Ish1 from Macrophomina phaseolina	Putative stress-responsive nuclear envelope protein; This family of proteins found in fungi is a putative stress-responsive nuclear envelope protein Ish1.
Genemark.1064_g	170052	scaffold_1	5472345	5472979	93.5291	-3.68237	0.482228	-7.63617	2.2378e-14	2.30508e-13	hypothetical, no homologs	no conserved domains
e_gw1.1.5782.1	125577	scaffold_1	5509414	5510553	83.8861	3.69007	0.372282	9.91203	3.69088e-23	6.42488e-22	60% identity to alpha/beta-hydrolase from Sphaerulina musiva; 40% identity to carboxylesterase type B from Macrophomina phaseolina	Esterases and lipases (includes fungal lipases, cholinesterases, etc.) These enzymes act on carboxylic esters (EC: 3.1.1.-). The catalytic apparatus involves three residues (catalytic triad): a serine, a glutamate or aspartate and a histidine.These catalytic residues are responsible for the nucleophilic attack on the carbonyl carbon atom of the ester bond. In contrast with other alpha/beta hydrol…
estExt_fgenesh1_kg.C_10388	209812	scaffold_1	5515222	5514521	859.988	7.27145	0.231499	31.4103	1.46466e-216	2.61759e-213	hypothetical, a few homologs	no conserved domains
Mycfi1.estExt_Genewise1Plus.C_230083	60526	scaffold_1	5516441	5517274	576.967	5.96423	0.288627	20.6641	7.28796e-95	1.90607e-92	conserved hypothetical protein	Good homologs; no conserved domains
gw1.1.3042.1	110736	scaffold_1	5597541	5596804	62.2012	4.74361	0.421771	11.2469	2.39892e-29	6.08123e-28	conserved hypothetical protein	no conserved domains
Mycfi1.fgenesh1_pg.C_scaffold_40000005	84951	scaffold_1	5844955	5846481	150.36	-3.55112	0.438507	-8.09821	5.5776e-16	6.5222e-15	hypothetical, maybe one homolog from Dothistroma septosporum	no conserved domains
Mycfi1.estExt_Genewise1.C_400060	54212	scaffold_1	5903935	5905706	2626.21	4.43147	0.39525	11.2118	3.56876e-29	8.83783e-28	67% identity to isoeugenol monooxygenase from Sphaerulina musiva; 64% identity to carotenoid oxygenase from Sphaerulina musiva; 65% identity to lignostilbene dioxygenase like protein from Zymoseptoria brevis	Retinal pigment epithelial membrane protein; This family represents a retinal pigment epithelial membrane receptor which is abundantly expressed in retinal pigment epithelium, and binds plasma retinal binding protein. The family also includes the sequence related neoxanthin cleavage enzyme in plants and lignostilbene-alpha,beta-dioxygenase in bacteria.
Mycfi1.e_gw1.40.58.1	46081	scaffold_1	5957888	5959027	744.242	-3.02688	0.389265	-7.77589	7.49209e-15	7.98585e-14	64% identity to metallo-hydrolase/oxidoreductase from Aureobasidium namibiae	Metallo-beta-lactamase superfamily; Metallo-beta-lactamase superfamily.
Mycfi1.estExt_Genewise1Plus.C_400147	61082	scaffold_1	6115154	6116081	318.326	3.32408	0.243835	13.6325	2.56572e-42	1.19618e-40	55% identity to arad-like aldolase/epimerase from Sphaerulina musiva	Class II Aldolase and Adducin head (N-terminal) domain. Aldolases are ubiquitous enzymes catalyzing central steps of carbohydrate metabolism. Based on enzymatic mechanisms, this superfamily has been divided into two distinct classes (Class I and II). Class II enzymes are further divided into two sub-classes A and B. This family includes class II A aldolases and adducins which has not been ascribe…
estExt_fgenesh1_pm.C_10942	201613	scaffold_1	6498007	6499562	533.144	-3.37035	0.269067	-12.5261	5.3774e-36	1.88437e-34	38% identity to tubulin-tyrosine ligase from Marssonia brunnea; 35% identity to putative adipose-regulatory protein from Erysiphe necator; 36% identity to Ccr4-Not transcription complex subunit from Rasamsonia emersonii	Putative adipose-regulatory protein (Seipin); Seipin is a protein of approximately 400 residues, in humans, which is the product of a gene homologous to the murine guanine nucleotide-binding protein (G protein) gamma-3 linked gene. This gene is implicated in the regulation of body fat distribution and insulin resistance and particularly in the auto-immune disease Berardinelli-Seip congenital lipo…
Mycfi1.e_gw1.8.256.1	35447	scaffold_1	6524870	6526069	153.805	3.29516	0.257471	12.7982	1.67876e-37	6.38345e-36	50% identity to extracellular endo-1,5-alpha-L-arabinase from Aspergillus fumigatus	Glycosyl hydrolase families: GH43, GH62, GH32, GH68; Members of the glycosyl hydrolase families 32, 43, 62 and 68 (GH32, GH43, GH62, GH68) all possess 5-bladed beta-propeller domains and comprise clans F and J, as classified by the carbohydrate-active enzymes database (CAZY). Clan F consists of families GH43 and GH62. GH43 includes beta-xylosidases, beta-xylanases, alpha-L-arabinases, and alpha-L…
Mycfi1.fgenesh1_pg.C_scaffold_8000146	80049	scaffold_1	6609246	6607687	188.428	-3.27684	0.422251	-7.76041	8.46531e-15	8.98747e-14	86% identity to cat eye syndrome critical region protein 5 precursor from Sphaerulina musiva	Haloacid Dehalogenase-like Hydrolases; The haloacid dehalogenase (HAD) superfamily includes carbon and phosphorus hydrolases such as 2-haloalkonoate dehalogenase, epoxide hydrolase, phosphoserine phosphatase, phosphomannomutase, phosphoglycolate phosphatase, P-type ATPase, among others. These proteins catalyze nucleophilic substitution reactions at phosphorus or carbon centers, using a conserved …
fgenesh1_pm.1_#_980	185271	scaffold_1	6843533	6846264	1502.37	3.56983	0.174214	20.4911	2.58565e-93	6.02738e-91	73% identity to sugar:H+ symporter from Capronia epimyces	The Major Facilitator Superfamily (MFS) is a large and diverse group of secondary transporters that includes uniporters, symporters, and antiporters. MFS proteins facilitate the transport across cytoplasmic or internal membranes of a variety of substrates including ions, sugar phosphates, drugs, neurotransmitters, nucleosides, amino acids, and peptides. They do so using the electrochemical potent…
Mycfi1.e_gw1.8.217.1	35126	scaffold_1	7116115	7114940	640.74	-3.5244	0.304687	-11.5673	6.03549e-31	1.68538e-29	62% identity to nadh:flavin oxidoreductase nadh oxidase family protein from Zymoseptoria brevis	TIM barrel proteins share a structurally conserved phosphate binding motif and in general share an eight beta/alpha closed barrel structure. Specific for this family is the conserved phosphate binding site at the edges of strands 7 and 8. The phosphate comes either from the substrate, as in the case of inosine monophosphate dehydrogenase (IMPDH), or from ribulose-5-phosphate 3-epimerase (RPE) or …
estExt_fgenesh1_pm.C_11007	201652	scaffold_1	7212762	7214885	69.9922	3.01349	0.297014	10.1459	3.45433e-24	6.39737e-23	glycoside hydrolase family 51 protein; 74% identity to putative alpha-n-arabinofuranosidase a precursor from Diaporthe ampelina	Alpha-L-arabinofuranosidase C-terminus; This family represents the C-terminus (approximately 200 residues) of bacterial and eukaryotic alpha-L-arabinofuranosidase (EC:3.2.1.55). This catalyses the hydrolysis of nonreducing terminal alpha-L-arabinofuranosidic linkages in L-arabinose-containing polysaccharides.
fgenesh1_pm.1_#_1036	185327	scaffold_1	7331749	7331408	585.907	3.64767	0.529533	6.88846	5.64006e-12	4.82669e-11	35% identity to hydrophobin from Passalora fulva	no conserved domains
e_gw1.1.2511.1	126498	scaffold_1	7541118	7538953	37.3628	7.06618	0.738508	9.56819	1.08792e-21	1.77291e-20	64% identity to hyaluronan synthase 2 from Fusarium oxysporum f. sp. cubense	glycosyltransferase family 2 protein; Glycosyltransferase family A (GT-A) includes diverse families of glycosyl transferases with a common GT-A type structural fold; Glycosyltransferases (GTs) are enzymes that synthesize oligosaccharides, polysaccharides, and glycoconjugates by transferring the sugar moiety from an activated nucleotide-sugar donor to an acceptor molecule, which may be a growing o…
fgenesh1_kg.1_#_500_#_4410656:1	181367	scaffold_1	7729193	7729390	8142.76	-6.67812	0.22921	-29.1354	1.2808e-186	1.71675e-183	57% identity to PhoD-like phosphatase from Aspergillus flavus; 64% identity to putative mitochondrial phosphate carrier protein from Togninia minima	no conserved domains
estExt_fgenesh1_pm.C_11093	201708	scaffold_1	8054699	8052716	848.822	8.68062	0.452535	19.1822	5.21295e-82	8.59976e-80	64% identity to putative MFS drug efflux pump from Phaeomoniella chlamydospora; 63% identity to putative HC-toxin efflux carrier TOXA from Talaromyces marneffei	The Major Facilitator Superfamily (MFS) is a large and diverse group of secondary transporters that includes uniporters, symporters, and antiporters. MFS proteins facilitate the transport across cytoplasmic or internal membranes of a variety of substrates including ions, sugar phosphates, drugs, neurotransmitters, nucleosides, amino acids, and peptides. They do so using the electrochemical potent…
Mycfi1.e_gw1.1.672.1	25236	scaffold_1	8068435	8067558	131.31	3.04519	0.409842	7.43015	1.08472e-13	1.05836e-12	76% identity to oxidoreductase short chain dehydrogenase/reductase like protein from Zymoseptoria brevis; 54% identity to 3-oxoacyl-[acyl-carrier-protein] reductase from Sclerotinia borealis	classical (c) SDRs ;SDRs are a functionally diverse family of oxidoreductases that have a single domain with a structurally conserved Rossmann fold (alpha/beta folding pattern with a central beta-sheet), an NAD(P)(H)-binding region, and a structurally diverse C-terminal region. Classical SDRs are typically about 250 residues long, while extended SDRs are approximately 350 residues. Sequence ident…
e_gw1.1.3436.1	127281	scaffold_1	8146562	8146938	74.2866	-3.95077	0.53902	-7.32955	2.30922e-13	2.20497e-12	61% identity to N-acetyltransferase GCN5 like protein from Zymoseptoria brevis	N-Acyltransferase superfamily: Various enyzmes that characteristically catalyze the transfer of an acyl group to a substrate; NAT (N-Acyltransferase) is a large superfamily of enzymes that mostly catalyze the transfer of an acyl group to a substrate and are implicated in a variety of functions, from bacterial antibiotic resistance to circadian rhythms in mammals. Members include GCN5-related N-Ac…
Mycfi1.fgenesh1_pg.C_scaffold_1001211	76336	scaffold_1	8217146	8215173	42.138	-4.52532	0.890858	-5.07973	3.77972e-07	2.02044e-06	hypothetical, no homologs	no conserved domains
estExt_fgenesh1_kg.C_10524	209943	scaffold_1	8218192	8217545	1454.09	-3.24155	0.228064	-14.2133	7.57637e-46	4.04186e-44	conserved hypothetical	no conserved domains
estExt_Genewise1.C_13306	160131	scaffold_1	8253478	8255276	1693.15	6.03808	0.465395	12.9741	1.71581e-38	6.78915e-37	73% identity to oxalate decarboxylase like protein from Zymoseptoria brevis	Conserved domain found in cupin and related proteins; A diverse protein domains superfamily which includes both metal-dependent and metal-independent enzymes, as well as catalytically inactive seed storage proteins
gw1.1.3984.1	116030	scaffold_1	8373802	8375583	112.984	5.13025	0.315511	16.2601	1.89346e-59	1.69197e-57	53% identity to glucose-methanol-choline oxidoreductase from Zymoseptoria tritici	GMC oxidoreductase; This domain found associated with pfam00732.; Rossmann-fold NAD(P)(+)-binding proteins; A large family of proteins that share a Rossmann-fold NAD(P)H/NAD(P)(+) binding (NADB) domain. The NADB domain is found in numerous dehydrogenases of metabolic pathways such as glycolysis, and many other redox enzymes. NAD binding involves numerous hydrogen-bonds and van der Waals contacts,…
Mycfi1.e_gw1.1.1927.1	27273	scaffold_1	8389819	8388176	11.4605	5.3628	1.03789	5.16705	2.37818e-07	1.30308e-06	glycoside hydrolase family 51; 77% identity to alpha-N-arabinofuranosidase C like protein from Zymoseptoria brevis	Alpha-L-arabinofuranosidase C-terminus; This family represents the C-terminus (approximately 200 residues) of bacterial and eukaryotic alpha-L-arabinofuranosidase (EC:3.2.1.55). This catalyses the hydrolysis of nonreducing terminal alpha-L-arabinofuranosidic linkages in L-arabinose-containing polysaccharides.
Mycfi1.estExt_Genewise1Plus.C_12595	55519	scaffold_1	8390714	8392472	30.2896	4.9006	0.860706	5.6937	1.24314e-08	7.90169e-08	84% identity to MFS sugar transporter from Sphaerulina musiva	The Major Facilitator Superfamily (MFS) is a large and diverse group of secondary transporters that includes uniporters, symporters, and antiporters. MFS proteins facilitate the transport across cytoplasmic or internal membranes of a variety of substrates including ions, sugar phosphates, drugs, neurotransmitters, nucleosides, amino acids, and peptides. They do so using the electrochemical potent…
Mycfi1.estExt_fgenesh1_pm.C_10523	71427	scaffold_1	8490508	8491838	2602.4	-4.25459	0.288512	-14.7467	3.23166e-49	1.91453e-47	81% identity to salicylate hydroxylase like protein from Zymoseptoria brevis	Rossmann-fold NAD(P)(+)-binding proteins; A large family of proteins that share a Rossmann-fold NAD(P)H/NAD(P)(+) binding (NADB) domain. The NADB domain is found in numerous dehydrogenases of metabolic pathways such as glycolysis, and many other redox enzymes. NAD binding involves numerous hydrogen-bonds and van der Waals contacts, in particular H-bonding of residues in a turn between the first s…
fgenesh1_kg.1_#_548_#_4412396:2	181415	scaffold_1	8493285	8492589	14610	-4.06954	0.501959	-8.10732	5.17495e-16	6.07123e-15	conserved hypothetical	no conserved domains
fgenesh1_pm.1_#_1217	185508	scaffold_1	8613438	8611183	782.6	10.8018	0.526342	20.5225	1.35548e-93	3.22997e-91	74% identity to MFS multidrug transporter-like protein from Aureobasidium melanogenum	The Major Facilitator Superfamily (MFS) is a large and diverse group of secondary transporters that includes uniporters, symporters, and antiporters. MFS proteins facilitate the transport across cytoplasmic or internal membranes of a variety of substrates including ions, sugar phosphates, drugs, neurotransmitters, nucleosides, amino acids, and peptides. They do so using the electrochemical potent…
Mycfi1.estExt_fgenesh1_pm.C_10539	71435	scaffold_1	8695377	8695852	27.5709	4.43955	0.502627	8.83268	1.02194e-18	1.38712e-17	45% identity to chaperone/heat shock protein Hsp12 from Zymoseptoria brevis	Heat shock protein 9/12; These heat shock proteins (Hsp9 and Hsp12) are strongly expressed, an increase of 100 fold, upon entry into stationary phase in yeast.
estExt_fgenesh1_kg.C_10569	209987	scaffold_1	8742498	8742139	959.493	5.53226	0.549887	10.0607	8.23844e-24	1.48722e-22	hypothetical, one homolog also in M. fijiensis	no conserved domains
estExt_Genewise1.C_13614	160293	scaffold_1	8786970	8785372	76.066	-3.1391	0.44912	-6.98944	2.75988e-12	2.42775e-11	glycoside hydrolase family 5 protein; 59% identity to glucan 1,3-beta-glucosidase like protein from Zymoseptoria brevis	no conserved domains
estExt_fgenesh1_kg.C_10576	209994	scaffold_1	8822763	8822426	46.4755	3.93428	0.585402	6.72065	1.80918e-11	1.48657e-10	hypothetical, a few homologs	no conserved domains
Mycfi1.fgenesh1_pg.C_scaffold_1001379	76504	scaffold_1	8930169	8931809	145.112	3.37187	0.386164	8.73171	2.50848e-18	3.34558e-17	77% identity to cytochrome P450 from Sphaerulina musiva	Cytochrome P450; Cytochrome P450s are haem-thiolate proteins involved in the oxidative degradation of various compounds. They are particularly well known for their role in the degradation of environmental toxins and mutagens. They can be divided into 4 classes, according to the method by which electrons from NAD(P)H are delivered to the catalytic site. Sequence conservation is relatively low with…
Mycfi1.estExt_fgenesh1_pg.C_11397	86250	scaffold_1	9245674	9246229	36.2527	4.75363	0.689419	6.89512	5.38205e-12	4.60956e-11	hypothetical, one homolog (50% identity) from Sphaerulina musiva	no conserved domains
fgenesh1_kg.1_#_600_#_4413589:1	181467	scaffold_1	9274701	9274285	2034.36	-4.05073	0.212883	-19.028	1.00019e-80	1.57722e-78	39% identity to putative transcription factor bhlh protein from Neofusicoccum parvum; 38% identity to sterol regulatory element binding protein Sre1 from Verticillium dahliae	Helix-loop-helix domain, found in specific DNA- binding proteins that act as transcription factors; 60-100 amino acids long. A DNA-binding basic region is followed by two alpha-helices separated by a variable loop region; HLH forms homo- and heterodimers, dimerization creates a parallel, left-handed, four helix bundle; the basic region N-terminal to the first amphipathic helix mediates high-affin…
Mycfi1.e_gw1.1.197.1	28809	scaffold_1	9364306	9362432	5076.56	-5.12974	0.157724	-32.5235	4.96276e-232	1.33039e-228	84% identity to acetolactate synthase from Sphaerulina musiva	Pyrimidine (PYR) binding domain of thiamine pyrophosphate (TPP)-dependent enzymes; Thiamine pyrophosphate (TPP) family, pyrimidine (PYR) binding domain; found in many key metabolic enzymes which use TPP (also known as thiamine diphosphate) as a cofactor. TPP binds in the cleft formed by a PYR domain and a PP domain. The PYR domain, binds the aminopyrimidine ring of TPP, the PP domain binds the di…
Mycfi1.e_gw1.1.3152.1	28049	scaffold_1	9375902	9375147	1502.33	-4.8753	0.233614	-20.869	1.02398e-96	2.74503e-94	78% identity to alpha-acetolactate decarboxylase like protein from Zymoseptoria brevis	Alpha-acetolactate decarboxylase; Alpha-acetolactate decarboxylase.
fgenesh1_pg.1_#_1546	193207	scaffold_1	9463151	9461226	1453.45	-6.44819	0.388109	-16.6144	5.48547e-62	5.44636e-60	conserved hypothetical	no conserved domains
Mycfi1.e_gw1.1.1940.1	26387	scaffold_1	9608815	9610773	12.2249	5.41499	0.985802	5.49298	3.9521e-08	2.40513e-07	72% identity to cyclohexanone monooxygenase like protein from Zymoseptoria brevis	Rossmann-fold NAD(P)(+)-binding proteins; A large family of proteins that share a Rossmann-fold NAD(P)H/NAD(P)(+) binding (NADB) domain. The NADB domain is found in numerous dehydrogenases of metabolic pathways such as glycolysis, and many other redox enzymes. NAD binding involves numerous hydrogen-bonds and van der Waals contacts, in particular H-bonding of residues in a turn between the first s…
estExt_fgenesh1_kg.C_10647	210064	scaffold_1	9830045	9828720	260.251	5.15633	0.431171	11.9589	5.83173e-33	1.78667e-31	71% identity to L-fucose permease from Coniosporium apollinis	The Major Facilitator Superfamily (MFS) is a large and diverse group of secondary transporters that includes uniporters, symporters, and antiporters. MFS proteins facilitate the transport across cytoplasmic or internal membranes of a variety of substrates including ions, sugar phosphates, drugs, neurotransmitters, nucleosides, amino acids, and peptides. They do so using the electrochemical potent…
e_gw1.1.5289.1	128438	scaffold_1	10179725	10178870	108.262	3.25563	0.395965	8.22203	2.00082e-16	2.39184e-15	conserved hypothetical protein	no conserved domains
Mycfi1.estExt_Genewise1Plus.C_13482	55853	scaffold_1	10398046	10396376	108.854	4.72075	0.530344	8.90129	5.52009e-19	7.63766e-18	78% identity to carboxylic acid transport protein from Zymoseptoria brevis	The Major Facilitator Superfamily (MFS) is a large and diverse group of secondary transporters that includes uniporters, symporters, and antiporters. MFS proteins facilitate the transport across cytoplasmic or internal membranes of a variety of substrates including ions, sugar phosphates, drugs, neurotransmitters, nucleosides, amino acids, and peptides. They do so using the electrochemical potent…
Mycfi1.fgenesh1_pg.C_scaffold_1001661	76786	scaffold_1	10454073	10452644	273.299	3.91895	0.46007	8.51816	1.62105e-17	2.04741e-16	65% identity to chloroperoxidase from Aureobasidium melanogenum	Peroxidase, family 2; The peroxidases in this family do not have similarity to other peroxidases.
Mycfi1.e_gw1.1.2064.1	25340	scaffold_1	10473964	10475542	524.452	-3.99783	0.342062	-11.6874	1.47764e-31	4.27081e-30	55% identity to MFS general substrate transporter from Sphaerulina musiva; 40% identity to putative MFS amine transporter from Talaromyces stipitatus	The Major Facilitator Superfamily (MFS) is a large and diverse group of secondary transporters that includes uniporters, symporters, and antiporters. MFS proteins facilitate the transport across cytoplasmic or internal membranes of a variety of substrates including ions, sugar phosphates, drugs, neurotransmitters, nucleosides, amino acids, and peptides. They do so using the electrochemical potent…
estExt_Genewise1Plus.C_14279	150075	scaffold_1	10583080	10582040	36.0271	4.7594	0.777891	6.11834	9.45537e-10	6.59661e-09	66% identity to clavaminate synthase-like protein from Sphaerulina musiva; 41% identity to oxoglutarate iron-dependent dioxygenase from Penicillium solitum	2OG-Fe(II) oxygenase superfamily; This family contains members of the 2-oxoglutarate (2OG) and Fe(II)-dependent oxygenase superfamily. This family includes the C-terminal of prolyl 4-hydroxylase alpha subunit. The holoenzyme has the activity EC:1.14.11.2 catalyzing the reaction: Procollagen L-proline + 2-oxoglutarate + O2 <=> procollagen trans- 4-hydroxy-L-proline + succinate + CO2. The full enzy…
Mycfi1.estExt_Genewise1Plus.C_13545	55867	scaffold_1	10599385	10598450	131.997	3.11566	0.245333	12.6998	5.93171e-37	2.17828e-35	conserved hypothetical protein	no conserved domains
estExt_fgenesh1_kg.C_10682	210098	scaffold_1	10617471	10616113	243.359	3.35036	0.706168	4.74443	2.09094e-06	9.99331e-06	glycoside hydrolase family 64 protein; 54% identity to glucan endo-1,3-beta-glucosidase from Rasamsonia emersonii	glycoside hydrolase family 64 (beta-1,3-glucanases which produce specific pentasaccharide oligomers) and thaumatin-like proteins; This superfamily includes glycoside hydrolases of family 64 (GH64), these are mostly bacterial beta-1,3-glucanases which cleave long-chain polysaccharide beta-1,3-glucans, into specific pentasaccharide oligomers and are implicated in fungal cell wall degradation. Also …
fgenesh1_kg.1_#_698_#_4418164:1	181565	scaffold_1	10743877	10744209	362.11	-4.1202	0.292838	-14.0699	5.81571e-45	2.99816e-43	conserved hypothetical; 45% identity to putative cytochrome P450 protein from Eutypa lata	no conserved domains
estExt_fgenesh1_pm.C_11512	201981	scaffold_1	10845750	10845504	1568.03	5.54192	0.420965	13.1648	1.39893e-39	5.76951e-38	hypothetical, a few homologs	no conserved domains
Mycfi1.fgenesh1_pg.C_scaffold_1001762	76887	scaffold_1	10877858	10876996	59.175	9.37066	0.986124	9.50251	2.04885e-21	3.27907e-20	Hypothetical protein with 48% identity to hypothetical protein in Sphaerulina musiva/Mycosphaerella populorum	no conserved domains
Mycfi1.fgenesh1_pg.C_scaffold_1001765	76890	scaffold_1	10899495	10900619	671.719	-3.92696	0.531509	-7.38831	1.48705e-13	1.43784e-12	74% identity to aldo/keto reductase like protein from Zymoseptoria brevis	Aldo-keto reductases (AKRs) are a superfamily of soluble NAD(P)(H) oxidoreductases whose chief purpose is to reduce aldehydes and ketones to primary and secondary alcohols. AKRs are present in all phyla and are of importance to both health and industrial applications. Members have very distinct functions and include the prokaryotic 2,5-diketo-D-gluconic acid reductases and beta-keto ester reducta…
Mycfi1.e_gw1.1.3700.1	27469	scaffold_1	10917175	10917542	395.802	-4.07997	0.334987	-12.1795	3.99911e-34	1.27626e-32	68% identity to proteinase inhibitor I13 potato inhibitor I from Macrophomina phaseolina	Peptidase inhibitor I78 family; This family includes Aspergillus elastase inhibitor and belongs to MEROPS peptidase inhibitor family I78.
Mycfi1.gw1.5.889.1	18145	scaffold_1	10942434	10942940	256.083	-3.93075	0.580853	-6.7672	1.31296e-11	1.09054e-10	36% identity to glycerophosphoryl diester phosphodiesterase from Penicillium solitum; 31% identity to DapA-like protein (dihydrodipicolinate synthase - involved in lysine biosynthesis) from Penicillium solitum	Fungal specific transcription factor domain; Fungal specific transcription factor domain. (E-value=3.83e-09)
fgenesh1_pm.1_#_1550	185841	scaffold_1	11012925	11011446	930.239	-3.0486	0.197197	-15.4597	6.49345e-54	4.64195e-52	90% identity to 6-phosphofructo-2-kinase/fructose-2,6-biphosphatase 2 from Sphaerulina musiva	Histidine phosphatase domain found in a functionally diverse set of proteins, mostly phosphatases; contains a His residue which is phosphorylated during the reaction; Catalytic domain of a functionally diverse set of proteins, most of which are phosphatases. The conserved catalytic core of this domain contains a His residue which is phosphorylated in the reaction. This set of proteins includes co…
Mycfi1.estExt_Genewise1.C_50328	50227	scaffold_1	11068850	11069909	325.482	4.58242	0.386866	11.845	2.28433e-32	6.84213e-31	68% identity to glyoxylate pathway regulator from Pyrenophora tritici-repentis	GPR1/FUN34/yaaH family; The Ady2 protein in is required for acetate in Saccharomyces cerevisiae, and is probably an acetate transporter. A homologue in Yarrowia lipolytica (GPR1) has a role in acetic acid sensitivity.
Mycfi1.estExt_Genewise1Plus.C_50282	57022	scaffold_1	11165942	11163995	3961.91	-4.83517	0.247194	-19.5602	3.37551e-85	6.35011e-83	67% identity to ferric-chelate reductase like protein from Zymoseptoria brevis	Ferredoxin reductase (FNR), an FAD and NAD(P) binding protein, was intially identified as a chloroplast reductase activity, catalyzing the electron transfer from reduced iron-sulfur protein ferredoxin to NADP+ as the final step in the electron transport mechanism of photosystem I. FNR transfers electrons from reduced ferredoxin to FAD (forming FADH2 via a semiquinone intermediate) and then transf…
Mycfi1.estExt_Genewise1Plus.C_50235	57004	scaffold_1	11272817	11271817	203.672	3.90044	0.254688	15.3146	6.11326e-53	4.20208e-51	44% identity to glucose 1-dehydrogenase from Exophiala dermatitidis	MoCF_BD: molybdenum cofactor (MoCF) binding domain (BD). This domain is found a variety of proteins involved in biosynthesis of molybdopterin cofactor, like MoaB, MogA, and MoeA. The domain is presumed to bind molybdopterin.; Rossmann-fold NAD(P)(+)-binding proteins; A large family of proteins that share a Rossmann-fold NAD(P)H/NAD(P)(+) binding (NADB) domain. The NADB domain is found in numerous…
estExt_fgenesh1_pm.C_11584	202028	scaffold_1	11321330	11320773	532.146	8.87526	0.488803	18.1571	1.12792e-73	1.5506e-71	hypothetical, no homologs	no conserved domains
Genemark.2108_g	171096	scaffold_1	11322128	11323208	526.881	9.96205	0.550307	18.1027	3.03292e-73	4.11671e-71	hypothetical, no homologs	no conserved domains
Mycfi1.estExt_fgenesh1_pg.C_50093	86999	scaffold_1	11359457	11359914	282.162	4.80229	0.548768	8.75102	2.11426e-18	2.82684e-17	hypothetical, no homologs	No homologs, no conserved domains
Mycfi1.e_gw1.5.675.1	33116	scaffold_1	11546090	11544953	108.303	9.2831	0.729134	12.7317	3.94292e-37	1.45793e-35	85% identity to transaldolase like protein from Zymoseptoria brevis; 82% identity to aldolase from Aureobasidium melanogenum	TIM barrel proteins share a structurally conserved phosphate binding motif and in general share an eight beta/alpha closed barrel structure. Specific for this family is the conserved phosphate binding site at the edges of strands 7 and 8. The phosphate comes either from the substrate, as in the case of inosine monophosphate dehydrogenase (IMPDH), or from ribulose-5-phosphate 3-epimerase (RPE) or …
Mycfi1.e_gw1.5.410.1	32642	scaffold_1	11547040	11548940	115.391	4.38043	0.418847	10.4583	1.34244e-25	2.74714e-24	68% identity to proton myo-inositol cotransporter from Trichoderma reesei; 67% identity to low-affinity glucose transporter from Talaromyces islandicus	The Major Facilitator Superfamily (MFS) is a large and diverse group of secondary transporters that includes uniporters, symporters, and antiporters. MFS proteins facilitate the transport across cytoplasmic or internal membranes of a variety of substrates including ions, sugar phosphates, drugs, neurotransmitters, nucleosides, amino acids, and peptides. They do so using the electrochemical potent…
estExt_fgenesh1_kg.C_10761	210177	scaffold_1	11579167	11578579	1285.23	-4.61644	0.590209	-7.82171	5.2111e-15	5.65001e-14	conserved hypothetical	no conserved domains
fgenesh1_pg.1_#_1943	193604	scaffold_1	11594093	11594644	30.4115	3.37333	0.517022	6.52453	6.8215e-11	5.347e-10	hypothetical, maybe a couple homologs; 29% identity and E-value=4e-04 to probable LRR receptor-like serine/threonine-protein kinase from Cicer arietinum	no conserved domains
Genemark.2173_g	171161	scaffold_1	11600692	11601601	67.7295	4.60258	0.41256	11.1562	6.68138e-29	1.62459e-27	conserved hypothetical	Pleckstrin homology-like domain; The PH-like family includes the PH domain, both the Shc-like and IRS-like PTB domains, the ran-binding domain, the EVH1 domain, a domain in neurobeachin and the third domain of FERM. All of these domains have a PH fold, but lack significant sequence similarity. They are generally involved in targeting to protein to the appropriate cellular location or interacting …
Genemark.2178_g	171166	scaffold_1	11606580	11608766	50.3831	3.33304	0.403633	8.25761	1.48619e-16	1.78459e-15	hypothetical, a few homologs	no conserved domains
estExt_fgenesh1_kg.C_20001	210184	scaffold_2	148447	147794	399.914	5.28261	0.345996	15.2678	1.25252e-52	8.50047e-51	conserved hypothetical	Domain of unknown function (DUF3328); This family of proteins are functionally uncharacterized. This family is only found in eukaryotes.
estExt_fgenesh1_pm.C_20002	202063	scaffold_2	178266	179514	419.274	8.704	0.538348	16.168	8.48407e-59	7.22021e-57	conserved hypothetical; 36% identity to tat pathway signal sequence from Marssonia brunnea	Domain of unknown function (DUF3328); This family of proteins are functionally uncharacterized. This family is only found in eukaryotes.
estExt_fgenesh1_kg.C_20003	210186	scaffold_2	189092	188503	5658.85	8.72186	0.430693	20.2507	3.49996e-91	7.98512e-89	hypothetical, a couple homologs	no conserved domains
gw1.2.3991.1	122611	scaffold_2	191123	190695	115.788	3.11413	0.266506	11.685	1.52009e-31	4.36997e-30	71% identity to scytalone dehydratase from Macrophomina phaseolina; 65% identity to cytochrome P450 from Aspergillus kawachii	Protein of unknown function (DUF3237); This family of proteins has no known function
Mycfi1.fgenesh1_pg.C_scaffold_20000008	83369	scaffold_2	276063	274199	62.2212	7.43254	0.596915	12.4516	1.37092e-35	4.71165e-34	conserved hypothetical protein	CFEM domain; This fungal specific cysteine rich domain is found in some proteins with proposed roles in fungal pathogenesis.
Mycfi1.gw1.20.261.1	16537	scaffold_2	303036	302252	1699.02	-3.98128	0.25308	-15.7313	9.22654e-56	7.06687e-54	84% identity to secretion related GTPase SrgD like protein from Zymoseptoria brevis	P-loop containing Nucleoside Triphosphate Hydrolases; Members of the P-loop NTPase domain superfamily are characterized by a conserved nucleotide phosphate-binding motif, also referred to as the Walker A motif (GxxxxGK[S/T], where x is any residue), and the Walker B motif (hhhh[D/E], where h is a hydrophobic residue). The Walker A and B motifs bind the beta-gamma phosphate moiety of the bound nuc…
Mycfi1.fgenesh1_pg.C_scaffold_20000012	83373	scaffold_2	307702	308497	151.926	-3.09271	0.381741	-8.1016	5.42399e-16	6.34951e-15	66% identity to lysine decarboxylase-like protein-like protein from Aureobasidium pullulans	DNA recombination-mediator protein A; The SMF family, of DNA processing chain A, dprA, are a group of bacterial proteins. In H. pylori, dprA is required for natural chromosomal and plasmid transformation. It has now been shown that DprA is found to bind cooperatively to single-stranded DNA (ssDNA) and to interact with RecA. In the process, DprA-RecA-ssDNA filaments are produced and these filament…
estExt_fgenesh1_kg.C_20012	210195	scaffold_2	365122	366060	406.096	3.79399	0.234283	16.1941	5.55292e-59	4.80193e-57	40% identity to putative transcription factor bhlh protein from Neofusicoccum parvum; 36% identity to HLH transcription factor from Aspergillus niger	Helix-loop-helix domain, found in specific DNA- binding proteins that act as transcription factors; 60-100 amino acids long. A DNA-binding basic region is followed by two alpha-helices separated by a variable loop region; HLH forms homo- and heterodimers, dimerization creates a parallel, left-handed, four helix bundle; the basic region N-terminal to the first amphipathic helix mediates high-affin…
estExt_fgenesh1_kg.C_20018	210201	scaffold_2	419739	420220	2885.98	-3.53758	0.267245	-13.2372	5.34896e-40	2.25814e-38	hypothetical, no homologs	N-terminal catalytic domain of putative alginate O-acetyltranferase and similar proteins; The alginate biosynthesis protein AlgX appears to be directly involved in the O-acetylation of alginate, an exopolysaccharide that is associated with the formation of persistent biofilms, such as those by mucoid strains of Pseudomonas aeruginosa that affect patients suffering from cystic fibrosis. Its N-term…
estExt_fgenesh1_pg.C_20071	213832	scaffold_2	726310	728337	11.7518	3.58382	0.80852	4.43257	9.31161e-06	4.01481e-05	conserved hypothetical	no conserved domains
Mycfi1.estExt_Genewise1.C_200218	53414	scaffold_2	729772	728908	1331.24	-3.0607	0.295675	-10.3516	4.11578e-25	8.08307e-24	hypothetical protein with 37% identity to pyruvate dehydrogenase dihydrolipoamide acetyltransferase component from Marssonina brunnea	no conserved domains
estExt_fgenesh1_pg.C_20077	213837	scaffold_2	737585	738878	16.8942	3.14382	0.695552	4.51988	6.18735e-06	2.75181e-05	hypothetical, a few homologs; 29% identity to SnoaL-like domain protein from Metarhizium robertsii	no conserved domains
Mycfi1.e_gw1.20.70.1	42915	scaffold_2	851719	850151	40.1324	3.06954	0.63218	4.85547	1.201e-06	5.93744e-06	61% identity to MFS multidrug transporter like protein from Zymoseptoria brevis	The Major Facilitator Superfamily (MFS) is a large and diverse group of secondary transporters that includes uniporters, symporters, and antiporters. MFS proteins facilitate the transport across cytoplasmic or internal membranes of a variety of substrates including ions, sugar phosphates, drugs, neurotransmitters, nucleosides, amino acids, and peptides. They do so using the electrochemical potent…
estExt_fgenesh1_pg.C_20112	213861	scaffold_2	914892	915574	243.478	-4.86541	0.425897	-11.4239	3.17564e-30	8.408e-29	hypothetical, a few homologs	no conserved domains
fgenesh1_pm.2_#_99	186051	scaffold_2	950256	948029	59.888	-6.44012	1.09658	-5.87291	4.28212e-09	2.81528e-08	61% identity with alpha/beta-hydroxylase from Sphaerulina musiva; 46% identity to cholinesterase from Exophiala dermatitidis	carboxylesterase family (E-value=3.63e-106), Esterases and lipases (E-value=1.15e-99), Carboxylesterase type B (E-value=2.38e-88)
Mycfi1.e_gw1.20.318.1	42737	scaffold_2	961427	966979	365.627	3.33136	0.376885	8.83921	9.63972e-19	1.31176e-17	68% identity to “sugar and other transporter” from Aspergillus flavus	Aldo-keto reductases (AKRs) are a superfamily of soluble NAD(P)(H) oxidoreductases whose chief purpose is to reduce aldehydes and ketones to primary and secondary alcohols. AKRs are present in all phyla and are of importance to both health and industrial applications. Members have very distinct functions and include the prokaryotic 2,5-diketo-D-gluconic acid reductases and beta-keto ester reducta…
e_gw1.2.3331.1	131178	scaffold_2	1088297	1087116	227.562	4.55704	0.394227	11.5594	6.61394e-31	1.84211e-29	64% identity to glycosyl hydrolase from Aspergillus oryzae	Predicted neuraminidase (sialidase) [Carbohydrate transport and metabolism, Cell wall/membrane/envelope biogenesis]; Predicted neuraminidase (sialidase) [Carbohydrate transport and metabolism].; sialidases/neuraminidases; Sialidases or neuraminidases function to bind and hydrolyze terminal sialic acid residues from various glycoconjugates as well as playing roles in pathogenesis, bacterial nutrit…
fgenesh1_pm.2_#_107	186059	scaffold_2	1088716	1090801	844.841	5.51102	0.403884	13.645	2.16105e-42	1.01192e-40	75% identity with sugar transporter from Aspergillus niger	The Major Facilitator Superfamily (MFS) is a large and diverse group of secondary transporters that includes uniporters, symporters, and antiporters. MFS proteins facilitate the transport across cytoplasmic or internal membranes of a variety of substrates including ions, sugar phosphates, drugs, neurotransmitters, nucleosides, amino acids, and peptides. They do so using the electrochemical potent…
gw1.2.4236.1	124403	scaffold_2	1241837	1242890	255.216	-3.24183	0.394521	-8.21711	2.08472e-16	2.48659e-15	60% identity to clavaminate synthase-like protein from Sphaerulina musiva	2OG-Fe(II) oxygenase superfamily; This family contains members of the 2-oxoglutarate (2OG) and Fe(II)-dependent oxygenase superfamily. This family includes the C-terminal of prolyl 4-hydroxylase alpha subunit. The holoenzyme has the activity EC:1.14.11.2 catalyzing the reaction: Procollagen L-proline + 2-oxoglutarate + O2 <=> procollagen trans- 4-hydroxy-L-proline + succinate + CO2. The full enzy…
e_gw1.2.3718.1	130791	scaffold_2	1248244	1249336	176.146	7.74979	0.60772	12.7522	3.02909e-37	1.13968e-35	50% identity to 3-hydroxyacyl-CoA dehydrogenase from Aspergillus fumigatus	Rossmann-fold NAD(P)(+)-binding proteins; A large family of proteins that share a Rossmann-fold NAD(P)H/NAD(P)(+) binding (NADB) domain. The NADB domain is found in numerous dehydrogenases of metabolic pathways such as glycolysis, and many other redox enzymes. NAD binding involves numerous hydrogen-bonds and van der Waals contacts, in particular H-bonding of residues in a turn between the first s…
Genemark.2409_g	171397	scaffold_2	1271091	1269691	90.4501	-4.49481	0.745979	-6.02539	1.68707e-09	1.15313e-08	hypothetical, a few homologs	no conserved domains
Mycfi1.e_gw1.16.154.1	40760	scaffold_2	1385775	1387275	39.6664	3.04468	0.346546	8.78578	1.55284e-18	2.08661e-17	61% identity to one from Sphaerulina musiva; 48% identity to O-methylsterigmatocystin oxidoreductase from Talaromyces islandicus; no characterized close homologs	Cytochrome P450; Cytochrome P450s are haem-thiolate proteins involved in the oxidative degradation of various compounds. They are particularly well known for their role in the degradation of environmental toxins and mutagens. They can be divided into 4 classes, according to the method by which electrons from NAD(P)H are delivered to the catalytic site. Sequence conservation is relatively low with…
estExt_fgenesh1_pg.C_20192	213895	scaffold_2	1417015	1415734	402.367	5.5426	0.274218	20.2124	7.61644e-91	1.70148e-88	78% identity to iron permease FTR1 from Sphaerulina musiva	Iron permease FTR1 family; Iron permease FTR1 family.
estExt_fgenesh1_kg.C_20073	210254	scaffold_2	1418276	1420332	6159.17	-3.41418	0.230126	-14.8361	8.55343e-50	5.15272e-48	83% identity to iron transport multicopper oxidase FET3 precursor from Sphaerulina musiva; 79% identity to ferroxidase from Zymoseptoria tritici	Cupredoxin superfamily; Cupredoxins contain type I copper centers and are involved in inter-molecular electron transfer reactions. Cupredoxins are blue copper proteins, having an intense blue color due to the presence of a mononuclear type 1 (T1) copper site. Structurally, the cupredoxin-like fold consists of a beta-sandwich with 7 strands in 2 beta-sheets, which is arranged in a Greek-key beta-b…
Mycfi1.estExt_fgenesh1_pg.C_160286	88531	scaffold_2	1514448	1513841	437.651	-6.19304	0.467271	-13.2536	4.29865e-40	1.82914e-38	conserved hypothetical protein	no conserved domains
Mycfi1.fgenesh1_pg.C_scaffold_16000282	82707	scaffold_2	1534933	1533895	78.1621	-5.38053	0.841295	-6.39553	1.5999e-10	1.20815e-09	conserved hypothetical protein	Protein of unknown function (DUF3112); This eukaryotic family of proteins has no known function.
estExt_Genewise1Plus.C_20554	150623	scaffold_2	1573056	1573990	388.949	-3.45578	0.262413	-13.1692	1.31911e-39	5.46133e-38	58% identity to cytochrome b5-like heme/steroid binding domain-containing protein from Zymoseptoria brevis	Cytochrome b5-like Heme/Steroid binding domain; This family includes heme binding domains from a diverse range of proteins. This family also includes proteins that bind to steroids. The family includes progesterone receptors. Many members of this subfamily are membrane anchored by an N-terminal transmembrane alpha helix. This family also includes a domain in some chitin synthases. There is no kno…
Genemark.2479_g	171467	scaffold_2	1575127	1574087	1087.01	-6.08552	0.334813	-18.1759	8.00974e-74	1.13011e-71	hypothetical, a few homologs	no conserved domains
Mycfi1.estExt_fgenesh1_pg.C_160269	88524	scaffold_2	1575674	1576345	263.044	-3.13956	0.293265	-10.7056	9.58581e-27	2.0892e-25	70% identity to EF-hand from Sphaerulina musiva; 58% identity to calmodulin from Colletotrichum higginsianum	EF hand; The EF-hands can be divided into two classes: signaling proteins and buffering/transport proteins. The first group is the largest and includes the most well-known members of the family such as calmodulin, troponin C and S100B. These proteins typically undergo a calcium-dependent conformational change which opens a target binding site. The latter group is represented by calbindin D9k and …
estExt_fgenesh1_kg.C_20086	210267	scaffold_2	1585336	1584965	50.4213	-3.53742	0.645011	-5.48428	4.15156e-08	2.51936e-07	hypothetical, no homologs	no conserved domains
Mycfi1.e_gw1.16.731.1	40655	scaffold_2	1616460	1615561	48.3771	3.50774	0.603061	5.81655	6.00735e-09	3.9183e-08	58% identity to putative xyloglucan-specific endo-beta-glucanase a protein from Neofusicococcum parvum; 53% identity to xyloglucan-specific endo-beta-1,4-glucanase A from Aspergillus oryzae	Glycoside hydrolase family 12
gw1.2.3679.1	120453	scaffold_2	1714888	1715921	10961.1	-6.7396	0.291903	-23.0885	6.03787e-118	2.49016e-115	60% identity to heme peroxidase from Aureobasidium melanogenum	Heme-dependent peroxidases similar to plant peroxidases; Along with animal peroxidases, these enzymes belong to a group of peroxidases containing a heme prosthetic group (ferriprotoporphyrin IX), which catalyzes a multistep oxidative reaction involving hydrogen peroxide as the electron acceptor. The plant peroxidase-like superfamily is found in all three kingdoms of life and carries out a variety…
Mycfi1.estExt_fgenesh1_kg.C_160015	70986	scaffold_2	1739903	1737603	21042.2	-3.37793	0.324206	-10.4191	2.02917e-25	4.0977e-24	95% identity to heat shock protein Hsp70 from Macrophomina phaseolina	Nucleotide-Binding Domain of the sugar kinase/HSP70/actin superfamily; This superfamily includes the actin family, the HSP70 family of molecular chaperones and nucleotide exchange factors, the ROK (repressor, ORF, kinase) family, the hexokinase family, the FGGY family (which includes glycerol kinase and similar carbohydrate kinases such as rhamnulokinase and xylulokinase), the exopolyphosphatase/…
Genemark.2531_g	171519	scaffold_2	1740523	1741212	40.8823	-4.52604	0.855163	-5.29261	1.20584e-07	6.85224e-07	hypothetical, no homologs	no conserved domains
Mycfi1.fgenesh1_pg.C_scaffold_16000152	82577	scaffold_2	1979541	1980299	21.22	3.13425	0.538037	5.82534	5.69973e-09	3.72218e-08	hypothetical, a few homologs	no conserved domains
gw1.2.742.1	100641	scaffold_2	1981708	1980766	210.442	6.56248	0.339102	19.3525	1.94114e-83	3.35724e-81	53% identity to putative ferritin/ribonucleotide reductase from Torrubeiella hemipterigena	Ferritin-like superfamily of diiron-containing four-helix-bundle proteins; Ferritin-like, diiron-carboxylate proteins participate in a range of functions including iron regulation, mono-oxygenation, and reactive radical production. These proteins are characterized by the fact that they catalyze dioxygen-dependent oxidation-hydroxylation reactions within diiron centers; one exception is manganese …
estExt_fgenesh1_kg.C_20130	210311	scaffold_2	2098083	2098877	1516.16	-3.7631	0.28554	-13.1789	1.16105e-39	4.82555e-38	69% identity to acetyltransferase like protein from Zymoseptoria brevis	N-Acyltransferase superfamily: Various enyzmes that characteristicly catalyze the transfer of an acyl group to a substrate; NAT (N-Acyltransferase) is a large superfamily of enzymes that mostly catalyze the transfer of an acyl group to a substrate and are implicated in a variety of functions, from bacterial antibiotic resistance to circadian rhythms in mammals. Members include GCN5-related N-Acet…
Mycfi1.e_gw1.16.689.1	40956	scaffold_2	2112860	2114592	18.7665	3.16033	0.728483	4.33823	1.43634e-05	6.03284e-05	74% identity to putative alternative sulfate transporter from Phaeomoniella chlamydospora	The Major Facilitator Superfamily (MFS) is a large and diverse group of secondary transporters that includes uniporters, symporters, and antiporters. MFS proteins facilitate the transport across cytoplasmic or internal membranes of a variety of substrates including ions, sugar phosphates, drugs, neurotransmitters, nucleosides, amino acids, and peptides. They do so using the electrochemical potent…
Mycfi1.estExt_Genewise1.C_160217	52829	scaffold_2	2141348	2138324	3254.1	-3.34306	0.223856	-14.934	1.98102e-50	1.24225e-48	conserved hypothetical protein	Protein of unknown function (DUF4449); This is a fungal DUF of unknown function.; RNA polymerase I-specific transcription-initiation factor; RNA polymerase I-specific transcription-initiation factor Rrn6 and Rrn7 represent components of a multisubunit transcription factor essential for the initiation of rDNA transcription by Pol I. These proteins are found in fungi.
Genemark.2641_g	171629	scaffold_2	2271171	2272408	13.133	3.58732	0.936946	3.82874	0.000128803	0.000468346	hypothetical, no homologs	no conserved domains
fgenesh1_kg.2_#_143_#_4411001:1	181778	scaffold_2	2455848	2454700	2327.78	-3.57222	0.224468	-15.9142	5.05473e-57	4.1062e-55	76% identity to ubiquitin/metalloprotease fusion protein from Zymoseptoria brevis	WLM domain; This is a predicted metallopeptidase domain called WLM (Wss1p-like metalloproteases). These are linked to the Ub-system by virtue of fusions with the UB-binding PUG (PUB), Ub-like, and Little Finger domains. More specifically, genetic evidence implicates the WLM family in de-SUMOylation.
fgenesh1_pg.2_#_397	194016	scaffold_2	2457090	2456648	90.3242	-3.01676	0.503059	-5.99683	2.0121e-09	1.3621e-08	conserved hypothetical	Membrane-associating domain; MARVEL domain-containing proteins are often found in lipid-associating proteins - such as Occludin and MAL family proteins. It may be part of the machinery of membrane apposition events, such as transport vesicle biogenesis.
e_gw1.2.4290.1	131195	scaffold_2	2470351	2469685	20.0228	3.89711	0.626944	6.21603	5.09876e-10	3.63766e-09	conserved hypothetical protein	Protein of unknown function (DUF3237); This family of proteins has no known function
fgenesh1_pm.2_#_327	186279	scaffold_2	2542682	2542053	209.685	-7.14431	0.892975	-8.00057	1.23843e-15	1.42181e-14	39% identity to hypothetical from Fusarium graminearum	no conserved domains
Mycfi1.fgenesh1_pg.C_scaffold_14000005	81836	scaffold_2	2793361	2795226	43.9916	6.11409	0.493301	12.3942	2.80833e-35	9.55992e-34	54% identity to MFS transporter, SP family, sugar:H+ symporter from Exophiala dermatitidis	The Major Facilitator Superfamily (MFS) is a large and diverse group of secondary transporters that includes uniporters, symporters, and antiporters. MFS proteins facilitate the transport across cytoplasmic or internal membranes of a variety of substrates including ions, sugar phosphates, drugs, neurotransmitters, nucleosides, amino acids, and peptides. They do so using the electrochemical potent…
estExt_fgenesh1_kg.C_20166	210346	scaffold_2	2799157	2797589	536.636	-3.49971	0.37711	-9.28033	1.68955e-20	2.56615e-19	34% identity to Paralemmin-3 from Chelonia mydas; 39% identity to late embryogenesis-abundant protein from Brassica napus	no conserved domains
fgenesh1_pg.2_#_463	194082	scaffold_2	2879760	2880328	55.8957	-4.55945	0.767399	-5.94144	2.82528e-09	1.89465e-08	hypothetical, a few homologs	no conserved domains
gw1.2.4044.1	122993	scaffold_2	3118131	3118727	6105.9	-4.50772	0.225299	-20.0077	4.71515e-89	9.91383e-87	62% identity to PR-1-like protein from Aureobasidium pullulans	SCP: SCP-like extracellular protein domain, found in eukaryotes and prokaryotes. This family includes plant pathogenesis-related protein 1 (PR-1), which accumulates after infections with pathogens, and may act as an anti-fungal agent or be involved in cell wall loosening. This family also includes CRISPs, mammalian cysteine-rich secretory proteins, which combine SCP with a C-terminal cysteine ric…
Mycfi1.gw1.14.423.1	8906	scaffold_2	3169427	3169182	29.8825	-4.63645	0.997344	-4.64879	3.3388e-06	1.5492e-05	46% identity to glutathione-dependent formaldehyde-activating enzyme from Aspergillus parasiticus	Glutathione-dependent formaldehyde-activating enzyme; Glutathione-dependent formaldehyde-activating enzyme.
Mycfi1.fgenesh1_pg.C_scaffold_14000097	81928	scaffold_2	3196587	3195442	40.6392	3.24683	0.432013	7.51558	5.66578e-14	5.67265e-13	conserved hypothetical protein	no conserved domains
e_gw1.2.1128.1	132791	scaffold_2	3229430	3229847	1116.45	4.5195	0.451272	10.015	1.30928e-23	2.34381e-22	48% identity to putative ethyl tert-butyl ether degradation protein from Neofusicoccum parvum	Stress responsive A/B Barrel Domain; The function of this family is unknown, but it is upregulated in response to salt stress in Populus balsamifera. It is also found at the C-terminus of an fructose 1,6-bisphosphate aldolase from Hydrogenophilus thermoluteolus. Arthrobacter nicotinovorans ORF106 is found in the pA01 plasmid, which encodes genes for molybdopterin uptake and degradation of plant a…
estExt_fgenesh1_kg.C_20200	210380	scaffold_2	3273906	3274388	5306	-5.77339	0.525364	-10.9893	4.30235e-28	1.01841e-26	hypothetical, no homologs	no conserved domains
Mycfi1.e_gw1.14.385.1	39450	scaffold_2	3295771	3295187	23.7483	5.69253	0.68301	8.33447	7.78473e-17	9.49667e-16	conserved hypothetical	no conserved domains
Mycfi1.estExt_fgenesh1_pg.C_140129	88241	scaffold_2	3313321	3314260	319.019	3.45086	0.189884	18.1735	8.36751e-74	1.16526e-71	37% identity to tyrosine phosphatase from Colletotrichum graminicola	Protein tyrosine phosphatases (PTP) catalyze the dephosphorylation of phosphotyrosine peptides; they regulate phosphotyrosine levels in signal transduction pathways. The depth of the active site cleft renders the enzyme specific for phosphorylated Tyr (pTyr) residues, instead of pSer or pThr. This family has a distinctive active site signature motif, HCSAGxGRxG. Characterized as either transmembr…
e_gw1.2.4007.1	131203	scaffold_2	3380765	3381401	1026.89	3.53283	0.491867	7.1825	6.84468e-13	6.28924e-12	conserved hypothetical protein	no conserved domains
Mycfi1.fgenesh1_pg.C_scaffold_14000143	81974	scaffold_2	3393261	3391555	15.5758	4.7904	0.624615	7.66936	1.72862e-14	1.79265e-13	33% identity to putative peptidase aspartic protein from Neofusicoccum parvum	Cellular and retroviral pepsin-like aspartate proteases; This family includes both cellular and retroviral pepsin-like aspartate proteases. The cellular pepsin and pepsin-like enzymes are twice as long as their retroviral counterparts. The cellular pepsin-like aspartic proteases are found in mammals, plants, fungi and bacteria. These well known and extensively characterized enzymes include pepsin…
Mycfi1.estExt_Genewise1Plus.C_140358	59277	scaffold_2	3459123	3459506	2146.1	-3.04076	0.180259	-16.8688	7.63091e-64	8.18262e-62	64% identity to peptidase inhibitor i9 like protein from Zymoseptoria brevis	Peptidase inhibitor I9; This family includes the proteinase B inhibitor from Saccharomyces cerevisiae and the activation peptides from peptidases of the subtilisin family. The subtilisin propeptides are known to function as molecular chaperones, assisting in the folding of the mature peptidase, but have also been shown to act as 'temporary inhibitors'.
Mycfi1.e_gw1.14.743.1	40090	scaffold_2	3548658	3549170	10.0433	4.31485	0.707412	6.09949	1.06411e-09	7.38538e-09	44% identity to putative glutathione-dependent formaldehyde-activating from Diplodia seriata	Glutathione-dependent formaldehyde-activating enzyme; Glutathione-dependent formaldehyde-activating enzyme.
Mycfi1.estExt_Genewise1Plus.C_140480	59325	scaffold_2	3718819	3719817	180.462	4.17209	0.287794	14.4968	1.26921e-47	7.12553e-46	80% identity to acetoin reductase from Colletotrichum fioriniae	meso-2,3-butanediol dehydrogenase-like, classical SDRs (E-value=4.85e-105), acetoin reductase (E-value=1.13e-97) – both are involved in butanoic acid metabolism; Rossmann-fold NAD(P)(+)-binding proteins; A large family of proteins that share a Rossmann-fold NAD(P)H/NAD(P)(+) binding (NADB) domain. The NADB domain is found in numerous dehydrogenases of metabolic pathways such as glycolysis, and ma…
estExt_fgenesh1_pm.C_20515	202393	scaffold_2	3745141	3743208	468.154	-3.9683	0.289423	-13.7111	8.71665e-43	4.19142e-41	71% identity to putative pyridine nucleotide-disulfide oxidoreductase class-2 protein from Neofusicoccum parvum	Rossmann-fold NAD(P)(+)-binding proteins; A large family of proteins that share a Rossmann-fold NAD(P)H/NAD(P)(+) binding (NADB) domain. The NADB domain is found in numerous dehydrogenases of metabolic pathways such as glycolysis, and many other redox enzymes. NAD binding involves numerous hydrogen-bonds and van der Waals contacts, in particular H-bonding of residues in a turn between the first s…
gw1.2.880.1	101688	scaffold_2	3745143	3745827	497.097	-3.79549	0.368935	-10.2877	8.00605e-25	1.54404e-23	conserved hypothetical protein	no conserved domains
estExt_fgenesh1_kg.C_20240	210418	scaffold_2	3753903	3753014	1599.07	-3.79843	0.325009	-11.6872	1.48246e-31	4.27324e-30	88% identity to tetrahydroxynaphthalene reductase like protein from Zymoseptoria brevis	Type 1 periplasmic binding fold superfamily; Type 1 periplasmic binding fold superfamily. This model and hierarchy represent the ligand binding domains of the LacI family of transcriptional regulators, periplasmic binding proteins of the ABC-type transport systems, the family C G-protein couples receptors (GPCRs), membrane bound guanylyl cyclases including the family of natriuretic peptide recept…
Mycfi1.e_gw1.14.529.1	39731	scaffold_2	3810822	3809067	33.2592	7.15797	0.78528	9.11517	7.8545e-20	1.14435e-18	77% identity to one from Baudoinia compniacensis; 71% to one from Talaromyces cellulolyticus; no close characterized homologs	Cytochrome P450; Cytochrome P450s are haem-thiolate proteins involved in the oxidative degradation of various compounds. They are particularly well known for their role in the degradation of environmental toxins and mutagens. They can be divided into 4 classes, according to the method by which electrons from NAD(P)H are delivered to the catalytic site. Sequence conservation is relatively low with…
Mycfi1.estExt_Genewise1Plus.C_140539	59350	scaffold_2	3813448	3812270	696.225	4.59774	0.260809	17.6287	1.48243e-69	1.84838e-67	48% identity to retinol dehydrogenase 13 from Pyrenophora tritici-repentis	Rossmann-fold NAD(P)(+)-binding proteins; A large family of proteins that share a Rossmann-fold NAD(P)H/NAD(P)(+) binding (NADB) domain. The NADB domain is found in numerous dehydrogenases of metabolic pathways such as glycolysis, and many other redox enzymes. NAD binding involves numerous hydrogen-bonds and van der Waals contacts, in particular H-bonding of residues in a turn between the first s…
estExt_Genewise1Plus.C_21572	151163	scaffold_2	3833661	3834980	71.9551	4.43744	0.347064	12.7857	1.97132e-37	7.4694e-36	74% identity to salicylate hydroxylase from Cladophialophora yegresii; 72% identity to putative MAK1-like monooxygenase from Byssochlamys spectabilis	Rossmann-fold NAD(P)(+)-binding proteins; A large family of proteins that share a Rossmann-fold NAD(P)H/NAD(P)(+) binding (NADB) domain. The NADB domain is found in numerous dehydrogenases of metabolic pathways such as glycolysis, and many other redox enzymes. NAD binding involves numerous hydrogen-bonds and van der Waals contacts, in particular H-bonding of residues in a turn between the first s…
Mycfi1.e_gw1.14.788.1	39722	scaffold_2	3912846	3914660	240.944	-5.63353	0.549885	-10.2449	1.24737e-24	2.37998e-23	40% identity to AMP-dependent synthetase/ligase from Macrophomina phaseolina	Adenylate forming domain, Class I superfamily; This family includes acyl- and aryl-CoA ligases, as well as the adenylation domain of nonribosomal peptide synthetases and firefly luciferases. The adenylate-forming enzymes catalyze an ATP-dependent two-step reaction to first activate a carboxylate substrate as an adenylate and then transfer the carboxylate to the pantetheine group of either coenzym…
estExt_fgenesh1_kg.C_20261	210438	scaffold_2	4013207	4012983	147.771	3.97978	0.348257	11.4277	3.04012e-30	8.0691e-29	hypothetical, no homologs	no conserved domains
fgenesh1_pm.2_#_596	186548	scaffold_2	4272622	4273370	18.4063	3.55859	0.674542	5.27557	1.32342e-07	7.48472e-07	carbohydrate esterase family 5 protein; 54% identity to cutinase from Marssonia brunnea	Cutinase; Cutinase.
Mycfi1.estExt_Genewise1.C_140751	52597	scaffold_2	4302483	4303109	119.651	3.38979	0.228147	14.8579	6.18102e-50	3.76586e-48	83% identity to cyanate hydratase from Sphaerulina musiva	Cyanase C-terminal domain. Cyanase (Cyanate lyase) is responsible for the hydrolysis of cyanate. It catalyzes the reaction of cyanate with bicarbonate to produce ammonia and carbon dioxide. This allows organisms that possess the enzyme to overcome the toxicity of environmental cyanate and to use cyanate as a source of nitrogen for growth. This enzyme is a homodecamer, formed by five dimers. Each …
Mycfi1.estExt_Genewise1Plus.C_140811	59453	scaffold_2	4530101	4531787	58.9568	4.81856	0.511342	9.42337	4.36855e-21	6.89896e-20	76% identity to aminotransferase from Sphaerulina musiva	Aspartate aminotransferase (AAT) superfamily (fold type I) of pyridoxal phosphate (PLP)-dependent enzymes. PLP combines with an alpha-amino acid to form a compound called a Schiff base or aldimine intermediate, which depending on the reaction, is the substrate in four kinds of reactions (1) transamination (movement of amino groups), (2) racemization (redistribution of enantiomers), (3) decarboxyl…
Mycfi1.estExt_Genewise1.C_320007	53968	scaffold_2	4608238	4605438	1270.73	-3.36698	0.20017	-16.8207	1.72231e-63	1.81062e-61	87% identity to nucleoside triphosphate hydrolase protein from Sphaerulina musiva; 86% identity to heat shock protein from Zymoseptoria brevis; good homology to ATP binding Clp protease (E value = 0e+00)	C-terminal, D2-small domain, of ClpB protein; This is the C-terminal domain of ClpB protein, referred to as the D2-small domain, and is a mixed alpha-beta structure. Compared with the D1-small domain (included in AAA, pfam00004) it lacks the long coiled-coil insertion, and instead of helix C4 contains a beta-strand (e3) that is part of a three stranded beta-pleated sheet. In Thermophilus the whol…
estExt_fgenesh1_pm.C_20646	202482	scaffold_2	4841874	4840591	2821.06	-3.91345	0.148448	-26.3624	3.69679e-153	2.20226e-150	83% identity to inositolphosphorylceramide-b c-26 hydrolase like protein from Zymoseptoria brevis	Fatty acid hydroxylase superfamily; This superfamily includes fatty acid and carotene hydroxylases and sterol desaturases. Beta-carotene hydroxylase is involved in zeaxanthin synthesis by hydroxylating beta-carotene, but the enzyme may be involved in other pathways. This family includes C-5 sterol desaturase and C-4 sterol methyl oxidase. Members of this family are involved in cholesterol biosynt…
Mycfi1.e_gw1.32.46.1	45186	scaffold_2	4977441	4975306	55.2787	5.07304	0.794457	6.38554	1.70789e-10	1.28517e-09	Amino acid permease/ 67% identity to high affinity methionine permease from Neurospora crassa	Solute carrier families 5 and 6-like; solute binding domain; This superfamily includes the solute-binding domain of SLC5 proteins (also called the sodium/glucose cotransporters or solute sodium symporters), SLC6 proteins (also called the sodium- and chloride-dependent neurotransmitter transporters or Na+/Cl--dependent transporters), and nucleobase-cation-symport-1 (NCS1) transporters. SLC5s co-tr…
e_gw1.2.3145.1	130567	scaffold_2	5040520	5038707	78.0005	3.08016	0.488187	6.30938	2.80153e-10	2.05197e-09	58% identity to cytochrome P450 family protein from Sphaerulina musiva	Cytochrome P450; Cytochrome P450s are haem-thiolate proteins involved in the oxidative degradation of various compounds. They are particularly well known for their role in the degradation of environmental toxins and mutagens. They can be divided into 4 classes, according to the method by which electrons from NAD(P)H are delivered to the catalytic site. Sequence conservation is relatively low with…
e_gw1.2.4279.1	131927	scaffold_2	5131818	5132579	1059.62	-4.80709	0.266856	-18.0138	1.51878e-72	2.03574e-70	51% identity to putative btb poz-like protein from Diplodia seriata	BTB/POZ domain; The BTB (for BR-C, ttk and bab) or POZ (for Pox virus and Zinc finger) domain is present near the N-terminus of a fraction of zinc finger (pfam00096) proteins and in proteins that contain the pfam01344 motif such as Kelch and a family of pox virus proteins. The BTB/POZ domain mediates homomeric dimerization and in some instances heteromeric dimerization. The structure of the dimer…
Mycfi1.e_gw1.32.221.1	45481	scaffold_2	5143367	5145049	552.091	-3.4858	0.238974	-14.5866	3.42021e-48	1.96123e-46	84% identity to MFS general substrate transporter from Sphaerulina musiva; some homology to D-galactonate transporter (E-value=8.16e-49)	The Major Facilitator Superfamily (MFS) is a large and diverse group of secondary transporters that includes uniporters, symporters, and antiporters. MFS proteins facilitate the transport across cytoplasmic or internal membranes of a variety of substrates including ions, sugar phosphates, drugs, neurotransmitters, nucleosides, amino acids, and peptides. They do so using the electrochemical potent…
Mycfi1.fgenesh1_pm.C_scaffold_32000055	65562	scaffold_2	5195872	5194361	17.1442	3.05304	0.520873	5.86139	4.59022e-09	3.01045e-08	65% identity to microcystin LR degradation protein MlrC from Zymoseptoria brevis	MlrC C-terminus; This family represents the C-terminus (approximately 200 residues) of the product of a bacterial gene cluster that is involved in the degradation of the cyanobacterial toxin microcystin LR. Many members of this family are hypothetical proteins.; Protein of unknown function (DUF1485); This family consists of several hypothetical bacterial proteins of around 300 residues in length.…
Mycfi1.estExt_Genewise1.C_320318	54081	scaffold_2	5256912	5255131	176.047	5.129	0.330633	15.5127	2.84853e-54	2.07788e-52	71% identity to 4-coumarate-CoA ligase like protein from Zymoseptoria brevis; firefly luciferase-like (E-value = 1.04e-160)	Adenylate forming domain, Class I superfamily; This family includes acyl- and aryl-CoA ligases, as well as the adenylation domain of nonribosomal peptide synthetases and firefly luciferases. The adenylate-forming enzymes catalyze an ATP-dependent two-step reaction to first activate a carboxylate substrate as an adenylate and then transfer the carboxylate to the pantetheine group of either coenzym…
estExt_Genewise1Plus.C_22189	151502	scaffold_2	5450365	5451087	15.3813	4.5539	0.696243	6.54068	6.12415e-11	4.82153e-10	conserved hypothetical	Nuclear transport factor 2 (NTF2-like) superfamily. This family includes members of the NTF2 family, Delta-5-3-ketosteroid isomerases, Scytalone Dehydratases, and the beta subunit of Ring hydroxylating dioxygenases. This family is a classic example of divergent evolution wherein the proteins have many common structural details but diverge greatly in their function. For example, nuclear transport …
estExt_fgenesh1_pg.C_20924	214273	scaffold_2	5484060	5480915	2901.73	-5.28226	0.547631	-9.64567	5.12749e-22	8.48488e-21	glycoside hydrolase family 31 protein from M. fijiensis; 56% identity to putative alpha/beta-glucosidase agdC from Talaromyces marneffei	Alpha amylase catalytic domain family; The Alpha-amylase family comprises the largest family of glycoside hydrolases (GH), with the majority of enzymes acting on starch, glycogen, and related oligo- and polysaccharides. These proteins catalyze the transformation of alpha-1,4 and alpha-1,6 glucosidic linkages with retention of the anomeric center. The protein is described as having 3 domains: A, B…
estExt_fgenesh1_pm.C_20733	202529	scaffold_2	5493750	5490755	2501.37	3.45525	0.275361	12.5481	4.0735e-36	1.43214e-34	80% identity to OPT superfamily oligopeptide transporter from Sphaerulina musiva	OPT oligopeptide transporter protein; The OPT family of oligopeptide transporters is distinct from the ABC pfam00005 and PTR pfam00854 transporter families. OPT transporters were first recognized in fungi (Candida albicans and Schizosaccharomyces pombe), but this alignment also includes orthologues from Arabidopsis thaliana. OPT transporters are thought to have 12-14 transmembrane domains and con…
Mycfi1.e_gw1.21.155.1	43035	scaffold_2	5594555	5595454	75.4839	-5.01037	0.705536	-7.10151	1.234e-12	1.1157e-11	56% identity to putative negative transcriptional regulator from Podospora anserina; 51% identity to NmrA-like protein from Macrophomina phaseolina (NmrA is a negative transcriptional regulator of various fungi, involved in the post-translational modulation of the GATA-type transcription factor AreA)	NmrA (a transcriptional regulator) and HSCARG (an NADPH sensor) like proteins, atypical short chain dehydrogenase; NmrA-like family; Nucleoside-diphosphate-sugar epimerase; ergot alkaloid biosynthesis protein; 3,8-divinyl protochlorophyllide a 8-vinyl reductase; NAD dependent epimerase/dehydratase family; Ycf39
estExt_fgenesh1_kg.C_20384	210560	scaffold_2	6002555	6002217	465.21	-3.13889	0.234478	-13.3867	7.22871e-41	3.18985e-39	hypothetical, a few homologs	no conserved domains
Mycfi1.e_gw1.2.543.1	29700	scaffold_2	6006408	6004083	586.259	-3.26315	0.252474	-12.9247	3.26554e-38	1.28265e-36	58% homology to putative jumonji family transcription protein from Neofusicoccum parvum	JmjC domain, hydroxylase; The JmjC domain belongs to the Cupin superfamily. JmjC-domain proteins may be protein hydroxylases that catalyse a novel histone modification. This is confirmed to be a hydroxylase: the human JmjC protein named Tyw5p unexpectedly acts in the biosynthesis of a hypermodified nucleoside, hydroxy-wybutosine, in tRNA-Phe by catalyzing hydroxylation.; jmjN domain; jmjN domain.…
e_gw1.2.3822.1	131935	scaffold_2	6171369	6172285	37.4221	3.34477	0.412248	8.11349	4.91849e-16	5.78935e-15	67% identity to short-chain dehydrogenase like protein from Zymoseptoria brevis	conserved domains: short chain dehydrogenase (E-value=1.29e-69), 3-ketoacyl-(acyl-carrier-protein) reductase (E-value=3.97e-70); Rossmann-fold NAD(P)(+)-binding proteins; A large family of proteins that share a Rossmann-fold NAD(P)H/NAD(P)(+) binding (NADB) domain. The NADB domain is found in numerous dehydrogenases of metabolic pathways such as glycolysis, and many other redox enzymes. NAD bindi…
estExt_Genemark.C_21219	206916	scaffold_2	6347057	6347666	72.5343	-4.57292	0.669216	-6.83325	8.30128e-12	7.00902e-11	hypothetical, no homologs	no conserved domains
estExt_fgenesh1_pm.C_20863	202619	scaffold_2	6349810	6347692	992.874	-4.25665	0.309838	-13.7383	5.98859e-43	2.8926e-41	glycoside hydrolase family 72 protein; 63% identity to 1,3-beta-glucanosyltransferase gel1 like protein from Zymoseptoria brevis	Glycosyl hydrolases family 2, TIM barrel domain; This family contains beta-galactosidase, beta-mannosidase and beta-glucuronidase activities.
Mycfi1.e_gw1.2.655.1	29572	scaffold_2	6369788	6368168	45.7795	3.19384	0.591574	5.39888	6.70576e-08	3.96176e-07	68% identity to general substrate transporter from Dacryopinax sp.; 64% identity to putative sugar transporter from Aspergillus flavus; MFS superfamily/sugar transporter	The Major Facilitator Superfamily (MFS) is a large and diverse group of secondary transporters that includes uniporters, symporters, and antiporters. MFS proteins facilitate the transport across cytoplasmic or internal membranes of a variety of substrates including ions, sugar phosphates, drugs, neurotransmitters, nucleosides, amino acids, and peptides. They do so using the electrochemical potent…
estExt_Genemark.C_21237	206930	scaffold_2	6459598	6459294	357.273	-3.85225	0.353206	-10.9065	1.07278e-27	2.50073e-26	hypothetical, no homologs	no conserved domains
estExt_fgenesh1_kg.C_20418	210593	scaffold_2	6461866	6462222	10082.7	-6.83467	0.196535	-34.7759	5.62346e-265	2.01001e-261	hypothetical, a few homologs	no conserved domains
Mycfi1.e_gw1.2.576.1	29831	scaffold_2	6464314	6462478	922.8	3.19181	0.213361	14.9596	1.34761e-50	8.55052e-49	78% identity to lactoase permease from Pyrenophora tritici-repentis	MFS sugar transporter
Mycfi1.fgenesh1_pg.C_scaffold_2000322	77435	scaffold_2	6503716	6505349	6186.07	-3.20176	0.462195	-6.92728	4.29e-12	3.72483e-11	61% identity to carotenoid cleavage dioxygenase like protein from Zymoseptoria brevis	beta, beta-carotene 15,15'-dioxygenase and related enzymes; Retinal pigment epithelial membrane protein; This family represents a retinal pigment epithelial membrane receptor which is abundantly expressed in retinal pigment epithelium, and binds plasma retinal binding protein. The family also includes the sequence related neoxanthin cleavage enzyme in plants and lignostilbene-alpha,beta-dioxygena…
estExt_fgenesh1_kg.C_20425	210600	scaffold_2	6653430	6653095	46.3123	6.19988	0.545592	11.3636	6.34851e-30	1.65231e-28	hypothetical, no homologs	no conserved domains
Mycfi1.e_gw1.2.715.1	29675	scaffold_2	6678466	6676786	585.15	-3.98043	0.498264	-7.9886	1.36478e-15	1.56185e-14	very conserved hypothetical protein	conserved domain for choice of anchor B
estExt_fgenesh1_pm.C_20906	202645	scaffold_2	6823961	6817320	387.578	-3.17	0.297206	-10.666	1.46833e-26	3.15529e-25	75% identity to MFS multidrug transporter like protein from Zymoseptoria brevis	The Major Facilitator Superfamily (MFS) is a large and diverse group of secondary transporters that includes uniporters, symporters, and antiporters. MFS proteins facilitate the transport across cytoplasmic or internal membranes of a variety of substrates including ions, sugar phosphates, drugs, neurotransmitters, nucleosides, amino acids, and peptides. They do so using the electrochemical potent…
fgenesh1_kg.2_#_436_#_4414451:1	182071	scaffold_2	6832446	6831937	520.913	-3.7266	0.582264	-6.40019	1.55186e-10	1.17353e-09	hypothetical, a few homologs	no conserved domains
estExt_fgenesh1_pg.C_21173	214410	scaffold_2	7149670	7151106	113.481	5.54093	0.350431	15.8118	2.58149e-56	2.02054e-54	hypothetical, a few homologs	no conserved domains
Mycfi1.estExt_Genewise1Plus.C_20464	56217	scaffold_2	7166131	7168019	47.3488	4.71542	0.500975	9.41248	4.84563e-21	7.59644e-20	70% identity to amino acid permease from Marssonina brunnea	Solute carrier families 5 and 6-like; solute binding domain; This superfamily includes the solute-binding domain of SLC5 proteins (also called the sodium/glucose cotransporters or solute sodium symporters), SLC6 proteins (also called the sodium- and chloride-dependent neurotransmitter transporters or Na+/Cl--dependent transporters), and nucleobase-cation-symport-1 (NCS1) transporters. SLC5s co-tr…
estExt_Genewise1Plus.C_22907	151893	scaffold_2	7207331	7208368	202.313	3.20284	0.282086	11.3541	7.07313e-30	1.83645e-28	59% identity to fatty acid hydroxylase superfamily protein from Zymoseptoria brevis; 59% identity to alkylglycerol monooxygenase from Fusarium oxysporum f. sp. cubense	Fatty acid hydroxylase superfamily; This superfamily includes fatty acid and carotene hydroxylases and sterol desaturases. Beta-carotene hydroxylase is involved in zeaxanthin synthesis by hydroxylating beta-carotene, but the enzyme may be involved in other pathways. This family includes C-5 sterol desaturase and C-4 sterol methyl oxidase. Members of this family are involved in cholesterol biosynt…
estExt_fgenesh1_pm.C_20971	202689	scaffold_2	7402429	7401389	7411.88	-5.52566	0.276389	-19.9923	6.4202e-89	1.32392e-86	conserved hypothetical; 45% identity to FAD dependent oxidoreductase from Metarhizium guizhouense	DivIVA protein; The Bacillus subtilis divIVA1 mutation causes misplacement of the septum during cell division, resulting in the formation of small, circular, anucleate mini-cells. Inactivation of divIVA produces a mini-cell phenotype, whereas overproduction of DivIVA results in a filamentation phenotype. These proteins appear to contain coiled-coils.
Mycfi1.e_gw1.2.662.1	29582	scaffold_2	7429339	7431194	83.3037	3.44442	0.315461	10.9187	9.38528e-28	2.20215e-26	69% identity to FAD dependent oxidoreductase superfamily from Colletotrichum orbiculare	Rossmann-fold NAD(P)(+)-binding proteins; A large family of proteins that share a Rossmann-fold NAD(P)H/NAD(P)(+) binding (NADB) domain. The NADB domain is found in numerous dehydrogenases of metabolic pathways such as glycolysis, and many other redox enzymes. NAD binding involves numerous hydrogen-bonds and van der Waals contacts, in particular H-bonding of residues in a turn between the first s…
estExt_fgenesh1_kg.C_20474	210647	scaffold_2	7626897	7625992	104.896	4.94353	0.428978	11.524	9.98901e-31	2.73245e-29	Hypothetical; 32% identity to putative glycoside hydrolase family 27 protein from Neofusicoccum parvum	no conserved domains
estExt_fgenesh1_kg.C_20477	210650	scaffold_2	7667714	7668874	1059	4.05089	0.634755	6.38182	1.74995e-10	1.31314e-09	79% identity to acyl-CoA dehydrogenase like protein from Zymoseptoria brevis; 61% identity to thermophilic desulfurizing enzyme family protein from Colletotrichum gloeosporioides	Acyl-CoA dehydrogenase; Both mitochondrial acyl-CoA dehydrogenases (ACAD) and peroxisomal acyl-CoA oxidases (AXO) catalyze the alpha,beta dehydrogenation of the corresponding trans-enoyl-CoA by FAD, which becomes reduced. The reduced form of ACAD is reoxidized in the oxidative half-reaction by electron-transferring flavoprotein (ETF), from which the electrons are transferred to the mitochondrial …
Genemark.3690_g	172678	scaffold_2	8038763	8028219	883.118	4.91969	0.239086	20.5771	4.40585e-94	1.0987e-91	57% identity to family A G protein-coupled receptor-like protein from Sphaerulina musiva	7 transmembrane receptor (Secretin family); This family is known as Family B, the secretin-receptor family or family 2 of the G-protein-coupled receptors (GCPRs).They have been described in many animal species, but not in plants, fungi or prokaryotes. Three distinct sub-families are recognized. Subfamily B1 contains classical hormone receptors, such as receptors for secretin and glucagon, that ar…
e_gw1.2.737.1	130685	scaffold_2	8045600	8046611	13.8254	3.50132	0.694636	5.04052	4.64277e-07	2.44828e-06	66% identity to metallo-hydrolase/oxidoreductase from Sphaerulina musiva	Metallo-beta-lactamase superfamily; Metallo-beta-lactamase superfamily.
Mycfi1.estExt_Genewise1.C_20182	49331	scaffold_2	8184624	8183564	157.135	-3.33391	0.475557	-7.01055	2.37391e-12	2.09682e-11	45% identity to bzip transcription factor protein from Stemphylium lycopersici	Basic leucine zipper (bZIP) domain of bZIP transcription factors: a DNA-binding and dimerization domain; Basic leucine zipper (bZIP) factors comprise one of the most important classes of enhancer-type transcription factors. They act in networks of homo and heterodimers in the regulation of a diverse set of cellular processes including cell survival, learning and memory, lipid metabolism, and canc…
estExt_Genewise1.C_23232	162598	scaffold_2	8205024	8205699	95.5924	4.21785	0.546109	7.72344	1.13227e-14	1.19384e-13	78% identity to GPR1/FUN34/YaaH-class plasma membrane protein from Zymoseptoria brevis; 65% identity to putative acetate transporter from Diplodia seriata; 56% identity to glyoxylate pathway regulator from Fusarium avenaceum	GPR1/FUN34/yaaH family; The Ady2 protein in is required for acetate in Saccharomyces cerevisiae, and is probably an acetate transporter. A homologue in Yarrowia lipolytica (GPR1) has a role in acetic acid sensitivity.
Genemark.3744_g	172732	scaffold_2	8345379	8346395	20.9146	3.87543	0.595746	6.50518	7.76024e-11	6.03868e-10	hypothetical, a few homologs	no conserved domains
estExt_fgenesh1_kg.C_20513	210685	scaffold_2	8439064	8440218	593.162	-5.77295	0.38704	-14.9157	2.60695e-50	1.62525e-48	hypothetical, no homologs	no conserved domains
gw1.2.322.1	97314	scaffold_2	8511824	8510005	218.566	3.63918	0.241944	15.0414	3.9294e-51	2.55363e-49	67% identity to MFS drug efflux like protein from Zymoseptoria brevis	The Major Facilitator Superfamily (MFS) is a large and diverse group of secondary transporters that includes uniporters, symporters, and antiporters. MFS proteins facilitate the transport across cytoplasmic or internal membranes of a variety of substrates including ions, sugar phosphates, drugs, neurotransmitters, nucleosides, amino acids, and peptides. They do so using the electrochemical potent…
Mycfi1.estExt_fgenesh1_pg.C_20008	86491	scaffold_2	8586113	8585216	109.26	-3.59731	0.459534	-7.82816	4.9506e-15	5.37845e-14	conserved hypothetical protein	Low homology to Etoposide-induced protein 2.4 (EI24); This family contains a number of eukaryotic etoposide-induced 2.4 (EI24) proteins approximately 350 residues long as well as bacterial CysZ proteins (formerly known as DUF540). In cells treated with the cytotoxic drug etoposide, EI24 is induced by p53. It has been suggested to play an important role in negative cell growth control.
fgenesh1_pm.2_#_1098	187050	scaffold_2	8594780	8593112	1049.41	3.43853	0.448489	7.66693	1.76168e-14	1.82517e-13	84% identity to cytochrome P450 from Alternaria brassicicola	Cytochrome P450; Cytochrome P450s are haem-thiolate proteins involved in the oxidative degradation of various compounds. They are particularly well known for their role in the degradation of environmental toxins and mutagens. They can be divided into 4 classes, according to the method by which electrons from NAD(P)H are delivered to the catalytic site. Sequence conservation is relatively low with…
e_gw1.2.477.1	132918	scaffold_2	8599012	8597797	1330.86	10.8973	0.551125	19.7727	5.11244e-87	9.78941e-85	81% identity to alpha-ketoglutarate dependent dioxygenase from Alternaria brassicicola; 55% identity to alpha-ketoglutarate dependent xanthine dioxygenase from Colletotrichum higginsianum; 53% identity to taurine catabolism dioxygenase from Macrophomina phaseolina	Clavaminic acid synthetase (CAS) -like; CAS is a trifunctional Fe(II)/ 2-oxoglutarate (2OG) oxygenase carrying out three reactions in the biosynthesis of clavulanic acid, an inhibitor of class A serine beta-lactamases. In general, Fe(II)-2OG oxygenases catalyze a hydroxylation reaction, which leads to the incorporation of an oxygen atom from dioxygen into a hydroxyl group and conversion of 2OG to…
e_gw1.2.213.1	132843	scaffold_2	8602323	8599812	1376.97	7.16471	0.512984	13.9667	2.48842e-44	1.27063e-42	72% identity to fusicoccadiene synthase from Alternaria brassicicola	Isoprenoid Biosynthesis enzymes, Class 1; Superfamily of trans-isoprenyl diphosphate synthases (IPPS) and class I terpene cyclases which either synthesis geranyl/farnesyl diphosphates (GPP/FPP) or longer chained products from isoprene precursors, isopentenyl diphosphate (IPP) and dimethylallyl diphosphate (DMAPP), or use geranyl (C10)-, farnesyl (C15)-, or geranylgeranyl (C20)-diphosphate as subs…
Mycfi1.e_gw1.2.701.1	30470	scaffold_2	8603939	8605702	362.332	7.60012	0.498216	15.2547	1.53285e-52	1.03376e-50	79% identity to fusicococcadiene 8-ol C-15 hydroxylase from Alternaria brassicicola	Cytochrome P450; Cytochrome P450s are haem-thiolate proteins involved in the oxidative degradation of various compounds. They are particularly well known for their role in the degradation of environmental toxins and mutagens. They can be divided into 4 classes, according to the method by which electrons from NAD(P)H are delivered to the catalytic site. Sequence conservation is relatively low with…
Mycfi1.fgenesh1_pm.C_scaffold_2000002	63149	scaffold_2	8607262	8605909	1668.38	7.20933	0.481821	14.9627	1.28764e-50	8.21869e-49	86% identity to methyltransferase from Alternaria brassicicola	S-adenosylmethionine-dependent methyltransferases (SAM or AdoMet-MTase), class I; AdoMet-MTases are enzymes that use S-adenosyl-L-methionine (SAM or AdoMet) as a substrate for methyltransfer, creating the product S-adenosyl-L-homocysteine (AdoHcy). There are at least five structurally distinct families of AdoMet-MTases, class I being the largest and most diverse. Within this class enzymes can be …
fgenesh1_pm.2_#_1103	187055	scaffold_2	8608144	8609752	1097.23	5.68433	0.295298	19.2495	1.42607e-82	2.42726e-80	81% identity to cytochrome P450 from Alternaria brassicicola	Cytochrome P450; Cytochrome P450s are haem-thiolate proteins involved in the oxidative degradation of various compounds. They are particularly well known for their role in the degradation of environmental toxins and mutagens. They can be divided into 4 classes, according to the method by which electrons from NAD(P)H are delivered to the catalytic site. Sequence conservation is relatively low with…
e_gw1.2.340.1	130725	scaffold_2	8610242	8612201	404.932	4.38658	0.907384	4.83432	1.33604e-06	6.5597e-06	cytochrome P450/85% identity to fusicoccadiene C-8 hydroxylase from Alternaria brassicicola	Cytochrome P450; Cytochrome P450s are haem-thiolate proteins involved in the oxidative degradation of various compounds. They are particularly well known for their role in the degradation of environmental toxins and mutagens. They can be divided into 4 classes, according to the method by which electrons from NAD(P)H are delivered to the catalytic site. Sequence conservation is relatively low with…
estExt_fgenesh1_kg.C_30003	210695	scaffold_3	289874	291097	46.2483	4.15215	0.463269	8.96272	3.16768e-19	4.45762e-18	Hypothetical, 32% identity to putative C6 transcription factor from Byssochlamys spectabilis	Fungal specific transcription factor domain; Fungal specific transcription factor domain. ; fungal transcription factor regulatory middle homology region; This domain is present in the large family of fungal zinc cluster transcription factors that contain an N-terminal GAL4-like C6 zinc binuclear cluster DNA-binding domain. Examples of members of this large fungal group are the following Saccharo…
estExt_Genemark.C_30043	207056	scaffold_3	315786	316631	35.9411	-3.36231	0.98732	-3.40549	0.000660446	0.00208723	hypothetical, no homologs	no conserved domains
Mycfi1.estExt_Genewise1.C_260079	53765	scaffold_3	488744	491422	2289.68	3.653	0.388726	9.39736	5.59515e-21	8.74589e-20	glycoside hydrolase family 3 protein from M. fijiensis	Fibronectin type III-like domain; This domain has a fibronectin type III-like structure. It is often found in association with pfam00933 and pfam01915. Its function is unknown.; Glycosyl hydrolase family 3 C-terminal domain; This domain is involved in catalysis and may be involved in binding beta-glucan. This domain is found associated with pfam00933.; Glycosyl hydrolase family 3 N terminal domai…
Mycfi1.e_gw1.26.98.1	44275	scaffold_3	608446	607514	167.358	-5.48278	0.622943	-8.80142	1.351e-18	1.81995e-17	51% identity to putative thiamin pyrophosphokinase-related protein from Phaeomoniella chlamydospora	Nudix hydrolase is a superfamily of enzymes found in all three kingdoms of life, and it catalyzes the hydrolysis of NUcleoside DIphosphates linked to other moieties, X. Enzymes belonging to this superfamily require a divalent cation, such as Mg2+ or Mn2+ for their activity. Members of this family are recognized by a highly conserved 23-residue nudix motif (GX5EX7REUXEEXGU, where U = I, L or V), w…
Mycfi1.estExt_Genewise1Plus.C_260210	60660	scaffold_3	783683	785596	7771.57	-3.69075	0.372818	-9.8996	4.17948e-23	7.22848e-22	46% identity to tyrosinase from Zymoseptoria tritici	Common central domain of tyrosinase; This family also contains polyphenol oxidases and some hemocyanins. Binds two copper ions via two sets of three histidines. This family is related to pfam00372.
estExt_fgenesh1_kg.C_30032	210724	scaffold_3	1075536	1075108	387.517	-3.81401	0.339841	-11.2229	3.14598e-29	7.8635e-28	Hypothetical, 29% identity to C6 transcription factor from Rasamsonia emersonii	no conserved domains
estExt_fgenesh1_pg.C_30118	214540	scaffold_3	1147119	1148288	20.8518	-3.08931	0.911011	-3.39108	0.000696166	0.00218786	hypothetical, a few homologs	no conserved domains
estExt_Genemark.C_30183	207097	scaffold_3	1173334	1173871	258.106	10.2624	0.782227	13.1195	2.54684e-39	1.03446e-37	hypothetical, no homologs	no conserved domains
estExt_fgenesh1_pm.C_30104	202826	scaffold_3	1314334	1316179	4033.33	-4.64019	0.380798	-12.1854	3.71742e-34	1.19347e-32	74% identity to cytochrome P450 from Sphaerulina musiva	Cytochrome P450; Cytochrome P450s are haem-thiolate proteins involved in the oxidative degradation of various compounds. They are particularly well known for their role in the degradation of environmental toxins and mutagens. They can be divided into 4 classes, according to the method by which electrons from NAD(P)H are delivered to the catalytic site. Sequence conservation is relatively low with…
estExt_Genewise1Plus.C_30408	152269	scaffold_3	1588266	1586798	102.369	5.2577	0.334747	15.7065	1.36504e-55	1.03811e-53	76% identity to putative rh-like protein ammonium transporter from Phaeomoniella chlamydospora	Ammonium Transporter Family; Ammonium Transporter Family.
fgenesh1_pg.3_#_194	195181	scaffold_3	1651020	1650214	385.23	-4.45516	0.336559	-13.2374	5.33828e-40	2.25814e-38	36% identity to mediator of RNA polymerase II transcription subunit 18 like protein from Zymoseptoria brevis	Med18 protein; Med18 is one subunit of Mediator, a head-module multiprotein complex, that stimulates basal RNA polymerase II (Pol II) transcription. Med18 consists of an eight-stranded beta-barrel with a central pore and three flanking helices. It complexes with Med8 and Med20 proteins by forming a heterodimer of two-fold symmetry with Med20 and binding the C-terminal alpha-helix region of Med8 a…
estExt_Genewise1.C_30424	162855	scaffold_3	1655823	1656285	3715.48	-4.56538	0.18137	-25.1716	8.19221e-140	4.1831e-137	72% identity to S-adenosyl-L-methionine-dependent methyltransferase from Sphaerulina musiva; 53% identity to mitochondrial ribosomal protein S36 from Penicillium roqueforti; 52% identity to basic region leucine zipper transcription factor from Penicillium solitum	Arsenite-resistance protein 2; Arsenite is a carcinogenic compound which can act as a co-mutagen by inhibiting DNA repair. Arsenite-resistance protein 2 is thought to play a role in arsenite resistance.; Protein of unknown function (DUF2638); This family of proteins has no known function.
estExt_fgenesh1_kg.C_30072	210762	scaffold_3	1682406	1680818	338.828	-4.76188	0.475669	-10.0109	1.36493e-23	2.43126e-22	hypothetical protein with distant homologs (27% identity or less)	no conserved domains
estExt_fgenesh1_kg.C_30073	210763	scaffold_3	1689470	1690471	23.4499	3.54375	0.783077	4.52541	6.02775e-06	2.68643e-05	conserved hypothetical	no conserved domains
estExt_fgenesh1_pm.C_30157	202864	scaffold_3	1740292	1741434	158.606	3.49656	0.287687	12.154	5.45979e-34	1.73725e-32	65% identity to alpha/beta-hydrolase from Sphaerulina musiva	alpha/beta hydrolase fold (E-value=3.43e-35), acetyl esterase/lipase (E-value=6.77e-31)
fgenesh1_kg.3_#_78_#_4413709:1	182234	scaffold_3	1775748	1774749	7052.37	-3.31918	0.206486	-16.0746	3.8459e-58	3.24721e-56	76% identity to carbonic anhydrase from Sphaerulina musiva	Carbonic anhydrases (CA) are zinc-containing enzymes that catalyze the reversible hydration of carbon dioxide in a two-step mechanism in which the nucleophilic attack of a zinc-bound hydroxide ion on carbon dioxide is followed by the regeneration of an active site by ionization of the zinc-bound water molecule and removal of a proton from the active site. CAs are ubiquitous enzymes involved in fu…
fgenesh1_pg.3_#_226	195213	scaffold_3	1790458	1792293	80.736	-4.49958	0.627183	-7.17428	7.26898e-13	6.6734e-12	hypothetical; 34% identity to zinc finger protein 32-like from Linepithema humile; 34% identity to putative zinc finger-containing transcription factor from Candida dubliniensis; 36% identity to Protein glass from Camponotus floridanus; 32% identity to Zap1p from Rhizophagus irregularis	no conserved domains
e_gw1.3.2743.1	133576	scaffold_3	1986070	1986807	19.3995	-3.16437	1.06037	-2.98423	0.00284298	0.00775114	conserved hypothetical protein; 55% identity to putative protein ydfE from Fusarium oxysporum f. sp. cubense race 4	Flavin reductase like domain; This is a flavin reductase family consisting of enzymes known to be flavin reductases as well as various oxidoreductase and monooxygenase components. VlmR is a flavin reductase that functions in a two-component enzyme system to provide isobutylamine N-hydroxylase with reduced flavin and may be involved in the synthesis of valanimycin. SnaC is a flavin reductase that …
estExt_Genewise1Plus.C_30765	152492	scaffold_3	2371778	2370028	57.5911	6.28826	0.522938	12.0249	2.63043e-33	8.12856e-32	78% identity to AMP-binding enzyme like protein from Zymoseptoria brevis; 59% identity to acyl-CoA synthetase from Alternaria alternata; 53% identity to 4-coumarate-CoA ligase from Exophiala dermatitidis	Adenylate forming domain, Class I superfamily; This family includes acyl- and aryl-CoA ligases, as well as the adenylation domain of nonribosomal peptide synthetases and firefly luciferases. The adenylate-forming enzymes catalyze an ATP-dependent two-step reaction to first activate a carboxylate substrate as an adenylate and then transfer the carboxylate to the pantetheine group of either coenzym…
estExt_Genewise1Plus.C_30790	152505	scaffold_3	2498731	2500614	85.5612	3.54904	0.364611	9.73378	2.16389e-22	3.62553e-21	63% identity to ncs1 nucleoside transporter family protein from Moniliophthora roreri	Solute carrier families 5 and 6-like; solute binding domain; This superfamily includes the solute-binding domain of SLC5 proteins (also called the sodium/glucose cotransporters or solute sodium symporters), SLC6 proteins (also called the sodium- and chloride-dependent neurotransmitter transporters or Na+/Cl--dependent transporters), and nucleobase-cation-symport-1 (NCS1) transporters. SLC5s co-tr…
e_gw1.3.2615.1	134978	scaffold_3	2507560	2506556	164.957	4.85076	0.25721	18.8592	2.47042e-79	3.78433e-77	80% identity to 3-ketoacyl-acyl carrier protein reductase from Zymoseptoria brevis	conserved domains: short chain dehydrogenase (E-value=8.23e-60), 3-ketoacyl-(acyl-carrier-protein) reductase (E-value=9.44e-53); Rossmann-fold NAD(P)(+)-binding proteins; A large family of proteins that share a Rossmann-fold NAD(P)H/NAD(P)(+) binding (NADB) domain. The NADB domain is found in numerous dehydrogenases of metabolic pathways such as glycolysis, and many other redox enzymes. NAD bindi…
gw1.3.663.1	100904	scaffold_3	2655904	2655137	156.066	3.85417	0.347587	11.0884	1.42876e-28	3.45059e-27	49% identity to S-adenosyl-L-methionine-depdendent methyltransferase from Sphaerulina musiva	S-adenosylmethionine-dependent methyltransferases (SAM or AdoMet-MTase), class I; AdoMet-MTases are enzymes that use S-adenosyl-L-methionine (SAM or AdoMet) as a substrate for methyltransfer, creating the product S-adenosyl-L-homocysteine (AdoHcy). There are at least five structurally distinct families of AdoMet-MTases, class I being the largest and most diverse. Within this class enzymes can be …
gw1.3.1857.1	114242	scaffold_3	2678817	2675503	242.325	3.10171	0.230306	13.4678	2.4199e-41	1.09028e-39	63% identity to ras GEF from Sphaerulina musiva	Guanine nucleotide exchange factor for Ras-like GTPases; N-terminal domain (RasGef_N), also called REM domain (Ras exchanger motif). This domain is common in nucleotide exchange factors for Ras-like small GTPases and is typically found immediately N-terminal to the RasGef (Cdc25-like) domain. REM contacts the GTPase and is assumed to participate in the catalytic activity of the exchange factor. P…
fgenesh1_pm.3_#_302	187358	scaffold_3	2709951	2708194	57.3885	-3.053	0.601121	-5.07884	3.79738e-07	2.02785e-06	60% identity to putative efflux pump antibiotic resistance protein from Botrytis cinerea	The Major Facilitator Superfamily (MFS) is a large and diverse group of secondary transporters that includes uniporters, symporters, and antiporters. MFS proteins facilitate the transport across cytoplasmic or internal membranes of a variety of substrates including ions, sugar phosphates, drugs, neurotransmitters, nucleosides, amino acids, and peptides. They do so using the electrochemical potent…
fgenesh1_pg.3_#_397	195384	scaffold_3	2713598	2714496	39.6356	3.89693	0.555469	7.01557	2.29015e-12	2.02618e-11	31% identity to small GTP-binding protein from Pseudoalteromonas citrea; 32% identity to Kininogen-1a from Calypte anna; 29% identity to formin like protein from Tetrahymena thermophila	no conserved domains
e_gw1.3.1984.1	133650	scaffold_3	2715875	2717997	245.347	-3.07294	0.36948	-8.31695	9.02581e-17	1.09608e-15	48% identity to ferric chelate reductase (Fre2) from Aspergillus fumigatus	Ferredoxin reductase (FNR), an FAD and NAD(P) binding protein, was intially identified as a chloroplast reductase activity, catalyzing the electron transfer from reduced iron-sulfur protein ferredoxin to NADP+ as the final step in the electron transport mechanism of photosystem I. FNR transfers electrons from reduced ferredoxin to FAD (forming FADH2 via a semiquinone intermediate) and then transf…
Genemark.4322_g	173310	scaffold_3	2718896	2719298	216.269	-3.35111	0.731499	-4.58116	4.62409e-06	2.09836e-05	hypothetical, a few homologs	no conserved domains
Genemark.4327_g	173315	scaffold_3	2738173	2735839	12.6561	-4.62084	1.21206	-3.81239	0.000137628	0.000497401	hypothetical, no homologs	no conserved domains
estExt_Genewise1.C_30899	163142	scaffold_3	2814869	2813620	100.088	3.80853	0.407061	9.35618	8.26684e-21	1.28286e-19	40% identity to tyrosinase central domain containing protein from Zymoseptoria brevis	Common central domain of tyrosinase; This family also contains polyphenol oxidases and some hemocyanins. Binds two copper ions via two sets of three histidines. This family is related to pfam00372.
estExt_Genewise1Plus.C_30914	152562	scaffold_3	2869489	2867934	487.69	-3.06406	0.358603	-8.54444	1.29156e-17	1.64678e-16	49% identity to FAD dependent oxidoreductase from Beauveria bassiana	Rossmann-fold NAD(P)(+)-binding proteins; A large family of proteins that share a Rossmann-fold NAD(P)H/NAD(P)(+) binding (NADB) domain. The NADB domain is found in numerous dehydrogenases of metabolic pathways such as glycolysis, and many other redox enzymes. NAD binding involves numerous hydrogen-bonds and van der Waals contacts, in particular H-bonding of residues in a turn between the first s…
estExt_fgenesh1_pm.C_30322	202979	scaffold_3	2872197	2871766	86.6132	-3.15529	0.501154	-6.29605	3.05321e-10	2.22567e-09	32% identity to Zn(2)-C6 fungal-type DNA-binding domain from Penicillium roqueforti	Protein of unknown function (DUF1329); This family consists of several hypothetical bacterial proteins of around 475 residues in length. The majority of family members are from Pseudomonas species but the family also contains sequences from Shewanella oneidensis and Thauera aromatica.
e_gw1.3.1830.1	133991	scaffold_3	2876242	2880879	1418.53	-3.45761	0.28166	-12.2758	1.22148e-34	4.00548e-33	77% identity to ABC transporter from Sphaerulina musiva	ABC-2 type transporter; ABC-2 type transporter. ; ABC-transporter extracellular N-terminal; This domain is found at the N-terminus of ABC-transporter proteins from fungi, plants to higher eukaryotes. It would appear to be an extracellular domain.; CDR ABC transporter; Corresponds to a region of the PDR/CDR subgroup of ABC transporters comprising extracellular loop 3, transmembrane segment 6 and l…
estExt_fgenesh1_kg.C_30164	210852	scaffold_3	2899685	2900387	300.871	5.5792	0.298886	18.6666	9.24846e-78	1.35851e-75	38% identity to antigenic cell wall galactomannoprotein from Zymoseptoria brevis	Hydrophobic surface binding protein A; This protein is found in eukaryotes. Proteins in this family are typically between 171 to 275 amino acids in length. Although the HsbA amino acid sequence suggests that HsbA may be hydrophilic, HsbA adsorbed to hydrophobic PBSA (Polybutylene succinate-co-adipate) surfaces in the presence of NaCl or CaCl2. When HsbA was adsorbed on the hydrophobic PBSA surfac…
estExt_fgenesh1_kg.C_30166	210854	scaffold_3	2925226	2925011	185.56	7.35406	0.486889	15.1042	1.51988e-51	1.01228e-49	hypothetical, no homologs	no conserved domains
fgenesh1_pm.3_#_348	187404	scaffold_3	3063484	3064821	117.22	-4.13672	0.517928	-7.98706	1.382e-15	1.57987e-14	52% identity to putative polyketide synthase protein from Neofusicoccum parvum	Protein of unknown function (DUF1769); Family of fungal protein with unknown function.
fgenesh1_pm.3_#_349	187405	scaffold_3	3066139	3064918	387.261	3.55867	0.453014	7.85555	3.98011e-15	4.35497e-14	81% identity to Isopenicillin N synthase from Macrophomina phaseolina	2OG-Fe(II) oxygenase superfamily; This family contains members of the 2-oxoglutarate (2OG) and Fe(II)-dependent oxygenase superfamily. This family includes the C-terminal of prolyl 4-hydroxylase alpha subunit. The holoenzyme has the activity EC:1.14.11.2 catalyzing the reaction: Procollagen L-proline + 2-oxoglutarate + O2 <=> procollagen trans- 4-hydroxy-L-proline + succinate + CO2. The full enzy…
Genemark.4388_g	173376	scaffold_3	3067106	3068737	206.174	3.84135	0.298879	12.8525	8.32522e-38	3.19969e-36	hypothetical, no homologs	no conserved domains
e_gw1.3.2197.1	133880	scaffold_3	3289588	3287864	47.9793	4.83653	0.465534	10.3892	2.77632e-25	5.51304e-24	52% identity to retrograde regulation protein 2 from Aureobasidium pullulans	The Major Facilitator Superfamily (MFS) is a large and diverse group of secondary transporters that includes uniporters, symporters, and antiporters. MFS proteins facilitate the transport across cytoplasmic or internal membranes of a variety of substrates including ions, sugar phosphates, drugs, neurotransmitters, nucleosides, amino acids, and peptides. They do so using the electrochemical potent…
estExt_fgenesh1_kg.C_30187	210875	scaffold_3	3333057	3332435	7437.05	-5.94676	0.223777	-26.5746	1.33663e-155	8.95792e-153	66% identity to ctr copper transporter protein from Zymoseptoria brevis	Ctr copper transporter family; The redox active metal copper is an essential cofactor in critical biological processes such as respiration, iron transport, oxidative stress protection, hormone production, and pigmentation. A widely conserved family of high-affinity copper transport proteins (Ctr proteins) mediates copper uptake at the plasma membrane. A series of clustered methionine residues in …
estExt_Genewise1.C_31126	163251	scaffold_3	3333941	3335940	3869.89	-4.91233	0.287318	-17.0972	1.55809e-65	1.74035e-63	56% identity to putative FRE ferric reductase-like transmembrane component from Zymoseptoria tritici	Ferredoxin reductase (FNR), an FAD and NAD(P) binding protein, was intially identified as a chloroplast reductase activity, catalyzing the electron transfer from reduced iron-sulfur protein ferredoxin to NADP+ as the final step in the electron transport mechanism of photosystem I. FNR transfers electrons from reduced ferredoxin to FAD (forming FADH2 via a semiquinone intermediate) and then transf…
estExt_fgenesh1_pg.C_30545	214765	scaffold_3	3706071	3704361	11481.8	-4.34218	0.24339	-17.8404	3.43373e-71	4.49024e-69	78% identity to class I glutamine amidotransferase-like protein from Sphaerulina musiva	Type 1 glutamine amidotransferase (GATase1)-like domain; Type 1 glutamine amidotransferase (GATase1)-like domain. This group contains proteins similar to Class I glutamine amidotransferases, the intracellular PH1704 from Pyrococcus horikoshii, the C-terminal of the large catalase: Escherichia coli HP-II, Sinorhizobium meliloti Rm1021 ThuA, the A4 beta-galactosidase middle domain and peptidase E. …
estExt_Genewise1Plus.C_31362	152793	scaffold_3	3863838	3862041	201.926	4.44564	0.263704	16.8584	9.09686e-64	9.65799e-62	59% identity to pantothenate transporter from Sphaerulina musiva	The Major Facilitator Superfamily (MFS) is a large and diverse group of secondary transporters that includes uniporters, symporters, and antiporters. MFS proteins facilitate the transport across cytoplasmic or internal membranes of a variety of substrates including ions, sugar phosphates, drugs, neurotransmitters, nucleosides, amino acids, and peptides. They do so using the electrochemical potent…
Genemark.4550_g	173538	scaffold_3	3914295	3918292	54.1192	5.11472	0.384934	13.2873	2.74419e-40	1.19134e-38	hypothetical protein, with some conservation on one end of the protein	Bacteriocin-protection, YdeI or OmpD-Associated; This is a family of archaeal and bacterial proteins predicted to be periplasmic. YdeI is important for resistance to polymyxin B in broth and for bacterial survival in mice upon oral, but not intraperitoneal inoculation, suggesting a role for YdeI in the gastrointestinal tract of mice. Production of the ydeI gene is regulated by the Rcs (regulator …
Genemark.4551_g	173539	scaffold_3	3919585	3918334	137.297	10.5534	0.928114	11.3709	5.84139e-30	1.53147e-28	conserved hypothetical protein	no conserved domains
Genemark.4552_g	173540	scaffold_3	3919658	3920464	76.9562	9.81905	0.956175	10.2691	9.71138e-25	1.86288e-23	conserved hypothetical protein	no conserved domains
gw1.3.1747.1	112749	scaffold_3	3922645	3923109	186.367	3.80637	0.30517	12.473	1.04869e-35	3.63919e-34	48% identity to GA4 desaturase family protein from Colletotrichum gloeosporioides	no conserved domains
fgenesh1_pg.3_#_601	195588	scaffold_3	3924004	3923645	145.051	10.6351	0.925168	11.4953	1.39286e-30	3.75268e-29	Hypothetical; 34% identity to neurofilament from Clostridium clostridioforme; 26% identity to cornifin family protein from Anaplasma phagocytophilum; 42% identity to internalin A-like protein/S-layer protein from Clostridium sordellii	no conserved domains
e_gw1.3.888.1	133959	scaffold_3	3925165	3925407	13.5985	7.40888	1.09614	6.75908	1.38875e-11	1.14904e-10	conserved hypothetical protein; 48% identity to DNA-directed DNA polymerase from Penicillium camemberti	Domain of unknown function (DUF3328); This family of proteins are functionally uncharacterized. This family is only found in eukaryotes.
Genemark.4557_g	173545	scaffold_3	3927875	3925449	71.8886	4.88686	0.48604	10.0544	8.78116e-24	1.58253e-22	38% identity to subtilisin-like serine protease from Marssonia brunnea	Fn3-like domain (DUF1034); This family consists of several domains of unknown function which are present in several bacterial and plant peptidases. This domain is found in conjunction with pfam00082, pfam02225 and is often found with pfam00746. This domain has a structure similar to an Fn3 domain.; Peptidase domain in the S8 and S53 families; Members of the peptidases S8 (subtilisin and kexin) an…
e_gw1.3.1832.1	133575	scaffold_3	3928969	3933444	247.561	3.37678	0.253301	13.3311	1.52643e-40	6.70818e-39	37% identity to ABC transporter from Colletotrichum higginsianum	ABC transporter transmembrane region; This family represents a unit of six transmembrane helices. Many members of the ABC transporter family (pfam00005) have two such regions.; P-loop containing Nucleoside Triphosphate Hydrolases; Members of the P-loop NTPase domain superfamily are characterized by a conserved nucleotide phosphate-binding motif, also referred to as the Walker A motif (GxxxxGK[S/T…
e_gw1.3.431.1	133476	scaffold_3	3960229	3958970	499.56	-3.51198	0.311934	-11.2587	2.09729e-29	5.35459e-28	77% identity to acetate kinase from Sphaerulina musiva	Nucleotide-Binding Domain of the sugar kinase/HSP70/actin superfamily; This superfamily includes the actin family, the HSP70 family of molecular chaperones and nucleotide exchange factors, the ROK (repressor, ORF, kinase) family, the hexokinase family, the FGGY family (which includes glycerol kinase and similar carbohydrate kinases such as rhamnulokinase and xylulokinase), the exopolyphosphatase/…
estExt_Genewise1.C_31517	163458	scaffold_3	4241233	4237925	378.873	-3.48922	0.477745	-7.30353	2.80324e-13	2.66482e-12	78% identity to calcium ATPase from Sphaerulina musiva	Cation transporter/ATPase, N-terminus; Members of this families are involved in Na+/K+, H+/K+, Ca++ and Mg++ transport.; Cation transporting ATPase, C-terminus; Members of this families are involved in Na+/K+, H+/K+, Ca++ and Mg++ transport. This family represents 5 transmembrane helices.; E1-E2 ATPase; E1-E2 ATPase. ; Haloacid Dehalogenase-like Hydrolases; The haloacid dehalogenase (HAD) superfa…
estExt_Genewise1.C_31582	163493	scaffold_3	4341003	4342138	390.537	-3.31332	0.464217	-7.13744	9.50882e-13	8.64094e-12	74% identity to zinc-binding alcohol dehydrogenase like protein from Zymoseptoria tritici	Alcohol dehydrogenase GroES-like domain; This is the catalytic domain of alcohol dehydrogenases. Many of them contain an inserted zinc binding domain. This domain has a GroES-like structure.; Medium chain reductase/dehydrogenase (MDR)/zinc-dependent alcohol dehydrogenase-like family; The medium chain reductase/dehydrogenases (MDR)/zinc-dependent alcohol dehydrogenase-like family, which contains t…
Mycfi1.estExt_Genewise1Plus.C_60072	57326	scaffold_3	4505800	4504197	167.801	4.17141	0.261914	15.9267	4.13836e-57	3.41351e-55	32% identity to general alpha-glucoside permease like protein	Slight homology to sucrose/H+ symporter (E-value=1.51e-11)/MFS transporter
Mycfi1.e_gw1.17.485.1	42017	scaffold_3	4557091	4555544	23.2744	6.69631	0.783658	8.54494	1.28605e-17	1.64171e-16	Hypothetical; 57% identity to putative alpha-mannosyltransferase from Diplodia seriata	Protein of unknown function (DUF3445); This family of proteins are functionally uncharacterized. This protein is found in bacteria and eukaryotes. Proteins in this family are typically between 264 to 418 amino acids in length. This protein has a conserved RLP sequence motif. This protein has two completely conserved R residues that may be functionally important.
estExt_fgenesh1_kg.C_30273	210959	scaffold_3	4583862	4584992	746.794	-3.97646	0.225275	-17.6516	9.89193e-70	1.2479e-67	61% identity to d-amino-acid oxidase like protein from Zymoseptoria brevis	Rossmann-fold NAD(P)(+)-binding proteins; A large family of proteins that share a Rossmann-fold NAD(P)H/NAD(P)(+) binding (NADB) domain. The NADB domain is found in numerous dehydrogenases of metabolic pathways such as glycolysis, and many other redox enzymes. NAD binding involves numerous hydrogen-bonds and van der Waals contacts, in particular H-bonding of residues in a turn between the first s…
Mycfi1.e_gw1.17.215.1	41980	scaffold_3	4614388	4615536	10.4005	4.38978	0.747794	5.87031	4.34975e-09	2.85799e-08	62% identity to oxidoreductase like protein from Zymoseptoria brevis; 61% identity to clavaminate synthase-like protein from Aureobasidium melanogenum	Some homology to Isopenicillin N synthase and related dioxygenases (E value = 1.84e-30); 2OG-Fe(II) oxygenase superfamily; This family contains members of the 2-oxoglutarate (2OG) and Fe(II)-dependent oxygenase superfamily. This family includes the C-terminal of prolyl 4-hydroxylase alpha subunit. The holoenzyme has the activity EC:1.14.11.2 catalyzing the reaction: Procollagen L-proline + 2-oxog…
Mycfi1.e_gw1.17.4.1	42029	scaffold_3	4646629	4639352	1320.76	-3.31497	0.402729	-8.23127	1.85245e-16	2.21694e-15	77% identity to alpha-1,3-glucan synthase like protein from Zymoseptoria brevis	Acyltransferase family; This family includes a range of acyltransferase enzymes. This domain is found in many as yet uncharacterized C. elegans proteins and it is approximately 300 amino acids long.; Alpha amylase catalytic domain family; The Alpha-amylase family comprises the largest family of glycoside hydrolases (GH), with the majority of enzymes acting on starch, glycogen, and related oligo- …
Mycfi1.e_gw1.17.116.1	41950	scaffold_3	4658838	4660782	103.967	-3.38079	0.621998	-5.43537	5.46824e-08	3.26118e-07	52% identity to alpha amylase from Aspergillus fumigatus	Alpha amylase catalytic domain family; The Alpha-amylase family comprises the largest family of glycoside hydrolases (GH), with the majority of enzymes acting on starch, glycogen, and related oligo- and polysaccharides. These proteins catalyze the transformation of alpha-1,4 and alpha-1,6 glucosidic linkages with retention of the anomeric center. The protein is described as having 3 domains: A, B…
estExt_Genemark.C_30873	207378	scaffold_3	4664501	4665478	31.018	-3.0532	0.749639	-4.0729	4.64321e-05	0.000180788	hypothetical, no homologs	no conserved domains
Genemark.4714_g	173702	scaffold_3	4770155	4770718	14.4567	3.52842	0.734596	4.80321	1.5614e-06	7.59314e-06	hypothetical, one homolog (28% identity) in Baudoinia compniacensis	no conserved domains
Mycfi1.e_gw1.17.627.1	41637	scaffold_3	4854102	4854855	37.664	3.62068	0.424522	8.52883	1.47834e-17	1.87378e-16	60% identity to putative high-affinity glucose transporter from Phaeomoniella chlamydospora	The Major Facilitator Superfamily (MFS) is a large and diverse group of secondary transporters that includes uniporters, symporters, and antiporters. MFS proteins facilitate the transport across cytoplasmic or internal membranes of a variety of substrates including ions, sugar phosphates, drugs, neurotransmitters, nucleosides, amino acids, and peptides. They do so using the electrochemical potent…
Mycfi1.estExt_Genewise1.C_170247	53091	scaffold_3	4970491	4973301	492.542	4.4289	0.191722	23.1007	4.55495e-118	1.95371e-115	57% identity to short-chain dehydrogenase/reductase from Macrophomina phaseolina	Hydroxyacyl-CoA-like_DH_SDR_c-like; NADB_Rossmann superfamily; adh_short; Hydroxyacyl-CoA-like_DH_SDR_c-like; NADB_Rossmann superfamily; fabG; hot_dog superfamily; PLN02864 (enoyl-CoA hydratase)
fgenesh1_pg.3_#_801	195788	scaffold_3	4998685	5004821	1389.83	-3.76267	0.224129	-16.788	2.98955e-63	3.0824e-61	Hypothetical; 26% identity to kinesin-domain-containing protein from Dichomitus squalens; 24% identity to putative viral a-type inclusion protein repeat domain-containing protein from Botrytis cinerea	Domain found in Syg1, Pho81, XPR1, and related proteins; This region has been named the SPX domain after (Syg1, Pho81 and XPR1). This domain is found at the amino terminus of a variety of proteins. In the yeast protein Syg1, the N-terminus directly binds to the G-protein beta subunit and inhibits transduction of the mating pheromone signal. Similarly, the N-terminus of the human XPR1 protein bind…
Mycfi1.gw1.17.267.1	6274	scaffold_3	5117244	5117969	1951.54	-4.70668	0.297374	-15.8275	2.01101e-56	1.5856e-54	glycoside hydrolase family 17 protein; 64% identity to putative glucan 1,3-beta-glucosidase, exo-beta-1,3-glucanase from Zymoseptoria tritici	Glycosyl hydrolases family 17; Glycosyl hydrolases family 17.
estExt_Genemark.C_30992	207424	scaffold_3	5121397	5122591	811.471	-3.54263	0.224985	-15.7461	7.30684e-56	5.63678e-54	62% identity to DnaJ-domain-containing protein from Sphaerulina musiva	DnaJ domain or J-domain. DnaJ/Hsp40 (heat shock protein 40) proteins are highly conserved and play crucial roles in protein translation, folding, unfolding, translocation, and degradation. They act primarily by stimulating the ATPase activity of Hsp70s, an important chaperonine family. Hsp40 proteins are characterized by the presence of a J domain, which mediates the interaction with Hsp70. They …
Mycfi1.e_gw1.17.433.1	41843	scaffold_3	5167438	5165426	821.524	-3.5191	0.209464	-16.8005	2.41984e-63	2.51921e-61	79% identity to alpha/beta-hydrolase from Sphaerulina musiva; 71% identity to putative lysosomal acid lipase cholesteryl ester hydrolase precursor from Diplodia seriata	Partial alpha/beta-hydrolase lipase region; This family corresponds to a N-terminal part of an alpha/beta hydrolase domain.
Mycfi1.e_gw1.17.421.1	41796	scaffold_3	5218533	5220644	511.957	3.49987	0.325448	10.754	5.67391e-27	1.26489e-25	68% identity with cyclohexanone monooxygenase from Cladophialophora psammophila	Rossmann-fold NAD(P)(+)-binding proteins; A large family of proteins that share a Rossmann-fold NAD(P)H/NAD(P)(+) binding (NADB) domain. The NADB domain is found in numerous dehydrogenases of metabolic pathways such as glycolysis, and many other redox enzymes. NAD binding involves numerous hydrogen-bonds and van der Waals contacts, in particular H-bonding of residues in a turn between the first s…
Genemark.4860_g	173848	scaffold_3	5354555	5351102	429.962	3.9008	0.261019	14.9445	1.69164e-50	1.06703e-48	hypothetical; 61% identity to von Willebrand and RING finger domain containing protein from Pyrenophora tritici-repentis	Pleckstrin homology-like domain; The PH-like family includes the PH domain, both the Shc-like and IRS-like PTB domains, the ran-binding domain, the EVH1 domain, a domain in neurobeachin and the third domain of FERM. All of these domains have a PH fold, but lack significant sequence similarity. They are generally involved in targeting to protein to the appropriate cellular location or interacting …
fgenesh1_pm.3_#_717	187773	scaffold_3	5376290	5374636	77.1316	4.65732	0.556384	8.37068	5.72858e-17	7.02833e-16	80% identity to MFS transporter-like protein from Zymoseptoria brevis; 64% identity to "putative nicotinamide mononucleotide transmembrane transporter protein" from Chaetomium thermophilum var thermophilum	The Major Facilitator Superfamily (MFS) is a large and diverse group of secondary transporters that includes uniporters, symporters, and antiporters. MFS proteins facilitate the transport across cytoplasmic or internal membranes of a variety of substrates including ions, sugar phosphates, drugs, neurotransmitters, nucleosides, amino acids, and peptides. They do so using the electrochemical potent…
gw1.3.592.1	100283	scaffold_3	5436293	5435401	524.2	-4.59585	0.427605	-10.7479	6.06292e-27	1.34881e-25	72% identity to integral membrane protein from Zymoseptoria brevis; 55% identity to actin cortical patch SUR7/pH-response regulator Pall from Macrophomina phaseolina	SUR7/PalI family; This family consists of several fungal-specific SUR7 proteins. Its activity regulates expression of RVS161, a homologue of human endophilin, suggesting a function for both in endocytosis. The protein carries four transmembrane domains and is thus likely to act as an anchoring protein for the eisosome to the plasma membrane. Eisosomes are the immobile protein complexes, that incl…
estExt_Genewise1.C_32075	163714	scaffold_3	5437673	5438731	474.478	-4.24078	0.394129	-10.7599	5.32403e-27	1.19185e-25	70% identity to PLC-like phosphodiesterase from Sphaerulina musiva; 66% identity to tat pathway signal sequence like protein from Zymoseptoria brevis; 56% identity to PLC-like phosphodiesterase from Aureobasidium melanogenum	Catalytic domain of phosphoinositide-specific phospholipase C-like phosphodiesterases superfamily; The PI-PLC-like phosphodiesterases superfamily represents the catalytic domains of bacterial phosphatidylinositol-specific phospholipase C (PI-PLC, EC 4.6.1.13), eukaryotic phosphoinositide-specific phospholipase C (PI-PLC, EC 3.1.4.11), glycerophosphodiester phosphodiesterases (GP-GDE, EC 3.1.4.46)…
estExt_Genemark.C_31080	207461	scaffold_3	5481591	5474996	583.538	-3.93283	0.274073	-14.3496	1.07205e-46	5.86507e-45	hypothetical, no homologs	no conserved domains
Genemark.4897_g	173885	scaffold_3	5497840	5493716	1821.72	3.82024	0.371092	10.2946	7.45371e-25	1.44011e-23	hypothetical, a few homologs	no conserved domains
Genemark.4898_g	173886	scaffold_3	5497922	5498798	836.893	3.85604	0.364334	10.5838	3.54235e-26	7.45477e-25	hypothetical, one homolog (60% identity) in Zymoseptoria tritici	no conserved domains
Genemark.4904_g	173892	scaffold_3	5505208	5507413	12.0575	6.09214	0.900312	6.7667	1.3175e-11	1.09326e-10	hypothetical, no homologs	no conserved domains
estExt_Genemark.C_31098	207463	scaffold_3	5540673	5540091	12.5157	4.26232	0.720775	5.91352	3.34873e-09	2.23311e-08	hypothetical, no homologs	no conserved domains
Mycfi1.e_gw1.17.347.1	41460	scaffold_3	5681070	5680294	35.3554	-3.27986	0.634369	-5.17027	2.33757e-07	1.28279e-06	31% identity to HET-domain-containing protein from Neurospora tetrasperma	Heterokaryon incompatibility protein (HET); This family represents a conserved region approximately 150 residues long within various heterokaryon incompatibility proteins that seem to be restricted to ascomycete fungi. Genetic differences in specific het genes prevent a viable heterokaryotic fungal cell from being formed by the fusion of filaments from two different wild-type strains. Many family…
Mycfi1.estExt_Genewise1.C_170600	53183	scaffold_3	5693943	5694627	1808.27	-3.14046	0.407055	-7.71509	1.20892e-14	1.26966e-13	61% identity to ATP synthase subunit from Talaromyces cellulolyticus	ATP synthase subunit C; ATP synthase subunit C.
Genemark.4987_g	173975	scaffold_3	5807614	5808468	114.985	-4.40726	0.520811	-8.46229	2.62174e-17	3.27275e-16	conserved hypothetical	no conserved domains
estExt_fgenesh1_kg.C_30369	211053	scaffold_3	5824758	5824117	388.623	3.79495	0.445661	8.51532	1.66132e-17	2.0958e-16	hypothetical, a few homologs	no conserved domains
Mycfi1.e_gw1.17.312.1	42083	scaffold_3	5866968	5866327	59.1019	3.41723	0.493542	6.92388	4.39435e-12	3.80619e-11	ABC transporter, ABC-A family from M. fijiensis	P-loop containing Nucleoside Triphosphate Hydrolases; Members of the P-loop NTPase domain superfamily are characterized by a conserved nucleotide phosphate-binding motif, also referred to as the Walker A motif (GxxxxGK[S/T], where x is any residue), and the Walker B motif (hhhh[D/E], where h is a hydrophobic residue). The Walker A and B motifs bind the beta-gamma phosphate moiety of the bound nuc…
Mycfi1.e_gw1.17.621.1	41768	scaffold_3	5875077	5874487	46.2656	5.11558	0.409928	12.4792	9.69516e-36	3.37536e-34	conserved hypothetical protein	no conserved domains
Mycfi1.e_gw1.17.192.1	41888	scaffold_3	5891651	5890392	561.455	-3.2846	0.241377	-13.6078	3.60018e-42	1.6712e-40	86% identity to Pkinase-domain-containing protein from Sphaerulina musiva	Protein kinase C terminal domain; Protein kinase C terminal domain. ; Protein Kinases, catalytic domain; The protein kinase superfamily is mainly composed of the catalytic domains of serine/threonine-specific and tyrosine-specific protein kinases. It also includes RIO kinases, which are atypical serine protein kinases, aminoglycoside phosphotransferases, and choline kinases. These proteins cataly…
Mycfi1.estExt_Genewise1Plus.C_170693	60058	scaffold_3	5896537	5897541	994.148	-3.80887	0.275012	-13.8498	1.27488e-43	6.38808e-42	86% identity to mitochondrial phosphate carrier protein from Sphaerulina musiva	Mitochondrial carrier protein; Mitochondrial carrier protein.
Mycfi1.e_gw1.17.39.1	41695	scaffold_3	5932397	5934594	1684.7	7.25794	0.170219	42.6388	0	0	61% identity to sulfate permease like protein from Zymoseptoria brevis	Sulfate transporter family; Mutations in human SLC26A2 lead to several human diseases.; Sulfate transporter N-terminal domain with GLY motif; This domain is found usually at the N-terminus of sulfate-transporter proteins. It carries a highly conserved GLY sequence motif, but the function of the domain is not known.; Sulphate Transporter and Anti-Sigma factor antagonist domain found in the C-termi…
estExt_fgenesh1_kg.C_30380	211064	scaffold_3	5955350	5954946	242.893	3.67813	0.439797	8.36325	6.10153e-17	7.4688e-16	hypothetical, no homologs	no conserved domains
fgenesh1_pm.3_#_808	187864	scaffold_3	5962850	5961799	337.128	8.1329	0.378608	21.4811	2.33995e-102	6.9698e-100	63% identity to catechol O-methyltransferase from Exophiala dermatitidis	S-adenosylmethionine-dependent methyltransferases (SAM or AdoMet-MTase), class I; AdoMet-MTases are enzymes that use S-adenosyl-L-methionine (SAM or AdoMet) as a substrate for methyltransfer, creating the product S-adenosyl-L-homocysteine (AdoHcy). There are at least five structurally distinct families of AdoMet-MTases, class I being the largest and most diverse. Within this class enzymes can be …
Mycfi1.e_gw1.17.41.1	41966	scaffold_3	5963461	5965647	2009.41	9.24441	0.344064	26.8683	5.16228e-159	5.03229e-156	Hypothetical	Hypothetical protein with iron-containing redox domain; Heme oxygenase catalyzes the rate limiting step in the degradation of heme to bilirubin, it is essential for recycling of iron from heme. Heme is used as a substrate and cofactor for its own degradation to biliverdin, iron, and carbon monoxide. This family includes bacterial HO, as well as the mammalian isoforms HO-1, and HO-2. Heme oxygenas…
estExt_fgenesh1_pm.C_30808	203278	scaffold_3	5971040	5972539	539.819	-3.048	0.394409	-7.72804	1.09217e-14	1.15383e-13	76% identity to ERG1 squalene epoxidase from Zymoseptoria tritici	Rossmann-fold NAD(P)(+)-binding proteins; A large family of proteins that share a Rossmann-fold NAD(P)H/NAD(P)(+) binding (NADB) domain. The NADB domain is found in numerous dehydrogenases of metabolic pathways such as glycolysis, and many other redox enzymes. NAD binding involves numerous hydrogen-bonds and van der Waals contacts, in particular H-bonding of residues in a turn between the first s…
fgenesh1_pg.3_#_1032	196019	scaffold_3	6142936	6141364	95.7695	3.4095	0.317402	10.7419	6.4702e-27	1.42757e-25	74% identity to probable sugar transporter from Fusarium fujikuroi; 70% identity to sugar transporter STL1 from Talaromyces islandicus	The Major Facilitator Superfamily (MFS) is a large and diverse group of secondary transporters that includes uniporters, symporters, and antiporters. MFS proteins facilitate the transport across cytoplasmic or internal membranes of a variety of substrates including ions, sugar phosphates, drugs, neurotransmitters, nucleosides, amino acids, and peptides. They do so using the electrochemical potent…
estExt_Genewise1Plus.C_32310	153261	scaffold_3	6213105	6211732	192.426	3.43998	0.387107	8.88638	6.31315e-19	8.66785e-18	40% identity to glycosyltransferase family 31 protein from Aureobasidium subglaciale; 37% identity to Fringe-like protein from Macrophomina phaseolina	Galactosyltransferase; This family includes the galactosyltransferases UDP-galactose:2-acetamido-2-deoxy-D-glucose3beta-galactosyltransferase and UDP-Gal:beta-GlcNAc beta 1,3-galactosyltranferase. Specific galactosyltransferases transfer galactose to GlcNAc terminal chains in the synthesis of the lacto-series oligosaccharides types 1 and 2.
e_gw1.3.1815.1	135309	scaffold_3	6244789	6251920	469.471	3.25887	0.520904	6.25619	3.945e-10	2.8448e-09	55% identity to AMP-dependent synthetase/ligase from Macrophomina phaseolina	Condensation domain ;This domain is found in many multi-domain enzymes which synthesize peptide antibiotics. This domain catalyses a condensation reaction to form peptide bonds in non- ribosomal peptide biosynthesis. It is usually found to the carboxy side of a phosphopantetheine binding domain (pfam00550). It has been shown that mutations in the HHXXXDG motif abolish activity suggesting this is …
e_gw1.3.713.1	135495	scaffold_3	6264212	6263667	293.355	5.80928	0.337493	17.213	2.12059e-66	2.44506e-64	70% identity to alpha/beta-hydrolase from Sphaerulina musiva	NADPH-dependent FMN reductase; NADPH-dependent FMN reductase. ; Uncharacterized protein family (UPF0261); Uncharacterized protein family (UPF0261).
Mycfi1.fgenesh1_pm.C_scaffold_44000011	65734	scaffold_3	6302007	6300634	636.439	-3.38629	0.43154	-7.84698	4.26161e-15	4.64875e-14	77% identity to histidine acid phosphatase like protein from Zymoseptoria brevis	Histidine phosphatase domain found in a functionally diverse set of proteins, mostly phosphatases; contains a His residue which is phosphorylated during the reaction; Catalytic domain of a functionally diverse set of proteins, most of which are phosphatases. The conserved catalytic core of this domain contains a His residue which is phosphorylated in the reaction. This set of proteins includes co…
Mycfi1.fgenesh1_pg.C_scaffold_6000010	78988	scaffold_4	191320	189597	369.32	-3.86234	0.299784	-12.8837	5.55755e-38	2.16704e-36	conserved hypothetical protein	Esterases and lipases (includes fungal lipases, cholinesterases, etc.) These enzymes act on carboxylic esters (EC: 3.1.1.-). The catalytic apparatus involves three residues (catalytic triad): a serine, a glutamate or aspartate and a histidine.These catalytic residues are responsible for the nucleophilic attack on the carbonyl carbon atom of the ester bond. In contrast with other alpha/beta hydrol…
Mycfi1.e_gw1.6.569.1	33469	scaffold_4	244348	245136	111.933	7.66519	0.499381	15.3494	3.57521e-53	2.47335e-51	50% identity to phosphatidylserine decarboxylase from Exophiala dermatitidis	no conserved domains
estExt_fgenesh1_kg.C_40013	211087	scaffold_4	278285	278620	80.1593	3.35139	0.292425	11.4607	2.07878e-30	5.5588e-29	hypothetical, no homologs	no conserved domains
Mycfi1.e_gw1.9.240.1	36404	scaffold_4	491645	490247	53.9223	5.44813	0.402491	13.536	9.58371e-42	4.39171e-40	51% identity to monooxygenase from Aspergillus fumigatus	Medium chain reductase/dehydrogenase (MDR)/zinc-dependent alcohol dehydrogenase-like family; The medium chain reductase/dehydrogenases (MDR)/zinc-dependent alcohol dehydrogenase-like family, which contains the zinc-dependent alcohol dehydrogenase (ADH-Zn) and related proteins, is a diverse group of proteins related to the first identified member, class I mammalian ADH. MDRs display a broad range …
Mycfi1.estExt_Genewise1Plus.C_90043	58105	scaffold_4	494790	496484	84.5197	8.29953	0.828793	10.014	1.32299e-23	2.36047e-22	56% identity to glycolate oxidase from Exophiala dermatitidis; 56% identity to putative 4-cresol dehydrogenase protein from Neofusicoccum parvum; 54% identity to vanillyl alcohol oxidase from Bipolaris oxidase	FAD binding domain; This family consists of various enzymes that use FAD as a co-factor, most of the enzymes are similar to oxygen oxidoreductase. One of the enzymes Vanillyl-alcohol oxidase (VAO) has a solved structure, the alignment includes the FAD binding site, called the PP-loop, between residues 99-110. The FAD molecule is covalently bound in the known structure, however the residue that li…
Mycfi1.estExt_Genewise1Plus.C_90094	58137	scaffold_4	630240	631292	1213.54	-3.17599	0.238263	-13.3298	1.55343e-40	6.79894e-39	84% identity to scytalone dehydratase complexed with tight-binding inhibitor carpropamid from Sphaerulina musiva	Nuclear transport factor 2 (NTF2-like) superfamily. This family includes members of the NTF2 family, Delta-5-3-ketosteroid isomerases, Scytalone Dehydratases, and the beta subunit of Ring hydroxylating dioxygenases. This family is a classic example of divergent evolution wherein the proteins have many common structural details but diverge greatly in their function. For example, nuclear transport …
Mycfi1.estExt_fgenesh1_pg.C_90048	87614	scaffold_4	651024	650612	3219.73	-3.14699	0.253237	-12.4271	1.86337e-35	6.38366e-34	72% identity to RNA binding protein from Sphaerulina musiva; 73% identity to shwachman-bodian-diamond syndrome protein from Zymoseptoria brevis	Shwachman-Bodian-Diamond syndrome (SBDS) protein; This family is highly conserved in species ranging from archaea to vertebrates and plants. The family contains several Shwachman-Bodian-Diamond syndrome (SBDS) proteins from both mouse and humans. Shwachman-Diamond syndrome is an autosomal recessive disorder with clinical features that include pancreatic exocrine insufficiency, haematological dysf…
estExt_fgenesh1_kg.C_40039	211112	scaffold_4	661136	659883	7888.58	-4.22436	0.538109	-7.85039	4.14751e-15	4.5289e-14	62% identity to globin-like protein from Sphaerulina musiva; 55% identity to flavohemoprotein from Aspergillus fumigatus	Ferredoxin reductase (FNR), an FAD and NAD(P) binding protein, was intially identified as a chloroplast reductase activity, catalyzing the electron transfer from reduced iron-sulfur protein ferredoxin to NADP+ as the final step in the electron transport mechanism of photosystem I. FNR transfers electrons from reduced ferredoxin to FAD (forming FADH2 via a semiquinone intermediate) and then transf…
Genemark.5257_g	174245	scaffold_4	846756	845402	105.177	3.0962	0.241002	12.8472	8.92009e-38	3.41608e-36	conserved hypothetical	no conserved domains
fgenesh1_kg.4_#_52_#_4412087:1	182599	scaffold_4	846941	847561	256.549	4.11657	0.373892	11.01	3.41823e-28	8.14526e-27	conserved hypothetical	Some decent homologs; no conserved domains
Mycfi1.estExt_fgenesh1_pg.C_90110	87637	scaffold_4	1034256	1033187	588.707	-4.51434	0.325039	-13.8886	7.42743e-44	3.73917e-42	52% identity to oxidoreductase from Exophiala dermatitidis	Medium chain reductase/dehydrogenase (MDR)/zinc-dependent alcohol dehydrogenase-like family; The medium chain reductase/dehydrogenases (MDR)/zinc-dependent alcohol dehydrogenase-like family, which contains the zinc-dependent alcohol dehydrogenase (ADH-Zn) and related proteins, is a diverse group of proteins related to the first identified member, class I mammalian ADH. MDRs display a broad range …
gw1.4.1860.1	116284	scaffold_4	1203661	1205474	11.4329	-3.33679	1.10154	-3.02922	0.00245188	0.00676571	64% identity to alcohol oxidase from Sphaerulina musiva	GMC oxidoreductase; This domain found associated with pfam00732.; Rossmann-fold NAD(P)(+)-binding proteins; A large family of proteins that share a Rossmann-fold NAD(P)H/NAD(P)(+) binding (NADB) domain. The NADB domain is found in numerous dehydrogenases of metabolic pathways such as glycolysis, and many other redox enzymes. NAD binding involves numerous hydrogen-bonds and van der Waals contacts,…
Mycfi1.estExt_fgenesh1_kg.C_90014	70788	scaffold_4	1217851	1217246	1428.22	-3.21383	0.226646	-14.1799	1.21955e-45	6.47387e-44	99% identity to ubiquitin-conjugating enzyme E2 2 from Zymoseptoria tritici	Ubiquitin-conjugating enzyme E2, catalytic (UBCc) domain. This is part of the ubiquitin-mediated protein degradation pathway in which a thiol-ester linkage forms between a conserved cysteine and the C-terminus of ubiquitin and complexes with ubiquitin protein ligase enzymes, E3. This pathway regulates many fundamental cellular processes. There are also other E2s which form thiol-ester linkages wi…
Mycfi1.e_gw1.9.363.1	36664	scaffold_4	1230153	1229428	150.734	4.01919	0.341018	11.7858	4.61746e-32	1.35282e-30	49% identity to S-adenosyl-L-methionine-dependent methyltransferase from Sphaerulina musiva; 44% identity to ubiquinone biosynthesis methyltransferase from Zymoseptoria brevis	S-adenosylmethionine-dependent methyltransferases (SAM or AdoMet-MTase), class I; AdoMet-MTases are enzymes that use S-adenosyl-L-methionine (SAM or AdoMet) as a substrate for methyltransfer, creating the product S-adenosyl-L-homocysteine (AdoHcy). There are at least five structurally distinct families of AdoMet-MTases, class I being the largest and most diverse. Within this class enzymes can be …
fgenesh1_pm.4_#_141	188053	scaffold_4	1303933	1302796	541.401	-5.18114	0.498758	-10.3881	2.80955e-25	5.56872e-24	49% identity to dimeric dihydrodiol dehydrogenase from Colletotrichum fioriniae	Rossmann-fold NAD(P)(+)-binding proteins; A large family of proteins that share a Rossmann-fold NAD(P)H/NAD(P)(+) binding (NADB) domain. The NADB domain is found in numerous dehydrogenases of metabolic pathways such as glycolysis, and many other redox enzymes. NAD binding involves numerous hydrogen-bonds and van der Waals contacts, in particular H-bonding of residues in a turn between the first s…
Genemark.5329_g	174317	scaffold_4	1320043	1321518	838.297	-3.75396	0.465456	-8.06513	7.31561e-16	8.47141e-15	hypothetical, possible distant homolog (35% identity, E-value=0.004) in Mycobacterium gilvum	no conserved domains
e_gw1.4.2509.1	137490	scaffold_4	1488987	1488564	7454.72	-3.23624	0.361034	-8.96382	3.13627e-19	4.41921e-18	65% identity to cerato-platanin from Sphaerulina musiva	Cerato-platanin; This family contains a number of fungal cerato-platanin phytotoxic proteins approximately 150 residues long. Cerato-platanin contains four cysteine residues that form two disulphide bonds.
estExt_fgenesh1_kg.C_40100	211170	scaffold_4	1490616	1490194	28.4232	-3.26809	0.746435	-4.37826	1.1963e-05	5.08641e-05	hypothetical, no homologs	no conserved domains
estExt_fgenesh1_kg.C_40101	211171	scaffold_4	1491248	1491667	42.5752	-3.14769	0.618822	-5.08659	3.64553e-07	1.95553e-06	hypothetical, no homologs	no conserved domains
fgenesh1_pg.4_#_221	196288	scaffold_4	1523563	1524745	10.3846	3.64889	0.796289	4.58237	4.5973e-06	2.08797e-05	31% identity to alpha/beta hydrolase from Parvibaculum lavamentivorans; 33% identity to esterase/lipase from Frateuria aurantia	alpha/beta hydrolase fold (E-value=1.18e-25), acetyl esterase/lipase (E-value=1.07e-25), protein of unknown function (DUF2424) (E-value=6.6e-05)
fgenesh1_pg.4_#_238	196305	scaffold_4	1636734	1635961	62.0432	-3.85521	0.623523	-6.18294	6.29188e-10	4.45626e-09	hypothetical, no homologs	no conserved domains
estExt_fgenesh1_pm.C_40198	203430	scaffold_4	1669722	1670600	954.555	-3.46745	0.207793	-16.687	1.62963e-62	1.63314e-60	conserved hypothetical; 40% identity to glutathione-dependent formaldehyde-activating enzyme/centromere protein V from Penicillium expansum	Glutathione-dependent formaldehyde-activating enzyme; Glutathione-dependent formaldehyde-activating enzyme.
estExt_Genewise1Plus.C_40565	153621	scaffold_4	1701499	1703439	74.919	3.03843	0.849118	3.57833	0.000345791	0.00115829	conserved hypothetical	Protein of unknown function (DUF1446); This family consists of several bacterial and plant proteins of around 400 residues in length. The function of this family is unknown.
e_gw1.4.1932.1	136338	scaffold_4	1873694	1875424	259.122	6.20734	0.268395	23.1276	2.4432e-118	1.0916e-115	68% identity to maltose permease from Sphaerulina musiva	The Major Facilitator Superfamily (MFS) is a large and diverse group of secondary transporters that includes uniporters, symporters, and antiporters. MFS proteins facilitate the transport across cytoplasmic or internal membranes of a variety of substrates including ions, sugar phosphates, drugs, neurotransmitters, nucleosides, amino acids, and peptides. They do so using the electrochemical potent…
e_gw1.4.117.1	136123	scaffold_4	1936200	1935118	69.8586	6.60543	0.462704	14.2757	3.10002e-46	1.67043e-44	53% identity to N-acetylglutamate synthase from Sphaerulina musiva	Amino Acid Kinases (AAK) superfamily, catalytic domain; present in such enzymes like N-acetylglutamate kinase (NAGK), carbamate kinase (CK), aspartokinase (AK), glutamate-5-kinase (G5K) and UMP kinase (UMPK). The AAK superfamily includes kinases that phosphorylate a variety of amino acid substrates. These kinases catalyze the formation of phosphoric anhydrides, generally with a carboxylate, and u…
estExt_Genewise1Plus.C_40627	153651	scaffold_4	1938572	1939584	25.7825	6.94198	0.751188	9.24134	2.4343e-20	3.65588e-19	42% identity to NRPS from Fusarium graminearum; 43% identity to putative hc-toxin synthetase protein from Botrytis cinerea	Adenylate forming domain, Class I superfamily; This family includes acyl- and aryl-CoA ligases, as well as the adenylation domain of nonribosomal peptide synthetases and firefly luciferases. The adenylate-forming enzymes catalyze an ATP-dependent two-step reaction to first activate a carboxylate substrate as an adenylate and then transfer the carboxylate to the pantetheine group of either coenzym…
fgenesh1_pm.4_#_231	188143	scaffold_4	1942882	1941263	200.235	10.503	0.791116	13.2762	3.17954e-40	1.36924e-38	60% identity to acetylornithine deacetylase like protein from Zymoseptoria brevis; 62% identity to Zn-dependent exopeptidase from Sphaerulina musiva	Zinc peptidases M18, M20, M28, and M42; Zinc peptidases play vital roles in metabolic and signaling pathways throughout all kingdoms of life. This family corresponds to several clans in the MEROPS database, including the MH clan, which contains 4 families (M18, M20, M28, M42). The peptidase M20 family includes carboxypeptidases such as the glutamate carboxypeptidase from Pseudomonas, the thermost…
fgenesh1_pm.4_#_232	188144	scaffold_4	1943880	1945013	91.1477	4.28764	0.313704	13.6678	1.58141e-42	7.43747e-41	63% identity to putative aldo-keto reductase protein from Botrytis cinerea	Aldo-keto reductases (AKRs) are a superfamily of soluble NAD(P)(H) oxidoreductases whose chief purpose is to reduce aldehydes and ketones to primary and secondary alcohols. AKRs are present in all phyla and are of importance to both health and industrial applications. Members have very distinct functions and include the prokaryotic 2,5-diketo-D-gluconic acid reductases and beta-keto ester reducta…
Mycfi1.e_gw1.9.736.1	36038	scaffold_4	1945709	1945000	132.202	9.22704	0.667209	13.8293	1.69671e-43	8.46225e-42	39% identity to Glutathione S-transferase from Macrophomina phaseolina	C-terminal, alpha helical domain of the Glutathione S-transferase family; Glutathione S-transferase (GST) family, C-terminal alpha helical domain; a large, diverse group of cytosolic dimeric proteins involved in cellular detoxification by catalyzing the conjugation of glutathione (GSH) with a wide range of endogenous and xenobiotic alkylating agents, including carcinogens, therapeutic drugs, envi…
fgenesh1_pm.4_#_234	188146	scaffold_4	1948154	1946413	975.962	8.22393	0.357015	23.0353	2.06579e-117	8.20426e-115	42% identity to cytochrome P450 family protein from Aspergillus kawachii; cytochrome P450/no characterized close homologs	Cytochrome P450; Cytochrome P450s are haem-thiolate proteins involved in the oxidative degradation of various compounds. They are particularly well known for their role in the degradation of environmental toxins and mutagens. They can be divided into 4 classes, according to the method by which electrons from NAD(P)H are delivered to the catalytic site. Sequence conservation is relatively low with…
Mycfi1.e_gw1.9.935.1	35897	scaffold_4	1949032	1949967	53.106	3.96151	0.356702	11.1059	1.1738e-28	2.84766e-27	38% identity to potential sphingosine hydroxylase from Candida albicans	Fatty acid hydroxylase superfamily; This superfamily includes fatty acid and carotene hydroxylases and sterol desaturases. Beta-carotene hydroxylase is involved in zeaxanthin synthesis by hydroxylating beta-carotene, but the enzyme may be involved in other pathways. This family includes C-5 sterol desaturase and C-4 sterol methyl oxidase. Members of this family are involved in cholesterol biosynt…
Mycfi1.fgenesh1_pm.C_scaffold_9000099	64230	scaffold_4	1950642	1952148	444.283	5.8659	0.280373	20.9218	3.39332e-97	9.32989e-95	38% identity to cytochrome P450 oxidoreductase from Exophiala dermatitidis	Cytochrome P450; Cytochrome P450s are haem-thiolate proteins involved in the oxidative degradation of various compounds. They are particularly well known for their role in the degradation of environmental toxins and mutagens. They can be divided into 4 classes, according to the method by which electrons from NAD(P)H are delivered to the catalytic site. Sequence conservation is relatively low with…
Mycfi1.e_gw1.9.542.1	35846	scaffold_4	1954390	1956847	317.97	4.47869	0.239611	18.6915	5.80324e-78	8.6428e-76	64% identity to acetolactate synthase from Aureobasidium melanogenum	Pyrimidine (PYR) binding domain of thiamine pyrophosphate (TPP)-dependent enzymes; Thiamine pyrophosphate (TPP) family, pyrimidine (PYR) binding domain; found in many key metabolic enzymes which use TPP (also known as thiamine diphosphate) as a cofactor. TPP binds in the cleft formed by a PYR domain and a PP domain. The PYR domain, binds the aminopyrimidine ring of TPP, the PP domain binds the di…
Mycfi1.synt_with_mycgr.9__37	90185	scaffold_4	1993311	1994994	16.5366	-3.10379	0.988944	-3.13849	0.00169823	0.00486511	conserved hypothetical protein	no conserved domains
e_gw1.4.2574.1	137116	scaffold_4	2143622	2145251	96.4902	5.13683	0.512894	10.0154	1.30452e-23	2.3392e-22	74% identity to kama family protein from Sphaerulina musiva; 77% identity to l-lysine 2 3-aminomutase like protein from Zymoseptoria brevis	Lysine-2,3-aminomutase; This domain family is found in bacteria, archaea and eukaryotes, and is typically between 111 and 127 amino acids in length. The family is found in association with pfam04055. LAM catalyses the interconversion of L-alpha-lysine and L-beta-lysine, which proceeds by migration of the amino group from C2 to C3 concomitant with cross-migration of the 3-pro-R hydrogen of L-alpha…
estExt_fgenesh1_kg.C_40151	211221	scaffold_4	2350618	2349743	1521.98	-4.41855	0.282662	-15.6319	4.41124e-55	3.28485e-53	conserved hypothetical; 54% identity to putative methyltransferase from Byssochlamys spectabilis	no conserved domains
Genemark.5551_g	174539	scaffold_4	2424067	2421283	36.5127	-4.971	0.952755	-5.2175	1.81352e-07	1.01061e-06	hypothetical, no homologs	no conserved domains
estExt_fgenesh1_pm.C_40298	203494	scaffold_4	2424876	2427420	9377.58	-4.09838	0.205902	-19.9045	3.71973e-88	7.52578e-86	83% identity to D-xylulose 5-phosphate/D-fructose 6-phosphate phosphoketolase from Sphaerulina musiva	Pyrimidine (PYR) binding domain of thiamine pyrophosphate (TPP)-dependent enzymes; Thiamine pyrophosphate (TPP) family, pyrimidine (PYR) binding domain; found in many key metabolic enzymes which use TPP (also known as thiamine diphosphate) as a cofactor. TPP binds in the cleft formed by a PYR domain and a PP domain. The PYR domain, binds the aminopyrimidine ring of TPP, the PP domain binds the di…
estExt_Genewise1.C_40910	164341	scaffold_4	2624709	2622729	129.233	3.7312	0.264673	14.0974	3.93889e-45	2.06033e-43	71% identity to secreted carboxypeptidase-like protein from Zymoseptoria tritici; 69% identity to alpha/beta-hydrolase from Sphaerulina musiva	Serine carboxypeptidase; Serine carboxypeptidase.
fgenesh1_pm.4_#_337	188249	scaffold_4	2626927	2629053	80.6798	5.68625	0.34792	16.3436	4.83298e-60	4.42941e-58	65% identity with cyclopentanone 1,2-monooxygenase from Metarhizium guizhouense	Rossmann-fold NAD(P)(+)-binding proteins; A large family of proteins that share a Rossmann-fold NAD(P)H/NAD(P)(+) binding (NADB) domain. The NADB domain is found in numerous dehydrogenases of metabolic pathways such as glycolysis, and many other redox enzymes. NAD binding involves numerous hydrogen-bonds and van der Waals contacts, in particular H-bonding of residues in a turn between the first s…
fgenesh1_pg.4_#_410	196477	scaffold_4	2690693	2688154	684.357	5.62281	0.224784	25.0143	4.27483e-138	2.08359e-135	60% identity to 5-methyltetrahydroteroyltrigluatamate-homocysteine methyltransferase from Colletotrichum gloeosporioides; 60% identity to methionine synthase vitamin b12 independent from Colletotrichum gloeosporioides	The URO-D_CIMS_like protein superfamily includes bacterial and eukaryotic uroporphyrinogen decarboxylases (URO-D), coenzyme M methyltransferases and other putative bacterial methyltransferases, as well as cobalamine (B12) independent methionine synthases. Despite their sequence similarities, members of this family have clearly different functions. Uroporphyrinogen decarboxylase (URO-D) decarboxyl…
estExt_fgenesh1_kg.C_40185	211255	scaffold_4	2846370	2846807	112.781	3.93452	0.513262	7.66572	1.77831e-14	1.84062e-13	conserved hypothetical	Protein of unknown function (DUF3602); This domain family is found in eukaryotes, and is typically between 78 and 89 amino acids in length.
estExt_fgenesh1_pg.C_40444	215208	scaffold_4	2871415	2872724	42.613	6.08111	0.568687	10.6932	1.09485e-26	2.37173e-25	hypothetical, 39% identity to putative O-methyltransferase from Aspergillus clavatus	no conserved domains
Mycfi1.estExt_fgenesh1_pg.C_480053	89352	scaffold_4	2898561	2899927	193.531	4.21491	0.242626	17.3721	1.34293e-67	1.60003e-65	72% identity to galactose mutarotase-like protein from Sphaerulina musiva; 68% identity to aldose 1-epimerase from Zymoseptoria tritici	aldose 1-epimerase superfamily; Aldose 1-epimerases or mutarotases are key enzymes of carbohydrate metabolism; they catalyze the interconversion of the alpha- and beta-anomers of hexose sugars such as glucose and galactose. This interconversion is an important step that allows anomer specific metabolic conversion of sugars. Studies of the catalytic mechanism of the best known member of the family…
Mycfi1.estExt_Genewise1Plus.C_390065	61004	scaffold_4	3151912	3152944	354.146	4.03232	0.322874	12.4888	8.58982e-36	3.00028e-34	78% identity to oxidoreductase like protein from Zymoseptoria brevis	conserved domains: classical SDRs (1.16e-56), short chain dehydrogenase (2.24e-58), 3-oxoacyl-(acyl-carrier-protein) reductase (E-value=2.84e-54); Rossmann-fold NAD(P)(+)-binding proteins; A large family of proteins that share a Rossmann-fold NAD(P)H/NAD(P)(+) binding (NADB) domain. The NADB domain is found in numerous dehydrogenases of metabolic pathways such as glycolysis, and many other redox …
Mycfi1.e_gw1.39.21.1	45904	scaffold_4	3158943	3160600	110.738	3.07684	0.506682	6.07252	1.25918e-09	8.69946e-09	70% identity to oligopeptide transporter from Macrophomina phaseolina MS6; dipeptide/tripeptide permease	The Major Facilitator Superfamily (MFS) is a large and diverse group of secondary transporters that includes uniporters, symporters, and antiporters. MFS proteins facilitate the transport across cytoplasmic or internal membranes of a variety of substrates including ions, sugar phosphates, drugs, neurotransmitters, nucleosides, amino acids, and peptides. They do so using the electrochemical potent…
estExt_fgenesh1_pm.C_40437	203575	scaffold_4	3407872	3409941	223.563	-4.19422	0.396235	-10.5852	3.49091e-26	7.3687e-25	67% identity to ferric reduct-domain-containing protein from Sphaerulina musiva; 60% identity to metalloreductase transmembrane component like protein from Zymoseptoria brevis	Ferredoxin reductase (FNR), an FAD and NAD(P) binding protein, was intially identified as a chloroplast reductase activity, catalyzing the electron transfer from reduced iron-sulfur protein ferredoxin to NADP+ as the final step in the electron transport mechanism of photosystem I. FNR transfers electrons from reduced ferredoxin to FAD (forming FADH2 via a semiquinone intermediate) and then transf…
Mycfi1.estExt_fgenesh1_pm.C_130088	72235	scaffold_4	3487160	3485553	94.1747	3.55778	0.399274	8.91062	5.07485e-19	7.03979e-18	79% identity to amino acid transporter from Sphaerulina musiva	Solute carrier families 5 and 6-like; solute binding domain; This superfamily includes the solute-binding domain of SLC5 proteins (also called the sodium/glucose cotransporters or solute sodium symporters), SLC6 proteins (also called the sodium- and chloride-dependent neurotransmitter transporters or Na+/Cl--dependent transporters), and nucleobase-cation-symport-1 (NCS1) transporters. SLC5s co-tr…
Mycfi1.fgenesh1_pg.C_scaffold_13000236	81812	scaffold_4	3512140	3510495	51.2484	-5.39227	0.941777	-5.72563	1.03052e-08	6.6011e-08	28% identity to putative serine threonine protein kinase protein from Neofusicoccum parvum; 30% identity to aminoglycoside phosphotranserase from Macrophomina phaseolina	Protein Kinases, catalytic domain; The protein kinase superfamily is mainly composed of the catalytic domains of serine/threonine-specific and tyrosine-specific protein kinases. It also includes RIO kinases, which are atypical serine protein kinases, aminoglycoside phosphotransferases, and choline kinases. These proteins catalyze the transfer of the gamma-phosphoryl group from ATP to hydroxyl gro…
Genemark.5783_g	174771	scaffold_4	3512623	3513942	40.2686	-3.72916	0.725323	-5.14138	2.72731e-07	1.48527e-06	hypothetical, no homologs	no conserved domains
Mycfi1.e_gw1.13.174.1	39289	scaffold_4	3573305	3574547	57.9915	5.69365	0.42902	13.2713	3.39747e-40	1.45724e-38	77% identity to alcohol dehydrogenase from Sphaerulina musiva	Alcohol dehydrogenase GroES-like domain; This is the catalytic domain of alcohol dehydrogenases. Many of them contain an inserted zinc binding domain. This domain has a GroES-like structure.; Medium chain reductase/dehydrogenase (MDR)/zinc-dependent alcohol dehydrogenase-like family; The medium chain reductase/dehydrogenases (MDR)/zinc-dependent alcohol dehydrogenase-like family, which contains t…
gw1.4.1971.1	117410	scaffold_4	3613588	3612013	181.166	3.28575	0.388947	8.44781	2.9683e-17	3.69675e-16	glycoside hydrolase family 47 protein; 47% identity to mannosyl-oligosaccharide 1,2-alpha-mannosidase IB from Microsporum gypseum	Cyclases involved in the biosynthesis of lantibiotics, and similar proteins; LanC is the cyclase enzyme of the lanthionine synthetase. Lanthionine is a lantibiotic, a unique class of peptide antibiotics. They are ribosomally synthesized as a precursor peptide and then post-translationally modified to contain thioether cross-links called lanthionines (Lans) or methyllanthionines (MeLans), in addit…
Mycfi1.fgenesh1_pg.C_scaffold_13000174	81750	scaffold_4	3868917	3870758	127.216	-4.53437	0.585844	-7.7399	9.94919e-15	1.0542e-13	hypothetical, poor homolog (25% identity) to one from Zymoseptoria tritici	no conserved domains
Mycfi1.fgenesh1_pg.C_scaffold_13000173	81749	scaffold_4	3871308	3872180	92.7809	-3.79209	0.514198	-7.37476	1.64637e-13	1.58902e-12	hypothetical, no homologs	no conserved domains
Mycfi1.estExt_Genewise1Plus.C_130359	59084	scaffold_4	3943549	3942273	148.043	3.76197	0.35168	10.6971	1.04971e-26	2.27854e-25	58% identity to CBD9-like protein from Sphaerulina musiva; 45% identity to iron reductase domain protein from Bipolaris oryzae	Domon-like ligand-binding domains; DOMON-like domains can be found in all three kindgoms of life and are a diverse group of ligand binding domains that have been shown to interact with sugars and hemes. DOMON domains were initially thought to confer protein-protein interactions. They were subsequently found as a heme-binding motif in cellobiose dehydrogenase, an extracellular fungal oxidoreductas…
Mycfi1.estExt_Genewise1Plus.C_130352	59080	scaffold_4	3950051	3948176	58.7921	3.97648	0.437728	9.08435	1.04316e-19	1.50751e-18	Conserved hypothetical protein; 49% identity to “putative sterigmatocystin biosynthesis monooxygenase stcW” from Fusarium oxysporum	Rossmann-fold NAD(P)(+)-binding proteins; A large family of proteins that share a Rossmann-fold NAD(P)H/NAD(P)(+) binding (NADB) domain. The NADB domain is found in numerous dehydrogenases of metabolic pathways such as glycolysis, and many other redox enzymes. NAD binding involves numerous hydrogen-bonds and van der Waals contacts, in particular H-bonding of residues in a turn between the first s…
gw1.4.1430.1	110993	scaffold_4	4009910	4008874	1300.38	-3.27324	0.570589	-5.73659	9.66006e-09	6.21012e-08	85% identity to nadp-dependent alcohol dehydrogenase like protein from Zymoseptoria brevis; 77% identity to alcohol dehydrogenase from Sphaerulina musiva	Alcohol dehydrogenase GroES-like domain; This is the catalytic domain of alcohol dehydrogenases. Many of them contain an inserted zinc binding domain. This domain has a GroES-like structure.; Medium chain reductase/dehydrogenase (MDR)/zinc-dependent alcohol dehydrogenase-like family; The medium chain reductase/dehydrogenases (MDR)/zinc-dependent alcohol dehydrogenase-like family, which contains t…
estExt_fgenesh1_kg.C_40268	211338	scaffold_4	4028449	4027457	378.46	-3.10487	0.295549	-10.5055	8.15323e-26	1.68129e-24	58% identity to phosphoglycerate dehydrogenase from Cyphellophora europaea	Rossmann-fold NAD(P)(+)-binding proteins; A large family of proteins that share a Rossmann-fold NAD(P)H/NAD(P)(+) binding (NADB) domain. The NADB domain is found in numerous dehydrogenases of metabolic pathways such as glycolysis, and many other redox enzymes. NAD binding involves numerous hydrogen-bonds and van der Waals contacts, in particular H-bonding of residues in a turn between the first s…
Mycfi1.estExt_fgenesh1_pg.C_130106	88137	scaffold_4	4174632	4175711	12.1594	3.87082	0.749129	5.16709	2.37765e-07	1.30308e-06	Hypothetical; 37% identity to ubiquitin-specific peptidase from Ophiocordyceps sinensis; 38% identity to zinc finger MYND-type protein from Macrophomina phaseolina	Plasmid pRiA4b ORF-3-like protein; Members of this family are similar to the protein product of ORF-3 found on plasmid pRiA4 in the bacterium Agrobacterium rhizogenes. This plasmid is responsible for tumorigenesis at wound sites of plants infected by this bacterium, but the ORF-3 product does not seem to be involved in the pathogenetic process. Other proteins found in this family are annotated as…
gw1.4.2431.1	122444	scaffold_4	4351670	4352337	85.2611	4.08846	0.266114	15.3636	2.87251e-53	2.00013e-51	67% identity to Myb-like transcription factor from Aspergillus rambellii	'SWI3, ADA2, N-CoR and TFIIIB' DNA-binding domains. Tandem copies of the domain bind telomeric DNA tandem repeatsas part of the capping complex. Binding is sequence dependent for repeats which contain the G/C rich motif [C2-3 A (CA)1-6]. The domain is also found in regulatory transcriptional repressor complexes where it also binds DNA.; 'SWI3, ADA2, N-CoR and TFIIIB' DNA-binding domains. Tandem c…
gw1.4.1508.1	112048	scaffold_4	4354927	4355486	12.8525	4.1369	0.799595	5.17374	2.29452e-07	1.25981e-06	76% identity to SANT domain DNA binding protein from Macrophomina phaseolina	'SWI3, ADA2, N-CoR and TFIIIB' DNA-binding domains. Tandem copies of the domain bind telomeric DNA tandem repeatsas part of the capping complex. Binding is sequence dependent for repeats which contain the G/C rich motif [C2-3 A (CA)1-6]. The domain is also found in regulatory transcriptional repressor complexes where it also binds DNA.
estExt_fgenesh1_kg.C_40285	211355	scaffold_4	4366218	4365853	999.554	-4.04283	0.262173	-15.4205	1.19235e-53	8.46728e-52	hypothetical, no homologs	no conserved domains
gw1.4.2292.1	120723	scaffold_4	4368024	4367143	712.349	-4.17796	0.254494	-16.4167	1.4518e-60	1.35371e-58	conserved hypothetical protein	no conserved domains
Mycfi1.e_gw1.13.102.1	39163	scaffold_4	5057334	5055546	54.1685	3.74668	0.371356	10.0892	6.16807e-24	1.12483e-22	60% identity to synaptic vesicle transporter SVOP from Aspergillus oryzae	The Major Facilitator Superfamily (MFS) is a large and diverse group of secondary transporters that includes uniporters, symporters, and antiporters. MFS proteins facilitate the transport across cytoplasmic or internal membranes of a variety of substrates including ions, sugar phosphates, drugs, neurotransmitters, nucleosides, amino acids, and peptides. They do so using the electrochemical potent…
Mycfi1.fgenesh1_pg.C_scaffold_13000033	81609	scaffold_4	5072957	5074455	658.064	4.80888	0.505384	9.5153	1.81187e-21	2.90849e-20	68% identity to aldehyde dehydrogenase from Aureobasidium pullulans	NAD(P)+-dependent aldehyde dehydrogenase superfamily; The aldehyde dehydrogenase superfamily (ALDH-SF) of NAD(P)+-dependent enzymes, in general, oxidize a wide range of endogenous and exogenous aliphatic and aromatic aldehydes to their corresponding carboxylic acids and play an important role in detoxification. Besides aldehyde detoxification, many ALDH isozymes possess multiple additional cataly…
Mycfi1.estExt_fgenesh1_pm.C_130001	72196	scaffold_4	5335935	5334094	121.919	3.06149	0.401966	7.61627	2.61103e-14	2.67924e-13	71% identity to phthalate transporter like protein from Zymoseptoria brevis	The Major Facilitator Superfamily (MFS) is a large and diverse group of secondary transporters that includes uniporters, symporters, and antiporters. MFS proteins facilitate the transport across cytoplasmic or internal membranes of a variety of substrates including ions, sugar phosphates, drugs, neurotransmitters, nucleosides, amino acids, and peptides. They do so using the electrochemical potent…
Genemark.6030_g	175018	scaffold_4	5370777	5369033	30.1386	3.57093	0.462487	7.72114	1.15298e-14	1.21448e-13	hypothetical; 26% identity to fungal specific transcription factor domain protein from Aspergillus flavus	Fungal specific transcription factor domain; Fungal specific transcription factor domain. (E-value=1.1e-05)
Mycfi1.e_gw1.49.32.1	47077	scaffold_4	5415433	5415819	19.8645	4.7999	0.639465	7.50612	6.09062e-14	6.08098e-13	65% identity to acetamidase regulatory protein from Talaromyces islandicus	Fungal specific transcription factor domain; Fungal specific transcription factor domain. ; fungal transcription factor regulatory middle homology region; This domain is present in the large family of fungal zinc cluster transcription factors that contain an N-terminal GAL4-like C6 zinc binuclear cluster DNA-binding domain. Examples of members of this large fungal group are the following Saccharo…
estExt_fgenesh1_pm.C_40630	203694	scaffold_4	5598419	5597818	497.957	6.56838	0.996598	6.5908	4.37461e-11	3.48371e-10	hypothetical, one homolog (47% identity) from Sphaerulina musiva	no conserved domains
e_gw1.4.303.1	137302	scaffold_4	5631001	5629510	511.457	3.80482	0.375083	10.1439	3.52557e-24	6.51806e-23	86% identity to bacterial luciferase-like protein from Sphaerulina musiva	Flavin-utilizing monoxygenases; Medium chain reductase/dehydrogenase (MDR)/zinc-dependent alcohol dehydrogenase-like family; The medium chain reductase/dehydrogenases (MDR)/zinc-dependent alcohol dehydrogenase-like family, which contains the zinc-dependent alcohol dehydrogenase (ADH-Zn) and related proteins, is a diverse group of proteins related to the first identified member, class I mammalian …
estExt_fgenesh1_pg.C_40787	215380	scaffold_4	5724703	5727352	267.054	4.05185	0.455764	8.89024	6.09789e-19	8.38303e-18	hypothetical, a couple homologs - 47% identity to one from Sphaerulina musiva, and then a couple more from M. fijiensis	Hydrophobic surface binding protein A; This protein is found in eukaryotes. Proteins in this family are typically between 171 to 275 amino acids in length. Although the HsbA amino acid sequence suggests that HsbA may be hydrophilic, HsbA adsorbed to hydrophobic PBSA (Polybutylene succinate-co-adipate) surfaces in the presence of NaCl or CaCl2. When HsbA was adsorbed on the hydrophobic PBSA surfac…
e_gw1.4.1031.1	137582	scaffold_4	5753458	5755124	1606.48	6.62386	0.368602	17.9702	3.33465e-72	4.41451e-70	52% identity to retrograde regulation protein 2 from Exophiala dermatitidis	The Major Facilitator Superfamily (MFS) is a large and diverse group of secondary transporters that includes uniporters, symporters, and antiporters. MFS proteins facilitate the transport across cytoplasmic or internal membranes of a variety of substrates including ions, sugar phosphates, drugs, neurotransmitters, nucleosides, amino acids, and peptides. They do so using the electrochemical potent…
Mycfi1.fgenesh1_pg.C_scaffold_41000002	85059	scaffold_4	5852413	5851179	111.5	6.34722	0.432033	14.6915	7.30586e-49	4.28092e-47	58% identity to Humicola insolens cutinase	Cutinase conserved domain; lots of homologs
Mycfi1.estExt_Genewise1Plus.C_410024	61094	scaffold_4	6171147	6173501	153.048	4.89654	0.548623	8.92515	4.45077e-19	6.21428e-18	50% identity to putative protease S8 tripeptidyl peptidase I from Sclerotinia borealis	Activation domain of S53 peptidases; Members of this family are found in various subtilase propeptides, such as pro-kumamolysin and tripeptidyl peptidase I, and adopt a ferredoxin-like fold, with an alpha+beta sandwich. Cleavage of the domain results in activation of the peptidase.; Peptidase domain in the S8 and S53 families; Members of the peptidases S8 (subtilisin and kexin) and S53 (sedolisin…
gw1.5.575.1	100197	scaffold_5	165880	167050	21.0978	-5.15427	1.18294	-4.35717	1.31754e-05	5.57097e-05	conserved hypothetical protein	Vitamin B6 photo-protection and homoeostasis; In plants, this domain plays a role in auxin-transport, plant growth and development and appears to be expressed by all cells in the plant as well as in plastids. The family has been shown to play a role in vitamin B6 photo-protection and homoeostasis in plants.
estExt_fgenesh1_kg.C_50005	211409	scaffold_5	168719	167795	11.6969	5.68665	0.84437	6.73479	1.64172e-11	1.35209e-10	63% identity to dienelactone hydrolase family protein-like protein from Aureobasidium namibiae	no conserved domains
estExt_fgenesh1_pg.C_50059	215428	scaffold_5	311110	313421	582.594	-4.0025	0.287814	-13.9065	5.78108e-44	2.92408e-42	74% identity to MFS transporter like protein from Zymoseptoria brevis; 58% identity to sucrose/H+ symporter from Penicillium camemberti	Nodulin-like; This family represents a conserved region within plant nodulin-like proteins.; The Major Facilitator Superfamily (MFS) is a large and diverse group of secondary transporters that includes uniporters, symporters, and antiporters. MFS proteins facilitate the transport across cytoplasmic or internal membranes of a variety of substrates including ions, sugar phosphates, drugs, neurotran…
estExt_fgenesh1_kg.C_50018	211422	scaffold_5	330864	331841	279.869	-5.05486	0.569019	-8.88347	6.48072e-19	8.88654e-18	conserved hypothetical; 33% identity to transcription factor Cmr1 from Aureobasidium melanogenum	Zinc-finger double domain; Zinc-finger double domain. ; GAL4-like Zn2Cys6 binuclear cluster DNA-binding domain; found in transcription regulators like GAL4. Domain consists of two helices organized around a Zn(2)Cys(6 )motif; Binds to sequences containing 2 DNA half sites comprised of 3-5 C/G combinations
Mycfi1.gw1.5.968.1	19570	scaffold_5	334785	335084	27.1682	-3.58126	0.76088	-4.70674	2.51711e-06	1.18734e-05	34% identity to glutathione-dependent formaldehyde-activating enzyme from Aspergillus flavus	Glutathione-dependent formaldehyde-activating enzyme; Glutathione-dependent formaldehyde-activating enzyme.
fgenesh1_kg.5_#_29_#_4410771:1	182911	scaffold_5	422244	422647	675.049	-3.02481	0.326432	-9.2663	1.92713e-20	2.91461e-19	conserved hypothetical	no conserved domains
e_gw1.5.325.1	138448	scaffold_5	641283	643170	218.273	4.89804	0.223393	21.9257	1.47838e-106	4.80385e-104	63% identity to MFS drug efflux pump like protein from Zymoseptoria brevis	The Major Facilitator Superfamily (MFS) is a large and diverse group of secondary transporters that includes uniporters, symporters, and antiporters. MFS proteins facilitate the transport across cytoplasmic or internal membranes of a variety of substrates including ions, sugar phosphates, drugs, neurotransmitters, nucleosides, amino acids, and peptides. They do so using the electrochemical potent…
estExt_fgenesh1_kg.C_50038	211441	scaffold_5	722949	724000	1125.2	3.97237	0.38975	10.1921	2.15035e-24	4.04531e-23	66% identity to archaerhodopsin-2 precursor from Sphaerulina musiva; 72% identity to bacteriorhodopsin from Aureobasidium melanogenum	Bacteriorhodopsin-like protein; The bacterial opsins are retinal-binding proteins that provide light- dependent ion transport and sensory functions to a family of halophilic bacteria. They are integral membrane proteins believed to contain seven transmembrane (TM) domains, the last of which contains the attachment point for retinal (a conserved lysine). This family also includes distantly related…
Genemark.6319_g	175307	scaffold_5	799495	800466	158.651	-4.3992	0.634251	-6.93605	4.03207e-12	3.51225e-11	hypothetical, no homologs	no conserved domains
estExt_Genewise1Plus.C_50318	154404	scaffold_5	808192	809412	190.861	4.94947	0.519014	9.53629	1.48038e-21	2.39429e-20	75% identity to 12-oxophytodienoate reductase from Sphaerulina musiva	TIM barrel proteins share a structurally conserved phosphate binding motif and in general share an eight beta/alpha closed barrel structure. Specific for this family is the conserved phosphate binding site at the edges of strands 7 and 8. The phosphate comes either from the substrate, as in the case of inosine monophosphate dehydrogenase (IMPDH), or from ribulose-5-phosphate 3-epimerase (RPE) or …
Mycfi1.estExt_fgenesh1_pg.C_50372	87101	scaffold_5	841405	842014	32.0189	5.11016	0.483448	10.5702	4.09465e-26	8.54221e-25	conserved hypothetical protein	no conserved domains
Mycfi1.estExt_fgenesh1_pg.C_50371	87100	scaffold_5	846250	846963	10.954	4.89136	0.759987	6.43611	1.22574e-10	9.34823e-10	hypothetical, a few homologs	no conserved domains
estExt_fgenesh1_pg.C_50152	215474	scaffold_5	931776	930457	324.659	-4.17017	0.637638	-6.54003	6.15056e-11	4.83877e-10	56% identity to putative pyridine nucleotide-disulfide oxidoreductase from Diaporthe ampelina	Rossmann-fold NAD(P)(+)-binding proteins; A large family of proteins that share a Rossmann-fold NAD(P)H/NAD(P)(+) binding (NADB) domain. The NADB domain is found in numerous dehydrogenases of metabolic pathways such as glycolysis, and many other redox enzymes. NAD binding involves numerous hydrogen-bonds and van der Waals contacts, in particular H-bonding of residues in a turn between the first s…
estExt_fgenesh1_pg.C_50155	215476	scaffold_5	937850	936525	93.4905	6.21615	0.546428	11.376	5.50901e-30	1.44787e-28	75% identity to "similar to indoleamine 2,3-dioxygenase" from Leptosphaeria maculans; 73% identity to indoleamine 2,3-dioxygenase beta type from Alternaria brassicicola	Indoleamine 2,3-dioxygenase; Indoleamine 2,3-dioxygenase.
estExt_fgenesh1_kg.C_50051	211454	scaffold_5	1032536	1032206	960.605	3.24361	0.37782	8.58508	9.07766e-18	1.16995e-16	43% identity to mating response protein POI2 from Neurospora crassa; 36% identity to fvmamide neuropeptide from Ustilaginoidea virens; 46% identity to cell wall anchor domain protein from Colletotrichum gloeosporioides	no conserved domains
Mycfi1.estExt_Genewise1Plus.C_50673	57166	scaffold_5	1041389	1040361	41.3823	3.17441	0.49347	6.43285	1.25236e-10	9.53767e-10	59% identity to sam-dependent methyltransferase like protein from Zymoseptoria brevis	S-adenosylmethionine-dependent methyltransferases (SAM or AdoMet-MTase), class I; AdoMet-MTases are enzymes that use S-adenosyl-L-methionine (SAM or AdoMet) as a substrate for methyltransfer, creating the product S-adenosyl-L-homocysteine (AdoHcy). There are at least five structurally distinct families of AdoMet-MTases, class I being the largest and most diverse. Within this class enzymes can be …
Mycfi1.fgenesh1_pg.C_scaffold_5000317	78754	scaffold_5	1537269	1537990	11.0757	-3.21542	1.07561	-2.98939	0.00279531	0.00762894	conserved hypothetical protein	no conserved domains
Mycfi1.estExt_Genewise1Plus.C_50601	57145	scaffold_5	1543857	1545219	700.002	-3.07637	0.293355	-10.4869	9.92563e-26	2.03894e-24	glycoside hydrolase family 64 protein; 65% identity to glucanase B from Magnaporthe oryzae	glycoside hydrolase family 64 (beta-1,3-glucanases which produce specific pentasaccharide oligomers) and thaumatin-like proteins; This superfamily includes glycoside hydrolases of family 64 (GH64), these are mostly bacterial beta-1,3-glucanases which cleave long-chain polysaccharide beta-1,3-glucans, into specific pentasaccharide oligomers and are implicated in fungal cell wall degradation. Also …
estExt_fgenesh1_kg.C_50065	211468	scaffold_5	1562353	1560947	155.976	-3.93949	0.403214	-9.77021	1.51143e-22	2.55632e-21	63% identity to lin1 family protein from Zymoseptoria brevis	GYF domain: contains conserved Gly-Tyr-Phe residues; Proline-binding domain in CD2-binding and other proteins. Involved in signaling lymphocyte activity. Also present in other unrelated proteins (mainly unknown) derived from diverse eukaryotic species.
estExt_fgenesh1_kg.C_50072	211475	scaffold_5	1638124	1637683	1163.03	4.07715	0.352889	11.5536	7.07525e-31	1.96549e-29	No homologs, no conserved domains	no conserved domains
estExt_fgenesh1_pm.C_50172	203831	scaffold_5	1682668	1681345	628.439	3.80123	0.262237	14.4954	1.29531e-47	7.23415e-46	88% identity to aromatic compound dioxygenase from Sphaerulina musiva; 85% identity to catechol dioxygenase like protein from Zymoseptoria brevis	Catechol dioxygenase N terminus; This family consists of the N termini of catechol, chlorocatechol or hydroxyquinol 1,2-dioxygenase proteins. This region is always found adjacent to the dioxygenase domain (pfam00775).; Peptidase associated domain: C-terminal domain of M14 N/E carboxypeptidase; putative folding, regulation, or interaction domain; This domain is found C-terminal to the M14 carboxyp…
Mycfi1.e_gw1.5.393.1	32938	scaffold_5	1739923	1737608	989.966	-3.38075	0.192611	-17.5522	5.72178e-69	6.97211e-67	92% identity to DNA replication licensing factor mcm5 from Sphaerulina musiva	MCM N-terminal domain; This family contains the N-terminal region of MCM proteins. This region is composed of three structural domains. Firstly a four helical bundle, secondly a zinc binding motif and thirdly an OB-like fold.; P-loop containing Nucleoside Triphosphate Hydrolases; Members of the P-loop NTPase domain superfamily are characterized by a conserved nucleotide phosphate-binding motif, a…
fgenesh1_pm.5_#_193	188782	scaffold_5	1784007	1784654	94.6501	-3.73081	0.478077	-7.80378	6.00814e-15	6.48794e-14	conserved hypothetical	Domain of unknown function (DUF3425); This presumed domain is functionally uncharacterized. This domain is found in eukaryotes. This domain is typically between 120 to 143 amino acids in length.
Mycfi1.e_gw1.43.39.1	46554	scaffold_5	1944610	1943534	147.575	6.49234	0.525459	12.3556	4.54562e-35	1.52321e-33	conserved hypothetical	CFEM domain; This fungal specific cysteine rich domain is found in some proteins with proposed roles in fungal pathogenesis.
Mycfi1.estExt_Genewise1Plus.C_21391	56517	scaffold_5	2006785	2004345	1177.11	3.1452	0.398765	7.88735	3.08678e-15	3.41233e-14	45% identity to zinc metallo proteinase from Sphaerulina musiva	Peptidase Gluzincin family (thermolysin-like proteinases, TLPs) includes peptidases M1, M2, M3, M4, M13, M32 and M36 (fungalysins); Gluzincin family (thermolysin-like peptidases or TLPs) includes several zinc-dependent metallopeptidases such as the M1, M2, M3, M4, M13, M32, M36 peptidases (MEROPS classification), and contain HEXXH and EXXXD motifs as part of their active site. All peptidases in t…
Mycfi1.estExt_Genewise1Plus.C_21384	56514	scaffold_5	2042484	2040596	119.965	5.83843	0.558412	10.4554	1.3841e-25	2.82698e-24	72% identity to amino acid permease inda1 from Aureobasidium melanogenum; good homology to lysine permease (E-value 1.84e-105)	Solute carrier families 5 and 6-like; solute binding domain; This superfamily includes the solute-binding domain of SLC5 proteins (also called the sodium/glucose cotransporters or solute sodium symporters), SLC6 proteins (also called the sodium- and chloride-dependent neurotransmitter transporters or Na+/Cl--dependent transporters), and nucleobase-cation-symport-1 (NCS1) transporters. SLC5s co-tr…
fgenesh1_pg.5_#_308	197227	scaffold_5	2147975	2146721	186.948	3.36472	0.319199	10.5411	5.58211e-26	1.16002e-24	hypothetical, no homologs	no conserved domains
estExt_fgenesh1_pg.C_50331	215553	scaffold_5	2445469	2447348	207.837	4.5097	0.403024	11.1897	4.58123e-29	1.12671e-27	73% identity to putative P450 monooxygenase from Zymoseptoria tritici	Cytochrome P450; Cytochrome P450s are haem-thiolate proteins involved in the oxidative degradation of various compounds. They are particularly well known for their role in the degradation of environmental toxins and mutagens. They can be divided into 4 classes, according to the method by which electrons from NAD(P)H are delivered to the catalytic site. Sequence conservation is relatively low with…
estExt_fgenesh1_kg.C_50118	211521	scaffold_5	2462689	2462093	251.539	3.17564	0.585115	5.42737	5.7191e-08	3.3938e-07	No homologs, no conserved domains	no conserved domains
Mycfi1.fgenesh1_pg.C_scaffold_2000556	77669	scaffold_5	2476926	2479266	785.475	3.11614	0.289128	10.7777	4.38583e-27	9.85938e-26	51% identity to cytochrome P450 monooxygenase from Aspergillus nomius	Cytochrome P450; Cytochrome P450s are haem-thiolate proteins involved in the oxidative degradation of various compounds. They are particularly well known for their role in the degradation of environmental toxins and mutagens. They can be divided into 4 classes, according to the method by which electrons from NAD(P)H are delivered to the catalytic site. Sequence conservation is relatively low with…
Mycfi1.estExt_fgenesh1_pg.C_20541	86684	scaffold_5	2496558	2493806	105.53	-3.46849	0.495531	-6.99955	2.56792e-12	2.2626e-11	57% identity to mannosidase from Rasamsonia emersonii	Glycosyl hydrolases family 2, sugar binding domain; This family contains beta-galactosidase, beta-mannosidase and beta-glucuronidase activities and has a jelly-roll fold.; Glycosyl hydrolases family 2; This family contains beta-galactosidase, beta-mannosidase and beta-glucuronidase activities.; IG-like fold at C-terminal of FixG, putative oxidoreductase; This domain is part of a transmembrane pro…
Genemark.6626_g	175614	scaffold_5	2643001	2635297	2194.02	-5.50618	0.436201	-12.623	1.57622e-36	5.69086e-35	hypothetical, one homolog in M. fijiensis	no conserved domains
e_gw1.5.2314.1	138827	scaffold_5	2954334	2953445	71.6944	3.15622	0.273461	11.5417	8.12555e-31	2.23411e-29	conserved hypothetical protein	Antibiotic biosynthesis monooxygenase; This domain is found in monooxygenases involved in the biosynthesis of several antibiotics by Streptomyces species. It's occurrence as a repeat in Streptomyces coelicolor SCO1909 is suggestive that the other proteins function as multimers. There is also a conserved histidine which is likely to be an active site residue.
Mycfi1.e_gw1.2.747.1	30146	scaffold_5	2954799	2956204	65.6634	3.62631	0.441881	8.20653	2.27674e-16	2.71261e-15	68% identity to homogentisate 1,2-dioxygenase from Rhinocladiella mackenziei	Conserved domain found in cupin and related proteins; A diverse protein domains superfamily which includes both metal-dependent and metal-independent enzymes, as well as catalytically inactive seed storage proteins
Mycfi1.fgenesh1_pg.C_scaffold_2000472	77585	scaffold_5	3082379	3081516	177.079	-3.68248	0.738643	-4.98547	6.18117e-07	3.19887e-06	conserved hypothetical protein; 44% identity to putative subunit of the rna polymerase II mediator complex protein from Eutypa lata	no conserved domains
Mycfi1.gw1.21.154.1	6124	scaffold_5	3270197	3267288	15.5718	4.08691	0.797747	5.12306	3.00615e-07	1.6272e-06	35% identity to PHT11-like integral membrane protein from Aspergillus fumigatus; 33% identity to polyglutamate biosynthesis protein from Aspergillus fumigatus	no conserved domains
estExt_Genewise1Plus.C_51149	154766	scaffold_5	3432775	3432018	67.6464	-3.40961	0.673663	-5.0613	4.16402e-07	2.20825e-06	conserved hypothetical; 54% identity to lipase class 3 from Penicillium solitum	Protein of unknown function (DUF3431); This family of proteins are functionally uncharacterized. This protein is found in eukaryotes. Proteins in this family are typically between 291 to 390 amino acids in length. This protein has a conserved NLRC sequence motif.
Mycfi1.estExt_Genewise1Plus.C_210047	60298	scaffold_5	3504674	3503735	1790.27	6.71139	0.648779	10.3447	4.42515e-25	8.65893e-24	conserved hypothetical protein	truncated hemoglobin conserved domain; Globin-like proteins; This globin-like domain superfamily contains a wide variety of all-helical proteins that bind porphyrins, phycobilins, and other non-heme cofactors, and play various roles in all three kingdoms of life, including sensors or transporters of oxygen. It includes the M/myoglobin-like, S/sensor globin, and T/truncated globin (TrHb) families,…
estExt_fgenesh1_kg.C_50180	211581	scaffold_5	4190245	4190742	1110.67	3.17406	0.420934	7.54053	4.68056e-14	4.71265e-13	No homologs, no conserved domains	no conserved domains
Mycfi1.fgenesh1_pg.C_scaffold_15000009	82220	scaffold_5	4208289	4209063	2845.9	-5.32288	0.97071	-5.4835	4.16996e-08	2.52767e-07	hypothetical, no homologs	no conserved domains
fgenesh1_kg.5_#_183_#_4415679:52	183065	scaffold_5	4213533	4214048	1177.01	-4.09391	0.524968	-7.79839	6.27024e-15	6.75058e-14	hypothetical, one homolog (84% identity) in Sphaerulina musiva	no conserved domains
Mycfi1.e_gw1.15.162.1	40412	scaffold_5	4274399	4275379	365.039	7.55274	0.472804	15.9743	1.92882e-57	1.61584e-55	53% identity to GPR1 protein from Fusarium fujikuroi	GPR1/FUN34/yaaH family; The Ady2 protein in is required for acetate in Saccharomyces cerevisiae, and is probably an acetate transporter. A homologue in Yarrowia lipolytica (GPR1) has a role in acetic acid sensitivity.
estExt_fgenesh1_kg.C_50194	211595	scaffold_5	4338214	4338813	1432.21	-3.85122	0.404892	-9.51172	1.87529e-21	3.00578e-20	conserved hypothetical	no conserved domains
estExt_fgenesh1_kg.C_50203	211604	scaffold_5	4561764	4561132	8468.79	-5.2894	0.183189	-28.874	2.53305e-183	3.01799e-180	hypothetical; 42% identity to putative transcription factor bhlh protein from Neofusicoccum parvum	Helix-loop-helix domain, found in specific DNA- binding proteins that act as transcription factors; 60-100 amino acids long. A DNA-binding basic region is followed by two alpha-helices separated by a variable loop region; HLH forms homo- and heterodimers, dimerization creates a parallel, left-handed, four helix bundle; the basic region N-terminal to the first amphipathic helix mediates high-affin…
estExt_Genewise1Plus.C_51477	154899	scaffold_5	4580075	4580620	646.471	-3.62558	0.276526	-13.1112	2.84151e-39	1.14547e-37	78% identity to secondary thiamine-phosphate synthase enzyme from Cyphellophora europaea	Uncharacterized protein family UPF0047; This family has no known function. The alignment contains a conserved aspartate and histidine that may be functionally important.
Genemark.7007_g	175995	scaffold_5	5137662	5135163	11.6731	-3.5137	1.00992	-3.4792	0.000502913	0.00162873	hypothetical, no homologs	no conserved domains
Genemark.7031_g	176019	scaffold_5	5244139	5243535	75.7409	4.10161	0.491444	8.34605	7.05847e-17	8.62049e-16	hypothetical, no homologs	no conserved domains
estExt_Genemark.C_50863	208131	scaffold_5	5253890	5251544	13.681	3.50226	0.918359	3.81361	0.00013695	0.000495285	36% identity to Ipxtg-domain containing protein from Colletotrichum orbiculare; 29% identity to putative kinesin light protein from Eutypa lata	no conserved domains
estExt_fgenesh1_pg.C_50676	215706	scaffold_5	5477284	5476757	288.231	3.60265	0.359531	10.0204	1.23964e-23	2.22658e-22	hypothetical with a few homologs	no conserved domains
estExt_fgenesh1_kg.C_50238	211639	scaffold_5	5546469	5546008	508.35	-5.8461	0.551135	-10.6074	2.75386e-26	5.8244e-25	hypothetical, no homologs	no conserved domains
estExt_fgenesh1_pm.C_50532	204040	scaffold_5	5548933	5548661	86.5707	3.98714	0.57018	6.99278	2.69492e-12	2.37255e-11	hypothetical, no homologs	no conserved domains
estExt_Genewise1Plus.C_51707	154994	scaffold_5	5551740	5550139	43.0138	3.87022	0.37565	10.3027	6.84927e-25	1.32811e-23	conserved hypothetical	CFEM domain; This fungal specific cysteine rich domain is found in some proteins with proposed roles in fungal pathogenesis.
Mycfi1.e_gw1.15.141.1	40560	scaffold_5	5754626	5753542	109.362	3.40054	0.393313	8.64588	5.33909e-18	6.96485e-17	69% identity to enoyl-CoA hydratase/isomerase like protein from Zymoseptoria brevis	Crotonase/Enoyl-Coenzyme A (CoA) hydratase superfamily. This superfamily contains a diverse set of enzymes including enoyl-CoA hydratase, napthoate synthase, methylmalonyl-CoA decarboxylase, 3-hydoxybutyryl-CoA dehydratase, and dienoyl-CoA isomerase. Many of these play important roles in fatty acid metabolism. In addition to a conserved structural core and the formation of trimers (or dimers of t…
fgenesh1_pm.6_#_1	189133	scaffold_6	14075	12967	123.528	3.71543	0.308647	12.0378	2.24851e-33	6.98863e-32	64% identity to alpha-L-arabinofuranosidase axhA from Aspergillus oryzae	Glycosyl hydrolase families: GH43, GH62, GH32, GH68; Members of the glycosyl hydrolase families 32, 43, 62 and 68 (GH32, GH43, GH62, GH68) all possess 5-bladed beta-propeller domains and comprise clans F and J, as classified by the carbohydrate-active enzymes database (CAZY). Clan F consists of families GH43 and GH62. GH43 includes beta-xylosidases, beta-xylanases, alpha-L-arabinases, and alpha-L…
estExt_fgenesh1_kg.C_60007	211649	scaffold_6	258692	257856	21.7757	-3.67549	0.844831	-4.35056	1.35789e-05	5.73028e-05	glycosyltransferase family 32 protein from M. fijiensis	Glycosyltransferase sugar-binding region containing DXD motif; The DXD motif is a short conserved motif found in many families of glycosyltransferases, which add a range of different sugars to other sugars, phosphates and proteins. DXD-containing glycosyltransferases all use nucleoside diphosphate sugars as donors and require divalent cations, usually manganese. The DXD motif is expected to play …
estExt_fgenesh1_pm.C_60020	204057	scaffold_6	291665	293732	124.62	3.64157	0.247093	14.7376	3.69475e-49	2.17686e-47	75% identity to carboxylase:pyruvate/acetyl-coa/propionyl-CoA like protein from Zymoseptoria brevis	ATP-grasp domain; This family includes a diverse set of enzymes that possess ATP-dependent carboxylate-amine ligase activity.; Biotin carboxylase C-terminal domain; Biotin carboxylase is a component of the acetyl-CoA carboxylase multi-component enzyme which catalyses the first committed step in fatty acid synthesis in animals, plants and bacteria. Most of the active site residues reported in refe…
gw1.6.704.1	102072	scaffold_6	427140	426545	342.081	-3.67828	0.327754	-11.2227	3.15592e-29	7.86998e-28	conserved hypothetical protein	no conserved domains
Mycfi1.e_gw1.8.417.1	35652	scaffold_6	458954	451658	159.351	5.79056	0.348937	16.5949	7.59172e-62	7.40055e-60	58% identity to nicotinamide mononucleotide permease from Cryptococcus gattii	The Major Facilitator Superfamily (MFS) is a large and diverse group of secondary transporters that includes uniporters, symporters, and antiporters. MFS proteins facilitate the transport across cytoplasmic or internal membranes of a variety of substrates including ions, sugar phosphates, drugs, neurotransmitters, nucleosides, amino acids, and peptides. They do so using the electrochemical potent…
Mycfi1.estExt_Genewise1Plus.C_80183	57949	scaffold_6	462137	460873	501.242	4.8036	0.241698	19.8744	6.77697e-88	1.34573e-85	41% identity to beta-ig-h3 fasciclin from Colletotrichum gloeosporioides	Fasciclin domain; This extracellular domain is found repeated four times in grasshopper fasciclin I as well as in proteins from mammals, sea urchins, plants, yeast and bacteria.
Mycfi1.estExt_Genewise1Plus.C_80209	57954	scaffold_6	565645	563730	83.5443	7.27396	0.565335	12.8666	6.93481e-38	2.67489e-36	conserved hypothetical protein with FAD binding domain	FAD binding domain; This family consists of various enzymes that use FAD as a co-factor, most of the enzymes are similar to oxygen oxidoreductase. One of the enzymes Vanillyl-alcohol oxidase (VAO) has a solved structure, the alignment includes the FAD binding site, called the PP-loop, between residues 99-110. The FAD molecule is covalently bound in the known structure, however the residue that li…
gw1.6.1156.1	110181	scaffold_6	566904	567972	16.8752	3.16605	0.60224	5.25713	1.46323e-07	8.22339e-07	conserved hypothetical protein	no conserved domains
estExt_fgenesh1_kg.C_60023	211664	scaffold_6	686759	686049	1012.01	-4.91369	0.481817	-10.1982	2.01897e-24	3.80482e-23	62% identity to heat shock protein 30 from Zymoseptoria brevis	alpha-crystallin domain (ACD) found in alpha-crystallin-type small heat shock proteins, and a similar domain found in p23 (a cochaperone for Hsp90) and in other p23-like proteins.; The alpha-crystallin-Hsps_p23-like superfamily includes the alpha-crystallin domain (ACD) of alpha-crystallin-type small heat shock proteins (sHsps) and a similar domain found in p23-like proteins. sHsps are small stre…
estExt_fgenesh1_pm.C_60071	204084	scaffold_6	723090	723423	22329.8	-6.73915	0.282228	-23.8784	5.13312e-126	2.39315e-123	hypothetical, one homolog (44% identity) in Zymoseptoria brevis	no conserved domains
fgenesh1_kg.6_#_32_#_4416579:1	183155	scaffold_6	799875	800225	175.869	5.97668	0.271977	21.975	4.99784e-107	1.67474e-104	52% identity to mitochondrial ATPase inhibitor like protein from Zymoseptoria brevis	Mitochondrial ATPase inhibitor, IATP; ATP synthase inhibitor prevents the enzyme from switching to ATP hydrolysis during collapse of the electrochemical gradient, for example during oxygen deprivation ATP synthase inhibitor forms a one to one complex with the F1 ATPase, possibly by binding at the alpha-beta interface. It is thought to inhibit ATP synthesis by preventing the release of ATP. The mi…
Mycfi1.fgenesh1_pg.C_scaffold_43000088	85220	scaffold_6	870049	870765	1229.2	4.35186	0.407976	10.6669	1.45343e-26	3.12954e-25	hypothetical, a few homologs	no conserved domains
e_gw1.6.603.1	139639	scaffold_6	872015	871088	1018.8	-3.90196	0.306026	-12.7504	3.10101e-37	1.16266e-35	69% identity to putative sphingolipid long chain base-responsive protein pil1 from Diplodia seriata	Eisosome component PIL1; In the budding yeast, S. cerevisiae, Pil1 and another cytoplasmic protein, Lsp1, together form large immobile assemblies at the plasma membrane that mark sites for endocytosis, called eisosomes. Endocytosis functions to recycle plasma membrane components, to regulate cell-surface expression of signalling receptors and to internalise nutrients in all eukaryotic cells.
Mycfi1.estExt_Genewise1Plus.C_430157	61171	scaffold_6	928083	925808	1516.86	-3.57972	0.259723	-13.7828	3.23323e-43	1.5831e-41	conserved hypothetical protein	The ML (MD-2-related lipid-recognition) domain is present in MD-1, MD-2, GM2 activator protein, Niemann-Pick type C2 (Npc2) protein, phosphatidylinositol/phosphatidylglycerol transfer protein (PG/PI-TP), mite allergen Der p 2 and several proteins of unknown function in plants, animals and fungi. These single-domain proteins form two anti-parallel beta-pleated sheets stabilized by three disulfide …
Mycfi1.fgenesh1_pg.C_scaffold_43000047	85179	scaffold_6	1026593	1025735	158.402	5.0387	0.2669	18.8786	1.71117e-79	2.65926e-77	40% identity to histidine-specific methyltransferase from Aspergillus parasiticus	Histidine-specific methyltransferase, SAM-dependent; The mycobacterial members of this family are expressed from part of the ergothioneine biosynthetic gene cluster. EGTD is the histidine methyltransferase that transfers three methyl groups to the alpha-amino moiety of histidine, in the first stage of the production of this histidine betaine derivative that carries a thiol group attached to the C…
estExt_Genewise1Plus.C_60305	155148	scaffold_6	1027881	1029613	108.475	3.77566	0.360799	10.4647	1.25442e-25	2.57192e-24	54% identity to glutamate decarboxylase/sphingosine phosphate lyase from Heterobasidion irregulare	Aspartate aminotransferase (AAT) superfamily (fold type I) of pyridoxal phosphate (PLP)-dependent enzymes. PLP combines with an alpha-amino acid to form a compound called a Schiff base or aldimine intermediate, which depending on the reaction, is the substrate in four kinds of reactions (1) transamination (movement of amino groups), (2) racemization (redistribution of enantiomers), (3) decarboxyl…
Mycfi1.e_gw1.43.35.1	46458	scaffold_6	1031434	1029636	216.372	11.1341	0.910665	12.2263	2.24903e-34	7.26395e-33	55% identity to FAD-dependent oxidoreductase from Aspergillus oryzae	Glycine/D-amino acid oxidase (deaminating) [Amino acid transport and metabolism] E-value 1.10e-30; [evalue = 1.51e-25]pfam01266, FAD dependent oxidoreductase ;This family includes various FAD dependent oxidoreductases: Glycerol-3-phosphate dehydrogenase EC:1.1.99.5, Sarcosine oxidase beta subunit EC:1.5.3.1, D-alanine oxidase EC:1.4.99.1, D-aspartate oxidase EC:1.4.3.1.
fgenesh1_pm.6_#_114	189246	scaffold_6	1033068	1032004	381.831	8.63782	0.377711	22.8689	9.48736e-116	3.63332e-113	41% identity to methyltransferase Pamth1 from Podospora anserina	S-adenosylmethionine-dependent methyltransferases (SAM or AdoMet-MTase), class I; AdoMet-MTases are enzymes that use S-adenosyl-L-methionine (SAM or AdoMet) as a substrate for methyltransfer, creating the product S-adenosyl-L-homocysteine (AdoHcy). There are at least five structurally distinct families of AdoMet-MTases, class I being the largest and most diverse. Within this class enzymes can be …
estExt_Genewise1.C_60314	165730	scaffold_6	1034052	1035090	461.981	8.95768	0.413262	21.6756	3.49014e-104	1.06928e-101	hypothetical; 35% identity to "related to naringenin, 2-oxoglutarate 3-dioxygenase" from Fusarium fujikuroi; 36% identity to peptide transporter PTR2 from Talaromyces islandicus; 35% identity to 1-aminocyclopropane-1-carboxylate oxidase from Neosartorya udagawae	2OG-Fe(II) oxygenase superfamily; This family contains members of the 2-oxoglutarate (2OG) and Fe(II)-dependent oxygenase superfamily. This family includes the C-terminal of prolyl 4-hydroxylase alpha subunit. The holoenzyme has the activity EC:1.14.11.2 catalyzing the reaction: Procollagen L-proline + 2-oxoglutarate + O2 <=> procollagen trans- 4-hydroxy-L-proline + succinate + CO2. The full enzy…
Genemark.7274_g	176262	scaffold_6	1097755	1099013	55.5266	5.47227	0.613683	8.9171	4.78672e-19	6.66598e-18	hypothetical, a few homologs	no conserved domains
Mycfi1.e_gw1.5.510.1	32845	scaffold_6	1151660	1149959	181.457	3.94252	0.392674	10.0402	1.01467e-23	1.82556e-22	57% identity to "similar to benzoate 4-monooxygenase cytochrome P450" from Leptosphaeria maculans	Cytochrome P450; Cytochrome P450s are haem-thiolate proteins involved in the oxidative degradation of various compounds. They are particularly well known for their role in the degradation of environmental toxins and mutagens. They can be divided into 4 classes, according to the method by which electrons from NAD(P)H are delivered to the catalytic site. Sequence conservation is relatively low with…
fgenesh1_pg.6_#_180	197801	scaffold_6	1346285	1346901	10.355	-3.27014	1.02158	-3.20106	0.00136923	0.00403249	30% identity to ester cyclase from Pseudomonas	no conserved domains
fgenesh1_pg.6_#_203	197824	scaffold_6	1439331	1437761	98.6517	-3.45001	0.62294	-5.53826	3.05489e-08	1.87615e-07	hypothetical, a few homologs	Deoxyribonuclease NucA/NucB; Members of this family act as deoxyribonucleases. (E-value=6.95e-05)
Mycfi1.fgenesh1_pg.C_scaffold_1001837	76962	scaffold_6	1763319	1765013	683.879	-3.14482	0.253495	-12.4059	2.42913e-35	8.2954e-34	hypothetical protein with a few homologs: 45% identity to one from Dothistroma septosporum	no conserved domains
estExt_fgenesh1_pg.C_60241	215819	scaffold_6	1811602	1817625	1493.83	-3.11838	0.182098	-17.1247	9.71186e-66	1.09621e-63	63% identity to histidine kinase-like protein from Zymoseptoria brevis	Histidine Kinase A (dimerization/phosphoacceptor) domain; Histidine Kinase A dimers are formed through parallel association of 2 domains creating 4-helix bundles; usually these domains contain a conserved His residue and are activated via trans-autophosphorylation by the catalytic domain of the histidine kinase. They subsequently transfer the phosphoryl group to the Asp acceptor residue of a resp…
estExt_fgenesh1_kg.C_60103	211742	scaffold_6	1898960	1897569	4653.76	-3.45114	0.338164	-10.2055	1.87283e-24	3.54811e-23	79% identity to glycoside hydrolase family 128 protein from Sphaerulina musiva	Glycosyl hydrolases family 2, TIM barrel domain; This family contains beta-galactosidase, beta-mannosidase and beta-glucuronidase activities.
estExt_fgenesh1_kg.C_60104	211743	scaffold_6	1913642	1913397	28.3591	-4.547	1.01438	-4.48253	7.37644e-06	3.23224e-05	hypothetical, no homologs	Family A polymerase primarily fills DNA gaps that arise during DNA repair, recombination and replication; DNA polymerase family A, 5'-3' polymerase domain. Family A polymerase functions primarily to fill DNA gaps that arise during DNA repair, recombination and replication. DNA-dependent DNA polymerases can be classified into six main groups based upon phylogenetic relationships with E. coli polym…
Mycfi1.e_gw1.1.444.1	28954	scaffold_6	1985048	1986325	41.1362	-3.19054	0.870501	-3.66517	0.00024717	0.00084949	conserved hypothetical	no conserved domains
fgenesh1_pg.6_#_274	197895	scaffold_6	1990790	1992958	30.956	-3.14193	0.647041	-4.85585	1.19874e-06	5.92901e-06	37% identity to arylsulfotransferase ASST from Aspergillus parasiticus	Arylsulfotransferase (ASST); This family consists of several bacterial Arylsulfotransferase proteins. Arylsulfotransferase (ASST) transfers a sulfate group from phenolic sulfate esters to a phenolic acceptor substrate.
Mycfi1.estExt_Genewise1Plus.C_14008	56028	scaffold_6	2052800	2049926	1582.04	3.64	0.573926	6.34228	2.26384e-10	1.67646e-09	44% identity to zinc metallo proteinase from Sphaerulina musiva	Peptidase Gluzincin family (thermolysin-like proteinases, TLPs) includes peptidases M1, M2, M3, M4, M13, M32 and M36 (fungalysins); Gluzincin family (thermolysin-like peptidases or TLPs) includes several zinc-dependent metallopeptidases such as the M1, M2, M3, M4, M13, M32, M36 peptidases (MEROPS classification), and contain HEXXH and EXXXD motifs as part of their active site. All peptidases in t…
fgenesh1_kg.6_#_130_#_4411751:1	183253	scaffold_6	2323148	2324858	278.96	-3.39258	0.52669	-6.44133	1.18435e-10	9.05185e-10	51% identity to sugar transporter from Penicillium solitum	The Major Facilitator Superfamily (MFS) is a large and diverse group of secondary transporters that includes uniporters, symporters, and antiporters. MFS proteins facilitate the transport across cytoplasmic or internal membranes of a variety of substrates including ions, sugar phosphates, drugs, neurotransmitters, nucleosides, amino acids, and peptides. They do so using the electrochemical potent…
estExt_fgenesh1_kg.C_60139	211778	scaffold_6	2460920	2461315	253.917	5.7692	0.290482	19.8608	8.89385e-88	1.73398e-85	hypothetical, no homologs	no conserved domains
gw1.6.1290.1	112420	scaffold_6	2786098	2786653	3294.28	-3.47673	0.287436	-12.0957	1.1134e-33	3.51146e-32	69% identity to CAP20-like protein from Zymoseptoria brevis; 51% identity to putative pathogenesis associated protein from Diplodia seriata	Perilipin family; The perilipin family includes lipid droplet-associated protein (perilipin) and adipose differentiation-related protein (adipophilin).
estExt_Genewise1Plus.C_60857	155437	scaffold_6	2803665	2801650	73.6739	3.99236	0.356655	11.1939	4.36874e-29	1.07692e-27	56% identity to oxidoreductase from Scedosporium apiospermum	D-arabinono-1,4-lactone oxidase; This domain is specific to D-arabinono-1,4-lactone oxidase EC:1.1.3.-, which is involved in the final step of the D-erythroascorbic acid biosynthesis pathway.; FAD binding domain; This family consists of various enzymes that use FAD as a co-factor, most of the enzymes are similar to oxygen oxidoreductase. One of the enzymes Vanillyl-alcohol oxidase (VAO) has a sol…
Mycfi1.estExt_Genewise1Plus.C_500006	61304	scaffold_6	2820382	2818263	775.267	4.31956	0.221734	19.4808	1.59777e-84	2.85549e-82	37% identity to tyrosinase from Magnaporthe oryzae	Common central domain of tyrosinase; This family also contains polyphenol oxidases and some hemocyanins. Binds two copper ions via two sets of three histidines. This family is related to pfam00372.
Mycfi1.estExt_fgenesh1_pg.C_120010	87989	scaffold_6	3017539	3018200	1550.36	11.2743	0.531273	21.2213	6.06922e-100	1.71264e-97	hypothetical, a few homologs in M. fijiensis	no conserved domains
Mycfi1.fgenesh1_pm.C_scaffold_12000005	64526	scaffold_6	3018579	3019836	105.716	4.54223	0.680984	6.6701	2.55636e-11	2.07823e-10	81% identity to alcohol dehydrogenase-like protein from Dothistroma septosporum; 73% identity to zinc-binding dehydrogenase from Colletotrichum graminicola	Alcohol dehydrogenase GroES-like domain; This is the catalytic domain of alcohol dehydrogenases. Many of them contain an inserted zinc binding domain. This domain has a GroES-like structure.; Medium chain reductase/dehydrogenase (MDR)/zinc-dependent alcohol dehydrogenase-like family; The medium chain reductase/dehydrogenases (MDR)/zinc-dependent alcohol dehydrogenase-like family, which contains t…
e_gw1.6.1089.1	140266	scaffold_6	3204368	3202602	86.6224	3.57658	0.295663	12.0968	1.09818e-33	3.47367e-32	61% identity to amino acid permease from Grosmannia clavigera	Solute carrier families 5 and 6-like; solute binding domain; This superfamily includes the solute-binding domain of SLC5 proteins (also called the sodium/glucose cotransporters or solute sodium symporters), SLC6 proteins (also called the sodium- and chloride-dependent neurotransmitter transporters or Na+/Cl--dependent transporters), and nucleobase-cation-symport-1 (NCS1) transporters. SLC5s co-tr…
e_gw1.6.1665.1	140249	scaffold_6	3208470	3206678	44.7933	4.05218	0.387589	10.4548	1.39238e-25	2.8385e-24	44% identity to putative protein priB from Talaromyces stipitatus	Fungal specific transcription factor domain; Fungal specific transcription factor domain. ; fungal transcription factor regulatory middle homology region; This domain is present in the large family of fungal zinc cluster transcription factors that contain an N-terminal GAL4-like C6 zinc binuclear cluster DNA-binding domain. Examples of members of this large fungal group are the following Saccharo…
estExt_fgenesh1_kg.C_60163	211800	scaffold_6	3214412	3213333	5477.16	-5.74509	0.301884	-19.0308	9.48751e-81	1.51843e-78	70% identity to alternative oxidase like protein from Zymoseptoria brevis; 71% identity to mitochondrial alternative oxidase from Sphaerulina musiva	Ferritin-like superfamily of diiron-containing four-helix-bundle proteins; Ferritin-like, diiron-carboxylate proteins participate in a range of functions including iron regulation, mono-oxygenation, and reactive radical production. These proteins are characterized by the fact that they catalyze dioxygen-dependent oxidation-hydroxylation reactions within diiron centers; one exception is manganese …
estExt_fgenesh1_pm.C_60346	204260	scaffold_6	3303738	3302275	4990.06	-3.25397	0.27697	-11.7485	7.19112e-32	2.08406e-30	47% identity to cutinase from Colletotrichum graminicola	Cutinase; Cutinase.
Mycfi1.estExt_fgenesh1_pg.C_120082	88023	scaffold_6	3429042	3428424	1999.01	-5.14211	0.633065	-8.12257	4.56415e-16	5.39002e-15	conserved hypothetical protein	no conserved domains
Mycfi1.estExt_Genewise1Plus.C_120212	58886	scaffold_6	3564726	3563331	929.941	-3.14453	0.403356	-7.79592	6.39401e-15	6.87693e-14	50% identity to MFS monocarboxylate transporter-like protein from Aureobasidium melanogenum	The Major Facilitator Superfamily (MFS) is a large and diverse group of secondary transporters that includes uniporters, symporters, and antiporters. MFS proteins facilitate the transport across cytoplasmic or internal membranes of a variety of substrates including ions, sugar phosphates, drugs, neurotransmitters, nucleosides, amino acids, and peptides. They do so using the electrochemical potent…
fgenesh1_pg.6_#_481	198102	scaffold_6	3566582	3570142	2266.73	-3.09925	0.191474	-16.1863	6.30003e-59	5.40442e-57	81% identity to acetyl-CoA synthetase-like protein from Sphaerulina musiva; 28% identity to long chain fatty acid CoA ligase from Fusarium fujikuroi	AFD_class_I superfamily; CaiC; PP-binding domain; Condensation domain
Mycfi1.estExt_Genewise1.C_120293	52082	scaffold_6	3778300	3776503	772.722	5.62245	0.315635	17.8131	5.5906e-71	7.22265e-69	70% identity to allantoate permease from Verticillium alfalfae	The Major Facilitator Superfamily (MFS) is a large and diverse group of secondary transporters that includes uniporters, symporters, and antiporters. MFS proteins facilitate the transport across cytoplasmic or internal membranes of a variety of substrates including ions, sugar phosphates, drugs, neurotransmitters, nucleosides, amino acids, and peptides. They do so using the electrochemical potent…
fgenesh1_pm.6_#_402	189534	scaffold_6	3783279	3781471	153.3	4.11581	0.289365	14.2236	6.54069e-46	3.50679e-44	60% identity to flavin-containing monooxygenase-like from Penicillium camemberti	Rossmann-fold NAD(P)(+)-binding proteins; A large family of proteins that share a Rossmann-fold NAD(P)H/NAD(P)(+) binding (NADB) domain. The NADB domain is found in numerous dehydrogenases of metabolic pathways such as glycolysis, and many other redox enzymes. NAD binding involves numerous hydrogen-bonds and van der Waals contacts, in particular H-bonding of residues in a turn between the first s…
e_gw1.6.1192.1	139689	scaffold_6	3783823	3784840	38.3729	3.5921	0.46958	7.64959	2.01616e-14	2.07878e-13	61% identity to 2,5-dichloro-2,5-cyclohexadiene-1,4-diol dehydrogenase from Fusarium oxysporum f. sp. cubense race 4	Rossmann-fold NAD(P)(+)-binding proteins; A large family of proteins that share a Rossmann-fold NAD(P)H/NAD(P)(+) binding (NADB) domain. The NADB domain is found in numerous dehydrogenases of metabolic pathways such as glycolysis, and many other redox enzymes. NAD binding involves numerous hydrogen-bonds and van der Waals contacts, in particular H-bonding of residues in a turn between the first s…
Mycfi1.fgenesh1_pg.C_scaffold_12000150	81460	scaffold_6	3796547	3794387	250.01	-3.05767	0.30715	-9.95497	2.39905e-23	4.23109e-22	Hypothetical; 46% identity to Ca2+-modulated nonselective cation channel polycystin from Zymoseptoria tritici	Coiled-coil domain-containing protein 71L; The protein family, Coiled-coil domain-containing protein 71L, is a domain of unknown function, which is found in eukaryotes.; Domain of unknown function (DUF4616); This protein family is a domain of unknown function found at the C-terminal domain of the proteins. This protein family is found in eukaryotes. Proteins in this family are typically between 1…
estExt_fgenesh1_kg.C_60200	211836	scaffold_6	3806388	3805825	30.828	-4.16314	0.830879	-5.01052	5.4282e-07	2.83934e-06	72% identity to sugar porter family MFS transporter from Aureobasidium pullulans; 60% identity to maltose permease from Fusarium oxysporum f.sp. cubense	MFS sugar transporter
estExt_Genewise1Plus.C_61185	155589	scaffold_6	3849921	3850934	700.8	4.54894	0.247883	18.3511	3.23423e-75	4.62408e-73	87% identity to 2,3 dihydroxybenzoic acid decarboxylase-like protein from Zymoseptoria tritici	Superfamily of metallo-dependent hydrolases (also called amidohydrolase superfamily) is a large group of proteins that show conservation in their 3-dimensional fold (TIM barrel) and in details of their active site. The vast majority of the members have a conserved metal binding site, involving four histidines and one aspartic acid residue. In the common reaction mechanism, the metal ion (or ions)…
Mycfi1.estExt_Genewise1Plus.C_120325	58918	scaffold_6	3852323	3851292	3512.32	5.47307	0.182816	29.9376	6.3863e-197	9.7829e-194	77% identity to dioxygenase from Sphaerulina musiva; 68% identity to catechol 1,2-dioxygenase from Fusarium oxysporum; Good homology to hydroxyquinol 1,2-dioxygenase (E-value=5.85e-159)	Catechol dioxygenase N terminus; This family consists of the N termini of catechol, chlorocatechol or hydroxyquinol 1,2-dioxygenase proteins. This region is always found adjacent to the dioxygenase domain (pfam00775).; Peptidase associated domain: C-terminal domain of M14 N/E carboxypeptidase; putative folding, regulation, or interaction domain; This domain is found C-terminal to the M14 carboxyp…
fgenesh1_pm.6_#_412	189544	scaffold_6	3852734	3854458	153.279	5.96039	0.512441	11.6314	2.85477e-31	8.07698e-30	77% identity to salicylate hydroxylase-like protein from Dothistroma septosporum	Rossmann-fold NAD(P)(+)-binding proteins; A large family of proteins that share a Rossmann-fold NAD(P)H/NAD(P)(+) binding (NADB) domain. The NADB domain is found in numerous dehydrogenases of metabolic pathways such as glycolysis, and many other redox enzymes. NAD binding involves numerous hydrogen-bonds and van der Waals contacts, in particular H-bonding of residues in a turn between the first s…
Mycfi1.estExt_Genewise1.C_120359	52091	scaffold_6	3885943	3887973	132.157	4.6453	0.436073	10.6526	1.69624e-26	3.6305e-25	53% identity to carboxypeptidase S1 from Trichophyton equinum	Serine carboxypeptidase; Serine carboxypeptidase.
estExt_fgenesh1_kg.C_60207	211843	scaffold_6	3899462	3898983	431.126	4.3113	0.529616	8.14043	3.93862e-16	4.66156e-15	hypothetical, no homologs	no conserved domains
Mycfi1.fgenesh1_pg.C_scaffold_12000183	81493	scaffold_6	3934856	3934205	2656.61	-4.72918	0.460203	-10.2763	9.01338e-25	1.73209e-23	conserved hypothetical protein; 34% identity to IgE-binding protein from Neosartorya fischeri	no conserved domains
Mycfi1.estExt_Genewise1Plus.C_120517	58956	scaffold_6	4530624	4529874	1376.24	-3.97764	0.426677	-9.32237	1.13772e-20	1.75789e-19	60% identity to S-adenosyl-L-methionine-dependent methyltransferase from Sphaerulina musiva	Medium chain reductase/dehydrogenase (MDR)/zinc-dependent alcohol dehydrogenase-like family; The medium chain reductase/dehydrogenases (MDR)/zinc-dependent alcohol dehydrogenase-like family, which contains the zinc-dependent alcohol dehydrogenase (ADH-Zn) and related proteins, is a diverse group of proteins related to the first identified member, class I mammalian ADH. MDRs display a broad range …
estExt_Genewise1.C_61449	166262	scaffold_6	4770810	4768372	4731.29	7.39935	0.188463	39.2615	0	0	88% identity to alcohol oxidase from Passalora fulva; 84% identity to oxidoreductase from Sphaerulina musiva	GMC oxidoreductase; This domain found associated with pfam00732.; Rossmann-fold NAD(P)(+)-binding proteins; A large family of proteins that share a Rossmann-fold NAD(P)H/NAD(P)(+) binding (NADB) domain. The NADB domain is found in numerous dehydrogenases of metabolic pathways such as glycolysis, and many other redox enzymes. NAD binding involves numerous hydrogen-bonds and van der Waals contacts,…
fgenesh1_kg.6_#_235_#_4412104:1	183358	scaffold_6	4800728	4801540	2535.04	4.82485	0.657343	7.33994	2.13697e-13	2.04779e-12	45% identity to cell wall serine-threonine-rich galactomannoprotein Mp1 from Aspergillus flavus; 44% identity to hydrophobic surface binding protein A from Aspergillus parasiticus	Hydrophobic surface binding protein A; This protein is found in eukaryotes. Proteins in this family are typically between 171 to 275 amino acids in length. Although the HsbA amino acid sequence suggests that HsbA may be hydrophilic, HsbA adsorbed to hydrophobic PBSA (Polybutylene succinate-co-adipate) surfaces in the presence of NaCl or CaCl2. When HsbA was adsorbed on the hydrophobic PBSA surfac…
estExt_Genemark.C_70008	208388	scaffold_7	86275	98319	86.3165	3.20407	0.432606	7.40644	1.29732e-13	1.25779e-12	hypothetical, no homologs	Septum formation initiator; DivIC from B. subtilis is necessary for both vegetative and sporulation septum formation. These proteins are mainly composed of an amino terminal coiled-coil.
estExt_fgenesh1_kg.C_70003	211884	scaffold_7	128204	127558	2678.79	4.92485	0.653232	7.53921	4.72835e-14	4.7563e-13	hypothetical, no homologs	no conserved domains
Mycfi1.estExt_Genewise1Plus.C_110140	58648	scaffold_7	263859	262995	1463.3	3.22097	0.269756	11.9403	7.29429e-33	2.22206e-31	58% identity to PR-1-like protein from Sphaerulina musiva; 49% identity to candidate effector 14 from Venturia inaequalis	PR-1-like protein; SCP_euk: SCP-like extracellular protein domain, as found mainly in eukaryotes. This family includes plant pathogenesis-related protein 1 (PR-1), CRISPs, mammalian cysteine-rich secretory proteins, and allergen 5 from vespid venom. It has been proposed that SCP domains may function as endopeptidases.
estExt_Genewise1Plus.C_70050	155743	scaffold_7	396220	394282	2653.38	-5.18084	0.27057	-19.1479	1.00834e-81	1.63825e-79	63% identity to tetracycline resistance protein TetB/drug resistance transporter from Macrophomina phaseolina	The Major Facilitator Superfamily (MFS) is a large and diverse group of secondary transporters that includes uniporters, symporters, and antiporters. MFS proteins facilitate the transport across cytoplasmic or internal membranes of a variety of substrates including ions, sugar phosphates, drugs, neurotransmitters, nucleosides, amino acids, and peptides. They do so using the electrochemical potent…
Mycfi1.e_gw1.11.442.1	37438	scaffold_7	521162	519592	56.3235	5.46565	0.405751	13.4704	2.33492e-41	1.0609e-39	60% identity to monooxygenase FAD-binding protein from Zymoseptoria brevis	Rossmann-fold NAD(P)(+)-binding proteins; A large family of proteins that share a Rossmann-fold NAD(P)H/NAD(P)(+) binding (NADB) domain. The NADB domain is found in numerous dehydrogenases of metabolic pathways such as glycolysis, and many other redox enzymes. NAD binding involves numerous hydrogen-bonds and van der Waals contacts, in particular H-bonding of residues in a turn between the first s…
Genemark.7938_g	176926	scaffold_7	533820	535375	1530.84	9.19356	0.342841	26.8158	2.11335e-158	1.885e-155	hypothetical, no homologs	no conserved domains
estExt_fgenesh1_kg.C_70038	211918	scaffold_7	739864	738869	107.178	3.92265	0.394335	9.94751	2.58569e-23	4.53787e-22	conserved hypothetical	no conserved domains
Mycfi1.estExt_Genewise1Plus.C_30066	56540	scaffold_7	872271	870602	345.918	5.12383	0.298277	17.1781	3.8731e-66	4.41822e-64	82% identity to sugar transporter STL1 from Sphaerulina musiva	MFS superfamily; Sugar transporter
Mycfi1.estExt_Genewise1.C_30067	49725	scaffold_7	874232	872996	63.2587	4.28176	0.564002	7.59173	3.1565e-14	3.21741e-13	71% identity to Gibberellin 20-oxidase from Rasamsonia emersonii; 70% identity to non-heme dioxygenase in morphine synthesis from Aspergillus parasiticus	2OG-Fe(II) oxygenase superfamily; This family contains members of the 2-oxoglutarate (2OG) and Fe(II)-dependent oxygenase superfamily. This family includes the C-terminal of prolyl 4-hydroxylase alpha subunit. The holoenzyme has the activity EC:1.14.11.2 catalyzing the reaction: Procollagen L-proline + 2-oxoglutarate + O2 <=> procollagen trans- 4-hydroxy-L-proline + succinate + CO2. The full enzy…
e_gw1.7.185.1	141217	scaffold_7	893560	894429	21.47	-5.11847	1.19227	-4.29304	1.76246e-05	7.28559e-05	70% identity to amino acid permease from Colletotrichum gloeosporioides	Amino acid permease [Amino acid transport and metabolism] ;
Mycfi1.fgenesh1_pg.C_scaffold_3000039	77793	scaffold_7	895616	896464	19.0325	-3.31853	0.915982	-3.62292	0.000291293	0.000991284	40% identity to phthalate transporter like protein from Zymoseptoria brevis	no conserved domains
estExt_fgenesh1_kg.C_70065	211945	scaffold_7	1128176	1128631	488.777	-3.93871	0.420709	-9.36207	7.81901e-21	1.21512e-19	hypothetical, no homologs	no conserved domains
fgenesh1_pg.7_#_161	198401	scaffold_7	1240748	1243256	51.1589	3.32428	0.425814	7.80687	5.86244e-15	6.33699e-14	61% identity to hexose transporter from Sporothrix schenckii; 70% identity to glycoside hydrolase family 78 protein from Sphaerulina musiva; 56% identity to general alpha-glucoside permease from Neosartorya udagawae	The Major Facilitator Superfamily (MFS) is a large and diverse group of secondary transporters that includes uniporters, symporters, and antiporters. MFS proteins facilitate the transport across cytoplasmic or internal membranes of a variety of substrates including ions, sugar phosphates, drugs, neurotransmitters, nucleosides, amino acids, and peptides. They do so using the electrochemical potent…
gw1.7.327.1	100559	scaffold_7	1294652	1295416	84.328	-5.41147	0.883198	-6.12713	8.94761e-10	6.25457e-09	43% identity to SFK1-like membrane protein from Zymoseptoria tritici; 43% FK506 suppressor Sfk1 like protein from Zymoseptoria brevis	Frag1/DRAM/Sfk1 family; This family includes Frag1, DRAM and Sfk1 proteins. Frag1 (FGF receptor activating protein 1) is a protein that is conserved from fungi to humans. There are four potential iso-prenylation sites throughout the peptide, viz CILW, CIIW and CIGL. Frag1 is a membrane-spanning protein that is ubiquitously expressed in adult tissues suggesting an important cellular function. Dram…
Genemark.8082_g	177070	scaffold_7	1369632	1364267	536.076	-3.18528	0.266725	-11.9422	7.13385e-33	2.17938e-31	35% identity to ubiquitin-conjugating enzyme E2 from Exophiala dermatitidis	RING-finger (Really Interesting New Gene) domain, a specialized type of Zn-finger of 40 to 60 residues that binds two atoms of zinc; defined by the 'cross-brace' motif C-X2-C-X(9-39)-C-X(1-3)- H-X(2-3)-(N/C/H)-X2-C-X(4-48)C-X2-C; probably involved in mediating protein-protein interactions; identified in a proteins with a wide range of functions such as viral replication, signal transduction, and …
Mycfi1.estExt_Genewise1Plus.C_30231	56582	scaffold_7	1374883	1377244	3854.1	-3.10006	0.285974	-10.8404	2.21606e-27	5.0884e-26	91% identity to glucosamine-fructose-6-phosphate aminotransferase from Sphaerulina musiva	Glutamine amidotransferases class-II (GATase). The glutaminase domain catalyzes an amide nitrogen transfer from glutamine to the appropriate substrate. In this process, glutamine is hydrolyzed to glutamic acid and ammonia. This domain is related to members of the Ntn (N-terminal nucleophile) hydrolase superfamily and is found at the N-terminus of enzymes such as glucosamine-fructose 6-phosphate s…
Genemark.8088_g	177076	scaffold_7	1399360	1400749	51.8123	-3.44767	0.582492	-5.91882	3.24261e-09	2.16369e-08	29% identity to RNAse III from Rasamsonia emersonii	RIBOc. Ribonuclease III C terminal domain. This group consists of eukaryotic, bacterial and archeal ribonuclease III (RNAse III) proteins. RNAse III is a double stranded RNA-specific endonuclease. Prokaryotic RNAse III is important in post-transcriptional control of mRNA stability and translational efficiency. It is involved in the processing of ribosomal RNA precursors. Prokaryotic RNAse III als…
Mycfi1.fgenesh1_pg.C_scaffold_3000149	77903	scaffold_7	1528271	1528577	92.6002	-3.94927	0.525367	-7.51716	5.59792e-14	5.6152e-13	putative ABC transporter from M. fijiensis	ABC transporter
estExt_fgenesh1_pm.C_70154	204465	scaffold_7	1528682	1532797	3190.66	-3.88419	0.151225	-25.6849	1.72394e-145	9.72936e-143	81% identity to ABC transporter from Sphaerulina musiva	ABC transporter transmembrane region; This family represents a unit of six transmembrane helices. Many members of the ABC transporter family (pfam00005) have two such regions.; P-loop containing Nucleoside Triphosphate Hydrolases; Members of the P-loop NTPase domain superfamily are characterized by a conserved nucleotide phosphate-binding motif, also referred to as the Walker A motif (GxxxxGK[S/T…
estExt_fgenesh1_kg.C_70097	211974	scaffold_7	1542316	1541399	1558.07	-3.14671	0.20296	-15.504	3.25752e-54	2.36016e-52	conserved hypothetical	no conserved domains
gw1.7.241.1	99037	scaffold_7	1657019	1657947	108.611	5.58171	0.338912	16.4695	6.0762e-61	5.76594e-59	56% identity to family A G protein-coupled receptor-like protein from Sphaerulina musiva	7 transmembrane receptor (Secretin family); This family is known as Family B, the secretin-receptor family or family 2 of the G-protein-coupled receptors (GCPRs).They have been described in many animal species, but not in plants, fungi or prokaryotes. Three distinct sub-families are recognized. Subfamily B1 contains classical hormone receptors, such as receptors for secretin and glucagon, that ar…
Mycfi1.e_gw1.3.1078.1	31273	scaffold_7	1948031	1947348	1868.6	-5.0034	0.230798	-21.6787	3.25923e-104	1.0279e-101	81% identity to pyridoxamine 5'-phosphate oxidase from Sphaerulina musiva; pdxH	Pyridoxine 5'-phosphate (PNP) oxidase-like and flavin reductase-like proteins; The PNPOx-like superfamily is composed of pyridoxine 5'-phosphate (PNP) oxidases and other flavin mononucleotide (FMN) binding proteins, which catalyze FMN-mediated redox reactions. Flavin reductases catalyze the reduction of FMN or FAD using NAD(P)H as a cofactor. They are part of a two-component enzyme system, compos…
fgenesh1_pg.7_#_244	198484	scaffold_7	1952825	1951727	106.853	9.99776	0.979824	10.2036	1.91005e-24	3.60588e-23	Hypothetical protein with a few homologs	no conserved domains
Mycfi1.fgenesh1_pg.C_scaffold_3000204	77958	scaffold_7	1954161	1953723	17.7303	4.59804	0.580945	7.91476	2.47739e-15	2.75857e-14	conserved hypothetical	no conserved domains
Mycfi1.fgenesh1_pg.C_scaffold_3000205	77959	scaffold_7	1954646	1955608	14.0104	3.79009	0.876168	4.32575	1.52013e-05	6.35986e-05	hypothetical with one homolog: 36% identity to one from Sphaerulina musiva	no conserved domains
fgenesh1_pg.7_#_247	198487	scaffold_7	1955999	1956492	224.408	8.41925	0.530565	15.8685	1.04789e-56	8.32336e-55	hypothetical, no homologs	no conserved domains
estExt_fgenesh1_pm.C_70198	204493	scaffold_7	1958085	1958483	52.7498	8.39715	0.933899	8.99149	2.43891e-19	3.46849e-18	hypothetical, no homologs	no conserved domains
estExt_fgenesh1_pm.C_70216	204508	scaffold_7	2119553	2118582	70.8248	-3.91956	0.54158	-7.23728	4.57782e-13	4.28341e-12	conserved hypothetical; 29% identity to chitosanase from Magnaporthe oryzae	no conserved domains
Mycfi1.e_gw1.3.152.1	31716	scaffold_7	2270866	2269186	52.7083	3.6418	0.642226	5.67059	1.42303e-08	8.98125e-08	68% identity to “carboxypeptidase 2 like protein” from Zymoseptoria brevis	M14 family of metallocarboxypeptidases and related proteins; The M14 family of metallocarboxypeptidases (MCPs), also known as funnelins, are zinc-binding carboxypeptidases (CPs) which hydrolyze single, C-terminal amino acids from polypeptide chains, and have a recognition site for the free C-terminal carboxyl group, which is a key determinant of specificity. Two major subfamilies of the M14 famil…
estExt_fgenesh1_pg.C_70331	216178	scaffold_7	2523230	2524986	340.566	4.1622	0.402536	10.34	4.64778e-25	9.06148e-24	hypothetical, one homolog with 47% identity from Sphaerulina musiva	no conserved domains
estExt_fgenesh1_kg.C_70150	212026	scaffold_7	2525857	2526912	506.729	3.08554	0.177295	17.4034	7.77182e-68	9.36373e-66	83% identity to oxidoreductase like protein from Zymoseptoria brevis; 81% identity to 2-nitropropane dioxygenase from Spaerulina musiva	TIM barrel proteins share a structurally conserved phosphate binding motif and in general share an eight beta/alpha closed barrel structure. Specific for this family is the conserved phosphate binding site at the edges of strands 7 and 8. The phosphate comes either from the substrate, as in the case of inosine monophosphate dehydrogenase (IMPDH), or from ribulose-5-phosphate 3-epimerase (RPE) or …
estExt_fgenesh1_kg.C_70159	212034	scaffold_7	2573435	2574238	549.025	-4.59304	0.46154	-9.95155	2.48287e-23	4.36456e-22	conserved hypothetical	Rossmann-fold NAD(P)(+)-binding proteins; A large family of proteins that share a Rossmann-fold NAD(P)H/NAD(P)(+) binding (NADB) domain. The NADB domain is found in numerous dehydrogenases of metabolic pathways such as glycolysis, and many other redox enzymes. NAD binding involves numerous hydrogen-bonds and van der Waals contacts, in particular H-bonding of residues in a turn between the first s…
estExt_fgenesh1_kg.C_70166	212040	scaffold_7	2700263	2699017	824.359	4.66137	0.268637	17.3519	1.90666e-67	2.24672e-65	Hypothetical, 51% identity to “putative tat pathway signal sequence protein” from Eutypa lata	Domain of unknown function (DUF3328); This family of proteins are functionally uncharacterized. This family is only found in eukaryotes.
estExt_fgenesh1_kg.C_70170	212044	scaffold_7	2750624	2751907	429.922	-3.20584	0.275297	-11.645	2.4322e-31	6.8996e-30	73% identity to glycerol-3-phosphate dehydrogenase isoform A from Hortaea werneckii	NAD-dependent glycerol-3-phosphate dehydrogenase C-terminus; NAD-dependent glycerol-3-phosphate dehydrogenase (GPDH) catalyses the interconversion of dihydroxyacetone phosphate and L-glycerol-3-phosphate. This family represents the C-terminal substrate-binding domain. ;Rossmann-fold NAD(P)(+)-binding proteins; A large family of proteins that share a Rossmann-fold NAD(P)H/NAD(P)(+) binding (NADB) …
gw1.7.838.1	110089	scaffold_7	3002342	3001287	95.502	-3.35074	0.750454	-4.46495	8.00885e-06	3.49385e-05	54% identity to Pyoverdine biosynthesis from Metarhizium album	Pyoverdine/dityrosine biosynthesis protein; DIT1 is involved in synthesising dityrosine. Dityrosine is a sporulation-specific component of the yeast ascospore wall that is essential for the resistance of the spores to adverse environmental conditions. Pyoverdine biosynthesis protein PvcA is involved in the biosynthesis of pyoverdine, a cyclized isocyano derivative of tyrosine. It has a modified R…
Mycfi1.e_gw1.3.802.1	31919	scaffold_7	3003605	3004984	279.567	-6.12905	0.696041	-8.80558	1.30183e-18	1.75591e-17	52% identity to FAD dependent oxidoreductase from Aureobasidium pullulans	Rossmann-fold NAD(P)(+)-binding proteins; A large family of proteins that share a Rossmann-fold NAD(P)H/NAD(P)(+) binding (NADB) domain. The NADB domain is found in numerous dehydrogenases of metabolic pathways such as glycolysis, and many other redox enzymes. NAD binding involves numerous hydrogen-bonds and van der Waals contacts, in particular H-bonding of residues in a turn between the first s…
Mycfi1.e_gw1.3.886.1	32009	scaffold_7	3023363	3022194	84.9233	-3.07954	0.53103	-5.79919	6.66348e-09	4.31998e-08	83% identity to tryptophanyl-tRNA synthetase from Aureobasidium pullulans	nucleotidyl transferase superfamily; nt_trans (nucleotidyl transferase) This superfamily includes the class I amino-acyl tRNA synthetases, pantothenate synthetase (PanC), ATP sulfurylase, and the cytidylyltransferases, all of which have a conserved dinucleotide-binding domain.
fgenesh1_kg.7_#_177_#_4411319:1	183545	scaffold_7	3024619	3023757	135.623	-3.22451	0.469131	-6.87337	6.27011e-12	5.35306e-11	40% identity to ankyrin repeat protein from Trichomonas vaginalis	ankyrin repeats; ankyrin repeats mediate protein-protein interactions in very diverse families of proteins. The number of ANK repeats in a protein can range from 2 to over 20 (ankyrins, for example). ANK repeats may occur in combinations with other types of domains. The structural repeat unit contains two antiparallel helices and a beta-hairpin, repeats are stacked in a superhelical arrangement; …
estExt_fgenesh1_kg.C_70178	212052	scaffold_7	3038389	3039408	859.049	-4.50135	0.498073	-9.03754	1.60235e-19	2.30014e-18	81% identity to WW domain-containing oxidoreductase from Aureobasidium namibiae; 52% identity to short-chain dehydrogenase from Aureobasidium pullulans	Rossmann-fold NAD(P)(+)-binding proteins; A large family of proteins that share a Rossmann-fold NAD(P)H/NAD(P)(+) binding (NADB) domain. The NADB domain is found in numerous dehydrogenases of metabolic pathways such as glycolysis, and many other redox enzymes. NAD binding involves numerous hydrogen-bonds and van der Waals contacts, in particular H-bonding of residues in a turn between the first s…
Mycfi1.estExt_Genewise1Plus.C_30853	56786	scaffold_7	3157296	3158544	624.743	3.42398	0.166586	20.5538	7.1133e-94	1.73354e-91	conserved hypothetical protein	no conserved domains
Mycfi1.fgenesh1_pg.C_scaffold_3000406	78160	scaffold_7	3223478	3221826	96.027	6.05202	0.70044	8.6403	5.60638e-18	7.29577e-17	hypothetical, no homologs	No homologs, no conserved domains
Mycfi1.fgenesh1_pg.C_scaffold_3000477	78231	scaffold_7	3732277	3734840	139.08	4.98022	0.542087	9.18713	4.03467e-20	5.99221e-19	71% identity to OPT superfamily oligopeptide transporter from Sphaerulina musiva	OPT oligopeptide transporter protein; The OPT family of oligopeptide transporters is distinct from the ABC pfam00005 and PTR pfam00854 transporter families. OPT transporters were first recognized in fungi (Candida albicans and Schizosaccharomyces pombe), but this alignment also includes orthologues from Arabidopsis thaliana. OPT transporters are thought to have 12-14 transmembrane domains and con…
Mycfi1.e_gw1.3.472.1	31574	scaffold_7	3739505	3739909	152.269	-3.37185	0.56045	-6.01632	1.78429e-09	1.21402e-08	60% identity to “similar to phosphatidylethanolamine-binding protein” from Botrytis cinerea T4; 60% identity to “putative protease inhibitor protein” from Botrytis cinerea	PhosphatidylEthanolamine-Binding Protein (PEBP) domain; PhosphatidylEthanolamine-Binding Proteins (PEBPs) are represented in all three major phylogenetic divisions (eukaryotes, bacteria, archaea). A number of biological roles for members of the PEBP family include serine protease inhibition, membrane biogenesis, regulation of flowering plant stem architecture, and Raf-1 kinase inhibition. Althoug…
Mycfi1.e_gw1.3.175.1	31685	scaffold_7	3778778	3780425	132.121	3.61438	0.661129	5.46698	4.57765e-08	2.76075e-07	60% identity to putative pantothenate transporter liz1 (vit B5 transporter) from Glarea lozoyensis	The Major Facilitator Superfamily (MFS) is a large and diverse group of secondary transporters that includes uniporters, symporters, and antiporters. MFS proteins facilitate the transport across cytoplasmic or internal membranes of a variety of substrates including ions, sugar phosphates, drugs, neurotransmitters, nucleosides, amino acids, and peptides. They do so using the electrochemical potent…
Mycfi1.fgenesh1_pg.C_scaffold_3000496	78250	scaffold_7	3792980	3792214	71.8413	6.07749	0.477217	12.7353	3.76589e-37	1.39729e-35	hypothetical, a couple homologs: 40% identity to one from Sphaerulina musiva; 41% identity to one from Leptosphaeria maculans; 35% identity to one from Dothistroma septosporum	no conserved domains
estExt_fgenesh1_kg.C_70207	212079	scaffold_7	3820577	3820047	66.3286	4.82816	0.331456	14.5665	4.58548e-48	2.61543e-46	37% identity to hydrophobic surface binding protein from Metarhizium guizhouense	Hydrophobic surface binding protein A; This protein is found in eukaryotes. Proteins in this family are typically between 171 to 275 amino acids in length. Although the HsbA amino acid sequence suggests that HsbA may be hydrophilic, HsbA adsorbed to hydrophobic PBSA (Polybutylene succinate-co-adipate) surfaces in the presence of NaCl or CaCl2. When HsbA was adsorbed on the hydrophobic PBSA surfac…
estExt_fgenesh1_kg.C_70208	212080	scaffold_7	3828887	3829069	47.194	-3.24089	0.610848	-5.30557	1.12322e-07	6.41333e-07	hypothetical, no homologs	no conserved domains
estExt_fgenesh1_pm.C_70386	204618	scaffold_7	3864250	3864591	282.678	3.53609	0.314233	11.2531	2.23675e-29	5.69707e-28	hypothetical, one homolog in M. fijiensis	no conserved domains
Mycfi1.gw1.3.1347.1	21497	scaffold_7	3908886	3907588	13.1695	6.26524	1.09325	5.73082	9.99474e-09	6.40991e-08	58% identity to aspartic-type endopeptidase like protein from Zymoseptoria brevis; 52% identity to acid protease from Sphaerulina musiva; 48% identity to SAP peptidase from M. fijiensis	Cellular and retroviral pepsin-like aspartate proteases; This family includes both cellular and retroviral pepsin-like aspartate proteases. The cellular pepsin and pepsin-like enzymes are twice as long as their retroviral counterparts. The cellular pepsin-like aspartic proteases are found in mammals, plants, fungi and bacteria. These well known and extensively characterized enzymes include pepsin…
fgenesh1_pm.7_#_394	190021	scaffold_7	3929617	3926804	426.066	5.9698	0.443408	13.4634	2.56681e-41	1.15163e-39	60% identity to aconitase family protein from Alternaria alternata; 60% identity to HtyD from Aspergillus rugulosus; 57% identity to putative 3-isopropylmalate dehydratase from Coleophoma empetri	Aconitase catalytic domain; Aconitase catalyzes the reversible isomerization of citrate and isocitrate as part of the TCA cycle; Aconitase catalytic domain. Aconitase (aconitate hydratase) catalyzes the reversible isomerization of citrate and isocitrate as part of the TCA cycle. Cis-aconitate is formed as an intermediate product during the course of the reaction. In eukaryotes two isozymes of aco…
fgenesh1_pm.7_#_395	190022	scaffold_7	3931871	3930313	1470.91	4.32419	0.298834	14.4702	1.86872e-47	1.03825e-45	62% identity to aldolase from Sphaerulina musiva; 62% identity to "similar to 2-isopropylmalate synthase" from Alternaria alternata	TIM barrel proteins share a structurally conserved phosphate binding motif and in general share an eight beta/alpha closed barrel structure. Specific for this family is the conserved phosphate binding site at the edges of strands 7 and 8. The phosphate comes either from the substrate, as in the case of inosine monophosphate dehydrogenase (IMPDH), or from ribulose-5-phosphate 3-epimerase (RPE) or …
gw1.7.779.1	109016	scaffold_7	3936036	3934407	376.218	6.41492	0.239248	26.8129	2.28527e-158	1.885e-155	38% identity to cytochrome P450 like protein from Zymoseptoria brevis	Cytochrome P450 ;Cytochrome P450s are haem-thiolate proteins involved in the oxidative degradation of various compounds. They are particularly well known for their role in the degradation of environmental toxins and mutagens. They can be divided into 4 classes, according to the method by which electrons from NAD(P)H are delivered to the catalytic site. Sequence conservation is relatively low with…
Mycfi1.e_gw1.3.313.1	31886	scaffold_7	3936755	3938200	262.622	5.18325	0.333869	15.5248	2.35785e-54	1.73173e-52	67% identity to "similar to 3-isopropylmalate dehydrogenase" from Alternaria alternata; 59% identity to 3-isopropylmalate dehydrogenase from Magnaporthe oryzae	PRK00772 (3-isopropylmalate dehydrogenase); Iso_dh superfamily
gw1.7.1303.1	117258	scaffold_7	3939735	3938251	208.042	7.89806	0.391979	20.1492	2.73555e-90	5.86666e-88	35% identity to cytochrome P450 from Sphaerulina musiva	Cytochrome P450 ;Cytochrome P450s are haem-thiolate proteins involved in the oxidative degradation of various compounds. They are particularly well known for their role in the degradation of environmental toxins and mutagens. They can be divided into 4 classes, according to the method by which electrons from NAD(P)H are delivered to the catalytic site. Sequence conservation is relatively low with…
fgenesh1_pm.7_#_398	190025	scaffold_7	3940486	3944465	227.628	7.99752	0.416135	19.2186	2.58743e-82	4.33517e-80	44% identity to leptomycin B resistance protein pmd1 from Neosartorya udagawae; 43% identity to multidrug/pheromone exporter from Aspergillus oryzae	ABC transporter transmembrane region; This family represents a unit of six transmembrane helices. Many members of the ABC transporter family (pfam00005) have two such regions.; ABC transporter transmembrane region; This family represents a unit of six transmembrane helices. Many members of the ABC transporter family (pfam00005) have two such regions.; P-loop containing Nucleoside Triphosphate Hyd…
Mycfi1.ACC_e_gw1.3.1231.1	93876	scaffold_7	3945970	3969570	287.083	3.95502	0.238136	16.6082	6.07602e-62	5.97735e-60	34% identity to linear gramicidin synthase subunit C	Adenylate forming domain, Class I superfamily ;This family includes acyl- and aryl-CoA ligases, as well as the adenylation domain of nonribosomal peptide synthetases and firefly luciferases. The adenylate-forming enzymes catalyze an ATP-dependent two-step reaction to first activate a carboxylate substrate as an adenylate and then transfer the carboxylate to the pantetheine group of either coenzym…
e_gw1.7.211.1	141145	scaffold_7	4079636	4078135	10.1229	-3.21752	1.08224	-2.97302	0.00294884	0.00800719	glycoside hydrolase family 76 protein; 58% identity to mannan endo-1,6-alpha mannosidase from Aureobasidium pullulans	Cyclases involved in the biosynthesis of lantibiotics, and similar proteins; LanC is the cyclase enzyme of the lanthionine synthetase. Lanthionine is a lantibiotic, a unique class of peptide antibiotics. They are ribosomally synthesized as a precursor peptide and then post-translationally modified to contain thioether cross-links called lanthionines (Lans) or methyllanthionines (MeLans), in addit…
Mycfi1.gw1.61.9.1	15855	scaffold_7	4087277	4086570	145.552	3.7369	0.587092	6.3651	1.95158e-10	1.45527e-09	35% identity to indole-diterpene biosynthesis protein PaxU from Zymoseptoria brevis	Eukaryotic protein of unknown function (DUF829); This family consists of several uncharacterized eukaryotic proteins.; KEGG predicts that this is involved in homologous recombination (RAD57)
estExt_Genewise1Plus.C_71103	156284	scaffold_7	4148036	4150234	845.696	4.36806	0.396924	11.0048	3.62382e-28	8.59695e-27	glycoside hydrolase family 36 protein; 70% identity alpha-galactosidase from Aureobasidium namibiae	Alpha amylase catalytic domain family; The Alpha-amylase family comprises the largest family of glycoside hydrolases (GH), with the majority of enzymes acting on starch, glycogen, and related oligo- and polysaccharides. These proteins catalyze the transformation of alpha-1,4 and alpha-1,6 glucosidic linkages with retention of the anomeric center. The protein is described as having 3 domains: A, B…
Genemark.8554_g	177542	scaffold_7	4160289	4157234	13.0581	3.16355	0.646646	4.89224	9.96933e-07	4.99071e-06	hypothetical, a few homologs	no conserved domains
Mycfi1.fgenesh1_pg.C_scaffold_34000017	84645	scaffold_7	4182341	4183294	136.789	3.25367	0.256012	12.7091	5.26558e-37	1.9403e-35	80% identity to d-isomer specific 2-hydroxyacid dehydrogenase nad-binding protein from Colletotrichum orbiculare; 78% identity to putative glyoxylate reductase protein from Togninia minima	Rossmann-fold NAD(P)(+)-binding proteins; A large family of proteins that share a Rossmann-fold NAD(P)H/NAD(P)(+) binding (NADB) domain. The NADB domain is found in numerous dehydrogenases of metabolic pathways such as glycolysis, and many other redox enzymes. NAD binding involves numerous hydrogen-bonds and van der Waals contacts, in particular H-bonding of residues in a turn between the first s…
e_gw1.7.1316.1	141003	scaffold_7	4308053	4309819	124.681	3.86242	0.36297	10.6412	1.91732e-26	4.08735e-25	75% identity to MFS transporter from Sphaerulina musiva; similar to 4-hydroxyphenylacetate permease	The Major Facilitator Superfamily (MFS) is a large and diverse group of secondary transporters that includes uniporters, symporters, and antiporters. MFS proteins facilitate the transport across cytoplasmic or internal membranes of a variety of substrates including ions, sugar phosphates, drugs, neurotransmitters, nucleosides, amino acids, and peptides. They do so using the electrochemical potent…
estExt_Genemark.C_70759	208634	scaffold_7	4355171	4356623	12.3691	-4.34335	1.26145	-3.44314	0.000574991	0.00184544	hypothetical, no homologs	no conserved domains
estExt_fgenesh1_kg.C_70222	212094	scaffold_7	4357653	4356691	4899.68	-5.06819	0.625007	-8.10901	5.10358e-16	5.99405e-15	hypothetical, a couple homologs	no conserved domains
Genemark.8639_g	177627	scaffold_7	4393304	4395005	43.8081	9.00567	1.00257	8.98258	2.64497e-19	3.74663e-18	46% identity to transcription factor C6 GliZ from Aspergillus fumigatus	GAL4-like Zn2Cys6 binuclear cluster DNA-binding domain; found in transcription regulators like GAL4. Domain consists of two helices organized around a Zn(2)Cys(6 )motif; Binds to sequences containing 2 DNA half sites comprised of 3-5 C/G combinations
Mycfi1.gw1.34.54.1	20039	scaffold_7	4400708	4395146	464.815	10.5451	0.636658	16.5632	1.28506e-61	1.23033e-59	37% identity to conidial yellow pigment biosynthesis polyketide synthase from Talaromyces marneffei	Thiolase-like; Malonyl-CoA ACP transacylase, ACP-binding; Phosphopantetheine-binding; Cytochrome P450; Malonyl-CoA ACP transacylase, ACP-binding; Cytochrome P450; Thioesterase; Cytochrome P450; Cytochrome P450; Thioesterase; Acyl transferase/acyl hydrolase/lysophospholipase; Thiolase-like; Malonyl-CoA ACP transacylase, ACP-binding
fgenesh1_pm.7_#_421	190048	scaffold_7	4402128	4403629	281.899	10.1682	0.683034	14.8868	4.01737e-50	2.46161e-48	50% identity to putative fad binding domain-containing protein from Neofusicoccum parvum; 36% identity to putative monooxygenase from Talaromyces marneffei	Rossmann-fold NAD(P)(+)-binding proteins; A large family of proteins that share a Rossmann-fold NAD(P)H/NAD(P)(+) binding (NADB) domain. The NADB domain is found in numerous dehydrogenases of metabolic pathways such as glycolysis, and many other redox enzymes. NAD binding involves numerous hydrogen-bonds and van der Waals contacts, in particular H-bonding of residues in a turn between the first s…
fgenesh1_pg.7_#_615	198855	scaffold_7	4405693	4404231	444.153	8.39427	0.430139	19.5152	8.14855e-85	1.5065e-82	42% identity to O-methyltransferase from Rasamsonia emersonii	S-adenosylmethionine-dependent methyltransferases (SAM or AdoMet-MTase), class I; AdoMet-MTases are enzymes that use S-adenosyl-L-methionine (SAM or AdoMet) as a substrate for methyltransfer, creating the product S-adenosyl-L-homocysteine (AdoHcy). There are at least five structurally distinct families of AdoMet-MTases, class I being the largest and most diverse. Within this class enzymes can be …
Mycfi1.e_gw1.34.17.1	45566	scaffold_7	4406119	4407504	159.353	8.12035	0.511101	15.888	7.67851e-57	6.14452e-55	49% identity to putative salicylate hydroxylase from Talaromyces stipitatus	Rossmann-fold NAD(P)(+)-binding proteins; A large family of proteins that share a Rossmann-fold NAD(P)H/NAD(P)(+) binding (NADB) domain. The NADB domain is found in numerous dehydrogenases of metabolic pathways such as glycolysis, and many other redox enzymes. NAD binding involves numerous hydrogen-bonds and van der Waals contacts, in particular H-bonding of residues in a turn between the first s…
e_gw1.7.1572.1	141893	scaffold_7	4412097	4407823	168.78	6.43319	0.379872	16.9351	2.47797e-64	2.73931e-62	40% identity to ABC transporter from Aspergillus fumigatus	ABC-2 type transporter; ABC-2 type transporter. ; CDR ABC transporter; Corresponds to a region of the PDR/CDR subgroup of ABC transporters comprising extracellular loop 3, transmembrane segment 6 and linker region. ; P-loop containing Nucleoside Triphosphate Hydrolases; Members of the P-loop NTPase domain superfamily are characterized by a conserved nucleotide phosphate-binding motif, also referr…
e_gw1.8.1379.1	143283	scaffold_8	85005	82206	12.1715	3.3012	0.613268	5.38297	7.32666e-08	4.30015e-07	38% identity to OPT oligopeptide transporter from Trichoderma reesei; 36% identity to sexual differentiation process protein isp4, related protein, from Rhizoctonia solani	OPT oligopeptide transporter protein; The OPT family of oligopeptide transporters is distinct from the ABC pfam00005 and PTR pfam00854 transporter families. OPT transporters were first recognized in fungi (Candida albicans and Schizosaccharomyces pombe), but this alignment also includes orthologues from Arabidopsis thaliana. OPT transporters are thought to have 12-14 transmembrane domains and con…
estExt_fgenesh1_kg.C_80001	212095	scaffold_8	112103	112642	165.851	3.09718	0.479265	6.46235	1.03091e-10	7.93004e-10	hypothetical, a few homologs	Rossmann-fold NAD(P)(+)-binding proteins; A large family of proteins that share a Rossmann-fold NAD(P)H/NAD(P)(+) binding (NADB) domain. The NADB domain is found in numerous dehydrogenases of metabolic pathways such as glycolysis, and many other redox enzymes. NAD binding involves numerous hydrogen-bonds and van der Waals contacts, in particular H-bonding of residues in a turn between the first s…
Mycfi1.e_gw1.7.281.1	34916	scaffold_8	115248	113998	140.035	-3.03904	0.383291	-7.9288	2.21273e-15	2.47415e-14	45% identity to putative mannitol 1-phosphate dehydrogenase from Eutypa lata; 43% identity to mannitol 1-phosphate dehydrogenase from Colletotrichum gloeosporioides	some homology to salicylate 1-monooxygenase (E-value 9.31e-58); FAD-binding; FAD-dependent oxidoreductase
fgenesh1_pm.8_#_14	190064	scaffold_8	162763	164640	104.525	3.89734	0.347117	11.2277	2.97974e-29	7.50041e-28	74% identity with 'putative glycerol proton symporter of the plasma membrane subject to glucose-induced inactivation' from Phaeomoniella chlamydospora; 69% identity with sugar transporter STL1 from Talaromyces islandicus	The Major Facilitator Superfamily (MFS) is a large and diverse group of secondary transporters that includes uniporters, symporters, and antiporters. MFS proteins facilitate the transport across cytoplasmic or internal membranes of a variety of substrates including ions, sugar phosphates, drugs, neurotransmitters, nucleosides, amino acids, and peptides. They do so using the electrochemical potent…
fgenesh1_pm.8_#_15	190065	scaffold_8	164797	167011	54.7074	7.69239	0.674347	11.4072	3.85058e-30	1.01449e-28	74% identity with flavin-binding monooxygenase like protein from Zymoseptoria brevis; 60% identity with Mg2+ transporter protein, CorA-like/Zinc transport protein ZntB from Penicillium expansum	Rossmann-fold NAD(P)(+)-binding proteins; A large family of proteins that share a Rossmann-fold NAD(P)H/NAD(P)(+) binding (NADB) domain. The NADB domain is found in numerous dehydrogenases of metabolic pathways such as glycolysis, and many other redox enzymes. NAD binding involves numerous hydrogen-bonds and van der Waals contacts, in particular H-bonding of residues in a turn between the first s…
estExt_fgenesh1_kg.C_80022	212115	scaffold_8	350810	351574	1180.09	-5.7519	0.366852	-15.6791	2.10259e-55	1.58775e-53	69% identity to alcohol dehydrogenase from Sphaerulina musiva	Medium chain reductase/dehydrogenase (MDR)/zinc-dependent alcohol dehydrogenase-like family; The medium chain reductase/dehydrogenases (MDR)/zinc-dependent alcohol dehydrogenase-like family, which contains the zinc-dependent alcohol dehydrogenase (ADH-Zn) and related proteins, is a diverse group of proteins related to the first identified member, class I mammalian ADH. MDRs display a broad range …
fgenesh1_pm.8_#_77	190127	scaffold_8	490877	489977	227.116	-4.23317	0.387482	-10.9248	8.77168e-28	2.06269e-26	conserved hypothetical; 55% identity with metallo-hydrolase/oxidoreductase from Glarea lozoyensis; 51% identity with EP300-interacting inhibitor of differentiation 3 from Neosartorya udagawae	Domain of unknown function (DUF4336); Domain of unknown function (DUF4336).
Mycfi1.e_gw1.7.473.1	34072	scaffold_8	511958	511258	20.5148	4.53944	0.671143	6.76374	1.34471e-11	1.11432e-10	46% identity to 3-ketodihydrosphingosine reductase tsc10, putative from Coccidioides posadasii	3-ketodihydrosphinganine reductase and related proteins, classical short chain dehydrogenase; short chain dehydrogenase; Short-chain dehydrogenase; short chain dehydrogenase; Short chain dehydrogenase/reductase mycofactocin-dependent oxidoreductase
Mycfi1.e_gw1.7.239.1	34548	scaffold_8	512638	514217	268.022	3.27463	0.380658	8.60257	7.79533e-18	1.00953e-16	52% identity to 5-aminolevulinate synthase from Zymoseptoria tritici	7-keto-8-aminopelargonate synthetase or related enzyme; 8-amino-7-oxononanoate synthase; KBL-like - pyridoxal phosphate (PLP)-dependent aspartate aminotransferase superfamily;8-amino-7-oxononanoate synthase; 5-aminolevulinic acid synthase; Aminotransferase class I and II; Threonine aldolase
Mycfi1.e_gw1.7.137.1	34940	scaffold_8	514992	516581	12.8192	4.81031	0.706722	6.80652	9.99885e-12	8.39606e-11	44% identity to putative efflux pump antibiotic resistance protein from Talaromyces stipitatus; 42% identity to siderophore transporter from Penicillium camemberti	drug resistance transporter, EmrB/QacA subfamily; Major Facilitator Superfamily; Fungal trichothecene efflux pump (TRI12); Multidrug resistance protein; MFS family permease
Mycfi1.fgenesh1_pg.C_scaffold_7000385	79782	scaffold_8	550997	552181	36.349	3.09252	0.474354	6.51942	7.05786e-11	5.52016e-10	33% identity to S-adenosyl-L-methionine-dependent methyltransferase from Glarea lozoyensis	S-adenosylmethionine-dependent methyltransferases (SAM or AdoMet-MTase), class I; AdoMet-MTases are enzymes that use S-adenosyl-L-methionine (SAM or AdoMet) as a substrate for methyltransfer, creating the product S-adenosyl-L-homocysteine (AdoHcy). There are at least five structurally distinct families of AdoMet-MTases, class I being the largest and most diverse. Within this class enzymes can be …
fgenesh1_pg.8_#_127	198984	scaffold_8	682368	681451	125.833	-4.04991	0.608185	-6.65902	2.75659e-11	2.23931e-10	hypothetical, a few homologs	no conserved domains
Mycfi1.fgenesh1_pg.C_scaffold_7000308	79705	scaffold_8	821321	822779	283.951	3.24479	0.210817	15.3915	1.86698e-53	1.31708e-51	conserved hypothetical protein	no conserved domains
estExt_Genemark.C_80180	208708	scaffold_8	892086	891317	202.084	-6.05241	0.641572	-9.43371	3.95817e-21	6.2601e-20	55% identity to Phytanoyl-CoA dioxygenase from Penicillium roqueforti	2OG-Fe(II) oxygenase superfamily; This family contains members of the 2-oxoglutarate (2OG) and Fe(II)-dependent oxygenase superfamily. This family includes the C-terminal of prolyl 4-hydroxylase alpha subunit. The holoenzyme has the activity EC:1.14.11.2 catalyzing the reaction: Procollagen L-proline + 2-oxoglutarate + O2 <=> procollagen trans- 4-hydroxy-L-proline + succinate + CO2. The full enzy…
estExt_fgenesh1_pm.C_80166	204741	scaffold_8	1040125	1038397	200.121	-3.28155	0.384561	-8.53323	1.42316e-17	1.80812e-16	conserved hypothetical; 56% identity to putative g protein coupled receptor/secretin-like protein from Diplodia seriata	no conserved domains
estExt_Genewise1.C_80577	167175	scaffold_8	1353451	1351623	1308.76	4.67068	0.21073	22.1643	7.58602e-109	2.62403e-106	79% identity to catalase-domain-containing protein from Sphaerulina musiva; 51% identity to Gloeophyllum trabeum	Catalase-like heme-binding proteins and protein domains; Catalase is a ubiquitous enzyme found in both prokaryotes and eukaryotes involved in the protection of cells from the toxic effects of peroxides. It catalyses the conversion of hydrogen peroxide to water and molecular oxygen. Several other related protein families share the catalase fold and bind to heme, but do not necessarily have catalas…
fgenesh1_kg.8_#_100_#_4411057:1	183690	scaffold_8	1414112	1415593	79.3928	3.13601	0.297275	10.5492	5.12353e-26	1.06679e-24	72% identity to alpha/beta hydrolase from Zymoseptoria brevis	no conserved domains
estExt_fgenesh1_kg.C_80119	212209	scaffold_8	1774272	1774637	4361.53	-5.55246	0.334733	-16.5877	8.54993e-62	8.25954e-60	37% identity to oxoglutarate/iron-dependent oxygenase from Macrophomina phaseolina	no conserved domains
Mycfi1.e_gw1.7.763.1	34621	scaffold_8	1809769	1808420	37.9109	4.2542	0.418828	10.1574	3.07182e-24	5.70869e-23	60% identity to naphthalene 1,2-dioxygenase subunit alpha from Penicillium digitatum	Rieske domain; a [2Fe-2S] cluster binding domain commonly found in Rieske non-heme iron oxygenase (RO) systems such as naphthalene and biphenyl dioxygenases, as well as in plant/cyanobacterial chloroplast b6f and mitochondrial cytochrome bc(1) complexes. The Rieske domain can be divided into two subdomains, with an incomplete six-stranded, antiparallel beta-barrel at one end, and an iron-sulfur c…
estExt_fgenesh1_kg.C_80126	212216	scaffold_8	1835653	1835270	16.4288	7.06226	0.945768	7.46723	8.1903e-14	8.0573e-13	hypothetical, no homologs	no conserved domains
estExt_fgenesh1_pg.C_80334	216443	scaffold_8	1884304	1885776	338.223	-3.12823	0.343497	-9.107	8.46891e-20	1.22885e-18	conserved hypothetical, 68% identity to one from Dothistroma septosporum	no conserved domains
gw1.8.1700.1	119015	scaffold_8	1887752	1886704	239.963	-5.18362	0.508986	-10.1842	2.33247e-24	4.35732e-23	glycosyltransferase family 32 protein from M. fijiensis; 61% identity to initiation-specific alpha-1,6-mannosyltransferase from Phialophora attae	Exocyst complex component Sec10; This family contains the Sec10 component (approximately 650 residues long) of the eukaryotic exocyst complex, which specifically affects the synthesis and delivery of secretory and basolateral plasma membrane proteins.; Glycosyltransferase sugar-binding region containing DXD motif; The DXD motif is a short conserved motif found in many families of glycosyltransfer…
estExt_Genemark.C_80376	208789	scaffold_8	1897878	1899985	605.618	-5.74938	0.419825	-13.6947	1.09205e-42	5.18145e-41	conserved hypothetical	no conserved domains
e_gw1.8.429.1	143495	scaffold_8	1902207	1901078	309.957	-4.35312	0.402609	-10.8123	3.01181e-27	6.82784e-26	51% identity to Drp1p from Neurospora crassa; triose phosphate transporter	EamA-like transporter family; This family includes many hypothetical membrane proteins of unknown function. Many of the proteins contain two copies of the aligned region. The family used to be known as DUF6.
estExt_fgenesh1_pg.C_80339	216448	scaffold_8	1903440	1904366	337.921	-3.27758	0.278164	-11.7829	4.78237e-32	1.39731e-30	53% identity to UDP-glucose dehydrogenase from Sphaerulina musiva	Rossmann-fold NAD(P)(+)-binding proteins; A large family of proteins that share a Rossmann-fold NAD(P)H/NAD(P)(+) binding (NADB) domain. The NADB domain is found in numerous dehydrogenases of metabolic pathways such as glycolysis, and many other redox enzymes. NAD binding involves numerous hydrogen-bonds and van der Waals contacts, in particular H-bonding of residues in a turn between the first s…
estExt_fgenesh1_pg.C_80340	216449	scaffold_8	1926593	1925619	4472.64	-6.31178	0.388063	-16.2648	1.75341e-59	1.57999e-57	conserved hypothetical, 73% identity to one from Dothistroma septosporum	CFEM domain; This fungal specific cysteine rich domain is found in some proteins with proposed roles in fungal pathogenesis.
estExt_Genewise1Plus.C_80815	156741	scaffold_8	1928778	1927228	239.417	-3.03272	0.420028	-7.22028	5.18821e-13	4.82927e-12	conserved hypothetical; 54% identity to acyltransferase family protein from Aspergillus flavus	Acyltransferase family; This family includes a range of acyltransferase enzymes. This domain is found in many as yet uncharacterized C. elegans proteins and it is approximately 300 amino acids long.
estExt_fgenesh1_kg.C_80134	212224	scaffold_8	1929779	1931017	734.125	-4.78678	0.371846	-12.873	6.38586e-38	2.481e-36	conserved hypothetical protein	Protein of unknown function (DUF3431); This family of proteins are functionally uncharacterized. This protein is found in eukaryotes. Proteins in this family are typically between 291 to 390 amino acids in length. This protein has a conserved NLRC sequence motif.; SopA-like central domain; This domain is found in the Escherichia coli Type III secretion effector proteins SopA and NleL. These prote…
fgenesh1_pg.8_#_344	199201	scaffold_8	1932550	1931480	123.412	-3.77667	0.456813	-8.26743	1.36874e-16	1.64725e-15	carbohydrate esterase family 5 protein; 36% identity to lipolytic enzyme/sugar transporter from Zymoseptoria tritici; 33% identity to GDSL-like lipase/acylhydrolase from Colletotrichum fioriniae	SGNH_hydrolase, or GDSL_hydrolase, is a diverse family of lipases and esterases. The tertiary fold of the enzyme is substantially different from that of the alpha/beta hydrolase family and unique among all known hydrolases; its active site closely resembles the typical Ser-His-Asp(Glu) triad from other serine hydrolases, but may lack the carboxlic acid.
gw1.8.1697.1	119008	scaffold_8	1976427	1977707	186.936	-4.50284	0.45916	-9.80668	1.0538e-22	1.79934e-21	74% identity to p53-like transcription factor from Sphaerulina musiva	NDT80 / PhoG like DNA-binding family; This family includes the DNA-binding region of NDT80 as well as PhoG and its homologues. The family contains VIB-1. VIB-1 is thought to be a regulator of conidiation in Neurospora crassa and shares a region of similarity to PHOG, a possible phosphate nonrepressible acid phosphatase in Aspergillus nidulans. It has been found that vib-1 is not the structural ge…
estExt_fgenesh1_kg.C_80139	212229	scaffold_8	2134927	2133689	223.695	4.04578	0.606276	6.67317	2.50343e-11	2.03829e-10	70% identity to alcohol dehydrogenase from Sphaerulina musiva; 49% identity to ToxD protein from Fusarium oxysporum f. sp. cubense	Alcohol dehydrogenase GroES-like domain; This is the catalytic domain of alcohol dehydrogenases. Many of them contain an inserted zinc binding domain. This domain has a GroES-like structure. ; Medium chain reductase/dehydrogenase (MDR)/zinc-dependent alcohol dehydrogenase-like family; The medium chain reductase/dehydrogenases (MDR)/zinc-dependent alcohol dehydrogenase-like family, which contains …
fgenesh1_pm.8_#_317	190367	scaffold_8	2135515	2137218	287.093	4.75717	0.497967	9.55318	1.2577e-21	2.0372e-20	77% identity to cytochrome P450 from Sphaerulina musiva	Cytochrome P450; Cytochrome P450s are haem-thiolate proteins involved in the oxidative degradation of various compounds. They are particularly well known for their role in the degradation of environmental toxins and mutagens. They can be divided into 4 classes, according to the method by which electrons from NAD(P)H are delivered to the catalytic site. Sequence conservation is relatively low with…
e_gw1.8.545.1	142999	scaffold_8	2345122	2344330	377.364	6.17146	0.439061	14.056	7.07404e-45	3.62942e-43	50% identity to 2OG-Fe(II) oxygenase family from Colletotrichum orbiculare; 39% identity to prolyl 4-hydroxylase alpha from Colletotrichum orbiculare	2OG-Fe(II) oxygenase superfamily; This family contains members of the 2-oxoglutarate (2OG) and Fe(II)-dependent oxygenase superfamily. This family includes the C-terminal of prolyl 4-hydroxylase alpha subunit. The holoenzyme has the activity EC:1.14.11.2 catalyzing the reaction: Procollagen L-proline + 2-oxoglutarate + O2 <=> procollagen trans- 4-hydroxy-L-proline + succinate + CO2. The full enzy…
Mycfi1.synt_with_mycgr.7__1	90050	scaffold_8	2504424	2503568	21.9724	5.37761	0.619237	8.68424	3.81273e-18	5.02259e-17	72% identity to alpha/beta hydrolase from Bradyrhizobium elkanii	Esterases and lipases (includes fungal lipases, cholinesterases, etc.) These enzymes act on carboxylic esters (EC: 3.1.1.-). The catalytic apparatus involves three residues (catalytic triad): a serine, a glutamate or aspartate and a histidine.These catalytic residues are responsible for the nucleophilic attack on the carbonyl carbon atom of the ester bond. In contrast with other alpha/beta hydrol…
Mycfi1.estExt_Genewise1Plus.C_110172	58657	scaffold_8	2737786	2738538	2801.24	-5.16898	0.29797	-17.3473	2.06737e-67	2.40961e-65	55% identity to copper transport protein from Neosartorya udagawae	Ctr copper transporter family; The redox active metal copper is an essential cofactor in critical biological processes such as respiration, iron transport, oxidative stress protection, hormone production, and pigmentation. A widely conserved family of high-affinity copper transport proteins (Ctr proteins) mediates copper uptake at the plasma membrane. A series of clustered methionine residues in …
estExt_fgenesh1_kg.C_80169	212258	scaffold_8	2788800	2788036	3735.49	-5.25026	0.416087	-12.6182	1.67659e-36	6.01274e-35	hypothetical, a few homologs	Serine/threonine phosphatases, family 2C, catalytic domain; The protein architecture and deduced catalytic mechanism of PP2C phosphatases are similar to the PP1, PP2A, PP2B family of protein Ser/Thr phosphatases, with which PP2C shares no sequence similarity. (E-value=3.8e-03)
Mycfi1.estExt_fgenesh1_pg.C_110108	87903	scaffold_8	2870917	2872713	295.606	5.4912	0.266595	20.5976	2.88661e-94	7.36979e-92	80% identity to maltose permease from Neosartorya udagawae	The Major Facilitator Superfamily (MFS) is a large and diverse group of secondary transporters that includes uniporters, symporters, and antiporters. MFS proteins facilitate the transport across cytoplasmic or internal membranes of a variety of substrates including ions, sugar phosphates, drugs, neurotransmitters, nucleosides, amino acids, and peptides. They do so using the electrochemical potent…
fgenesh1_kg.8_#_175_#_4415878:1	183765	scaffold_8	2963164	2963421	85.8937	-3.83791	0.53039	-7.23601	4.62088e-13	4.31994e-12	hypothetical, a few homologs	no conserved domains
estExt_fgenesh1_kg.C_80175	212264	scaffold_8	2963771	2964187	276.816	-3.91706	0.318948	-12.2812	1.14339e-34	3.77248e-33	hypothetical, a few homologs	no conserved domains
Mycfi1.e_gw1.11.515.1	37789	scaffold_8	3334490	3333747	12.3577	-3.5741	1.01614	-3.51733	0.000435912	0.00142901	conserved hypothetical protein	no conserved domains
Genemark.9269_g	178257	scaffold_8	3388487	3380720	10.5979	3.75395	0.817844	4.59006	4.43126e-06	2.01901e-05	hypothetical, no homologs	no conserved domains
estExt_fgenesh1_kg.C_80200	212288	scaffold_8	3430312	3432063	6683.7	3.4512	0.404391	8.53433	1.40966e-17	1.7931e-16	83% identity to high-affinity glucose transporter like protein from Zymoseptoria brevis	The Major Facilitator Superfamily (MFS) is a large and diverse group of secondary transporters that includes uniporters, symporters, and antiporters. MFS proteins facilitate the transport across cytoplasmic or internal membranes of a variety of substrates including ions, sugar phosphates, drugs, neurotransmitters, nucleosides, amino acids, and peptides. They do so using the electrochemical potent…
estExt_fgenesh1_kg.C_80203	212291	scaffold_8	3504906	3504121	6425.09	-5.9938	0.322331	-18.5952	3.51542e-77	5.09403e-75	43% identity to DJ-1/PfpI family protein from Trichophyton equinum	Type 1 glutamine amidotransferase (GATase1)-like domain; Type 1 glutamine amidotransferase (GATase1)-like domain. This group contains proteins similar to Class I glutamine amidotransferases, the intracellular PH1704 from Pyrococcus horikoshii, the C-terminal of the large catalase: Escherichia coli HP-II, Sinorhizobium meliloti Rm1021 ThuA, the A4 beta-galactosidase middle domain and peptidase E. …
Mycfi1.fgenesh1_pm.C_scaffold_11000073	64476	scaffold_8	3587053	3586172	373.284	6.50818	0.306199	21.2547	2.98165e-100	8.64115e-98	74% identity to oxidoreductase from Sphaerulina musiva	conserved domains: mannitol dehydrogenase (E-value=9.22e-78), gluconate 5-dehydrogenase (E-value=2.49e-54); Rossmann-fold NAD(P)(+)-binding proteins; A large family of proteins that share a Rossmann-fold NAD(P)H/NAD(P)(+) binding (NADB) domain. The NADB domain is found in numerous dehydrogenases of metabolic pathways such as glycolysis, and many other redox enzymes. NAD binding involves numerous …
estExt_fgenesh1_pg.C_80536	216533	scaffold_8	3587731	3590027	396.914	4.84379	0.27424	17.6626	8.14224e-70	1.0394e-67	78% identity to dihydroxy-acetone synthase from Sphaerulina musiva	Pyrimidine (PYR) binding domain of thiamine pyrophosphate (TPP)-dependent enzymes; Thiamine pyrophosphate (TPP) family, pyrimidine (PYR) binding domain; found in many key metabolic enzymes which use TPP (also known as thiamine diphosphate) as a cofactor. TPP binds in the cleft formed by a PYR domain and a PP domain. The PYR domain, binds the aminopyrimidine ring of TPP, the PP domain binds the di…
estExt_fgenesh1_kg.C_80206	212294	scaffold_8	3592206	3590746	11499.9	-3.5724	0.274109	-13.0328	7.96772e-39	3.16436e-37	87% identity to putative delta-9 desaturase protein A from Sphaerulina musiva; 84% identity to acyl-CoA desaturase like protein from Zymoseptoria brevis	Cytochrome b5-like Heme/Steroid binding domain; This family includes heme binding domains from a diverse range of proteins. This family also includes proteins that bind to steroids. The family includes progesterone receptors. Many members of this subfamily are membrane anchored by an N-terminal transmembrane alpha helix. This family also includes a domain in some chitin synthases. There is no kno…
gw1.8.1410.1	115582	scaffold_8	3638398	3636219	456.751	-3.01967	0.27046	-11.1649	6.05294e-29	1.47849e-27	conserved hypothetical	no conserved domains
Mycfi1.e_gw1.11.98.1	37637	scaffold_8	3779154	3777205	191.97	4.32204	0.351533	12.2948	9.65493e-35	3.19536e-33	68% identity to amino acid transporter from Talaromyces cellulolyticus	Solute carrier families 5 and 6-like; solute binding domain; This superfamily includes the solute-binding domain of SLC5 proteins (also called the sodium/glucose cotransporters or solute sodium symporters), SLC6 proteins (also called the sodium- and chloride-dependent neurotransmitter transporters or Na+/Cl--dependent transporters), and nucleobase-cation-symport-1 (NCS1) transporters. SLC5s co-tr…
fgenesh1_pm.8_#_483	190533	scaffold_8	3813869	3804677	1686.49	4.36517	0.495315	8.81291	1.21934e-18	1.64805e-17	61% identity to polyketide synthase from Zymoseptoria tritici	Beta-ketoacyl synthase ;The structure of beta-ketoacyl synthase is similar to that of the thiolase family and also chalcone synthase. The active site of beta-ketoacyl synthase is located between the N and C-terminal domains.; Acyl transferase domain in polyketide synthase (PKS) enzymes ; Polyketide synthase dehydratase ;This is the dehydratase domain of polyketide synthases. Structural analysis s…
fgenesh1_pm.8_#_485	190535	scaffold_8	3818291	3820061	606.671	3.35246	0.460606	7.27838	3.37848e-13	3.18623e-12	62% identity with putative P450 monooxygenase from Zymoseptoria tritici; 37% identity with trichothecene c-15 hydroxylase from Colletotrichum gloeosporioides	Cytochrome P450; Cytochrome P450s are haem-thiolate proteins involved in the oxidative degradation of various compounds. They are particularly well known for their role in the degradation of environmental toxins and mutagens. They can be divided into 4 classes, according to the method by which electrons from NAD(P)H are delivered to the catalytic site. Sequence conservation is relatively low with…
Mycfi1.e_gw1.11.493.1	37548	scaffold_8	3827865	3829034	285.483	4.28137	0.445019	9.62065	6.54166e-22	1.07586e-20	57% identity to short-chain dehydrogenase from Colletotrichum gloeosporioides	Retinol dehydrogenase (retinol-DH), Light dependent Protochlorophyllide; short chain dehydrogenase; short chain dehydrogenase; NAD(P)-dependent dehydrogenase, short-chain alcohol dehydrogenase family; 3-oxoacyl-(acyl-carrier-protein) reductase; short chain dehydrogenase; light-dependent protochlorophyllide reductase; bifunctional 5,10-methylene-tetrahydrofolate dehydrogenase
gw1.8.1953.1	122959	scaffold_8	3927185	3927406	54.2413	3.19445	0.350068	9.12523	7.1584e-20	1.04577e-18	conserved hypothetical protein	no conserved domains
Mycfi1.fgenesh1_pg.C_scaffold_11000292	81264	scaffold_8	3948235	3948792	41.9337	3.93585	0.555952	7.07948	1.44699e-12	1.3006e-11	hypothetical with a couple homologs: 52% identity to one from Zymoseptoria brevis	no conserved domains
estExt_Genewise1.C_81494	167587	scaffold_8	3977393	3979365	675.333	4.26862	0.254952	16.7428	6.38838e-63	6.46251e-61	77% identity to MFS quinate transporter like protein from Zymoseptoria brevis; 66% identity to sugar/inositol transporter from Macrophomina phaseolina	The Major Facilitator Superfamily (MFS) is a large and diverse group of secondary transporters that includes uniporters, symporters, and antiporters. MFS proteins facilitate the transport across cytoplasmic or internal membranes of a variety of substrates including ions, sugar phosphates, drugs, neurotransmitters, nucleosides, amino acids, and peptides. They do so using the electrochemical potent…
fgenesh1_pm.8_#_519	190569	scaffold_8	3986769	3985537	21.1959	4.58116	0.594977	7.69971	1.36372e-14	1.42665e-13	52% identity to proline oxidase PrnD from Exophiala dermatitidis	Proline dehydrogenase; Proline dehydrogenase.
estExt_fgenesh1_kg.C_80230	212317	scaffold_8	4050195	4051099	471.832	-3.42719	0.409232	-8.37468	5.5372e-17	6.8013e-16	77% identity to RraA-like protein from Sphaerulina musiva; 64% identity to ribonuclease e inhibitor dimethylmenaquinone methyltransferase from Ophiostoma piceae	Demethylmenaquinone methyltransferase; Members of this family are demethylmenaquinone methyltransferases that convert dimethylmenaquinone (DMK) to menaquinone (MK) in the final step of menaquinone biosynthesis. This region is also found at the C-terminus of the DlpA protein.
Mycfi1.estExt_Genewise1Plus.C_110698	58816	scaffold_8	4121892	4123184	185.185	4.0491	0.307176	13.1817	1.11868e-39	4.66754e-38	conserved hypothetical protein	MOSC domain; The MOSC (MOCO sulfurase C-terminal) domain is a superfamily of beta-strand-rich domains identified in the molybdenum cofactor sulfurase and several other proteins from both prokaryotes and eukaryotes. These MOSC domains contain an absolutely conserved cysteine and occur either as stand-alone forms or fused to other domains such as NifS-like catalytic domain in Molybdenum cofactor su…
e_gw1.9.595.1	144082	scaffold_9	249513	248555	1229.09	7.64413	0.340814	22.4291	2.04872e-111	7.57532e-109	conserved hypothetical	Domain of unknown function (DUF3328); This family of proteins are functionally uncharacterized. This family is only found in eukaryotes.
fgenesh1_pg.9_#_17	199506	scaffold_9	255414	256462	1205.12	9.76095	0.362983	26.8909	2.80327e-159	3.00594e-156	conserved hypothetical; 37% identity to putative tat pathway signal sequence protein from Botrytis cinerea	Domain of unknown function (DUF3328); This family of proteins are functionally uncharacterized. This family is only found in eukaryotes.
fgenesh1_kg.9_#_12_#_4417424:1	183842	scaffold_9	257744	256723	9543.73	13.3091	0.49712	26.7724	6.76955e-158	5.18499e-155	44% identity to WI-1 adhesin from Blastomyces dermatitidis	no conserved domains
estExt_Genewise1Plus.C_90054	157089	scaffold_9	258452	259231	3386.61	11.4459	0.454338	25.1924	4.856e-140	2.60354e-137	conserved hypothetical	DUF3328 domain
fgenesh1_pg.9_#_93	199582	scaffold_9	772116	773393	61.8437	6.61265	0.554926	11.9163	9.73594e-33	2.94911e-31	79% identity to cloroperoxidase from Sphaerulina musiva; 74% identity to secreted cloroperoxidase from Zymoseptoria tritici	Peroxidase, family 2; The peroxidases in this family do not have similarity to other peroxidases.
estExt_fgenesh1_kg.C_90047	212372	scaffold_9	886977	886372	230.734	-3.12272	0.372623	-8.38037	5.27636e-17	6.4958e-16	conserved hypothetical protein	Hemerythrin family; Hemerythrin (Hr) and related proteins are found in bacteria, archaea and eukaryotes. They are non-heme diiron oxygen transport proteins. In addition to oxygen transport, members are involved in cadmium fixation and host anti-bacterial defense. They have the same "four alpha helix bundle" motif and similar active site structures. Some members, like Hr, form oligomers, the octam…
estExt_fgenesh1_pm.C_90106	205022	scaffold_9	969066	966473	1383.61	-4.28995	0.658245	-6.51726	7.16042e-11	5.58815e-10	conserved hypothetical	no conserved domains
estExt_fgenesh1_pm.C_90108	205024	scaffold_9	970693	973088	876.079	-4.13513	0.904927	-4.56957	4.88731e-06	2.2066e-05	61% identity to laccase precursor from Sphaerulina musiva; 54% identity to multicopper oxidase type 1 from Macrophomina phaseolina	Cupredoxin superfamily; Cupredoxins contain type I copper centers and are involved in inter-molecular electron transfer reactions. Cupredoxins are blue copper proteins, having an intense blue color due to the presence of a mononuclear type 1 (T1) copper site. Structurally, the cupredoxin-like fold consists of a beta-sandwich with 7 strands in 2 beta-sheets, which is arranged in a Greek-key beta-b…
Mycfi1.fgenesh1_pg.C_scaffold_10000206	80868	scaffold_9	1246954	1248125	90.4456	3.84967	0.302173	12.74	3.54587e-37	1.32454e-35	conserved hypothetical protein	no conserved domains
e_gw1.9.1382.1	144852	scaffold_9	1253178	1254564	659.62	-5.44221	0.505321	-10.7698	4.78003e-27	1.07231e-25	47% identity to cloroperoxidase from Glarea lozoyensis	Peroxidase, family 2; The peroxidases in this family do not have similarity to other peroxidases.
Mycfi1.e_gw1.10.435.1	37055	scaffold_9	1271313	1273301	94.2005	4.3558	0.446487	9.7557	1.74393e-22	2.94028e-21	55% identity to serine carboxypeptidase from Aureobasidium melanogenum	Serine carboxypeptidase; Serine carboxypeptidase.
e_gw1.9.1255.1	144851	scaffold_9	1588082	1586619	38.1694	4.02217	0.417445	9.63523	5.67667e-22	9.37919e-21	30% identity to C6 transcription factor from Aspergillus ruber	Fungal specific transcription factor domain; Fungal specific transcription factor domain. ; fungal transcription factor regulatory middle homology region; This domain is present in the large family of fungal zinc cluster transcription factors that contain an N-terminal GAL4-like C6 zinc binuclear cluster DNA-binding domain. Examples of members of this large fungal group are the following Saccharo…
Mycfi1.fgenesh1_pg.C_scaffold_10000232	80894	scaffold_9	1605989	1605111	389.376	3.19089	0.282636	11.2897	1.47459e-29	3.79186e-28	40% identity to S-adenosyl-L-methionine-dependent methyltransferase from Sphaerulina musiva	S-adenosylmethionine-dependent methyltransferases (SAM or AdoMet-MTase), class I; AdoMet-MTases are enzymes that use S-adenosyl-L-methionine (SAM or AdoMet) as a substrate for methyltransfer, creating the product S-adenosyl-L-homocysteine (AdoHcy). There are at least five structurally distinct families of AdoMet-MTases, class I being the largest and most diverse. Within this class enzymes can be …
Mycfi1.e_gw1.10.113.1	37349	scaffold_9	1620163	1618211	277.363	6.84947	0.477595	14.3416	1.20283e-46	6.54718e-45	76% identity to proline-specific permease from Sphaerulina musiva	Amino acid permease
Genemark.9656_g	178644	scaffold_9	1778305	1776754	129.697	4.06253	0.469486	8.65314	5.01003e-18	6.54355e-17	hypothetical, no homologs	no conserved domains
fgenesh1_pm.9_#_178	190769	scaffold_9	1809415	1812712	75.8534	4.62187	0.471313	9.80636	1.05709e-22	1.8021e-21	41% identity to laccase TilA from Aspergillus kawachii; 39% identity to multicopper oxidase from Aspergillus flavus	Cupredoxin superfamily; Cupredoxins contain type I copper centers and are involved in inter-molecular electron transfer reactions. Cupredoxins are blue copper proteins, having an intense blue color due to the presence of a mononuclear type 1 (T1) copper site. Structurally, the cupredoxin-like fold consists of a beta-sandwich with 7 strands in 2 beta-sheets, which is arranged in a Greek-key beta-b…
estExt_Genemark.C_90276	208995	scaffold_9	1916750	1916313	13.035	3.60864	0.82847	4.35579	1.32588e-05	5.60182e-05	hypothetical, no homologs	no conserved domains
fgenesh1_pm.9_#_196	190787	scaffold_9	1980551	1982295	778.503	6.63744	0.480757	13.8062	2.33761e-43	1.14983e-41	65% identity to amino acid permease inda1 from Ophiostoma piceae	Amino acid permease [Amino acid transport and metabolism] ;
Mycfi1.fgenesh1_pg.C_scaffold_3000553	78307	scaffold_9	2218033	2217545	204.522	-3.18264	0.346284	-9.19085	3.89737e-20	5.79633e-19	conserved hypothetical protein	no conserved domains
Mycfi1.estExt_Genewise1Plus.C_31223	56894	scaffold_9	2413629	2415587	250.769	3.82758	0.24692	15.5013	3.39832e-54	2.44565e-52	85% identity to phenol 2-monooxygenase from Sphaerulina musiva	Protein Disulfide Oxidoreductases and Other Proteins with a Thioredoxin fold; The thioredoxin (TRX)-like superfamily is a large, diverse group of proteins containing a TRX fold. Many members contain a classic TRX domain with a redox active CXXC motif. They function as protein disulfide oxidoreductases (PDOs), altering the redox state of target proteins via the reversible oxidation of their active…
estExt_fgenesh1_kg.C_90121	212443	scaffold_9	2449660	2450783	193.218	5.73223	0.283673	20.2072	8.46223e-91	1.85185e-88	51% identity to lipase from Cordyceps militaris	Esterases and lipases (includes fungal lipases, cholinesterases, etc.) These enzymes act on carboxylic esters (EC: 3.1.1.-). The catalytic apparatus involves three residues (catalytic triad): a serine, a glutamate or aspartate and a histidine.These catalytic residues are responsible for the nucleophilic attack on the carbonyl carbon atom of the ester bond. In contrast with other alpha/beta hydrol…
Mycfi1.e_gw1.3.58.1	31433	scaffold_9	2645923	2648675	272.302	3.89333	0.267787	14.5389	6.86859e-48	3.87642e-46	"sexual differentiation process protein ISP4" from M. fijiensis	OPT oligopeptide transporter protein; The OPT family of oligopeptide transporters is distinct from the ABC pfam00005 and PTR pfam00854 transporter families. OPT transporters were first recognized in fungi (Candida albicans and Schizosaccharomyces pombe), but this alignment also includes orthologues from Arabidopsis thaliana. OPT transporters are thought to have 12-14 transmembrane domains and con…
Mycfi1.estExt_Genewise1.C_31342	50120	scaffold_9	2764030	2762216	671.567	-3.4045	0.235776	-14.4396	2.91707e-47	1.61236e-45	66% identity to tetracycline efflux protein from Fusarium fujikuroi	The Major Facilitator Superfamily (MFS) is a large and diverse group of secondary transporters that includes uniporters, symporters, and antiporters. MFS proteins facilitate the transport across cytoplasmic or internal membranes of a variety of substrates including ions, sugar phosphates, drugs, neurotransmitters, nucleosides, amino acids, and peptides. They do so using the electrochemical potent…
estExt_Genewise1Plus.C_90903	157466	scaffold_9	2764993	2766618	5484.95	-6.84555	0.256786	-26.6585	1.4255e-156	1.01904e-153	65% identity to cysteine synthase from Rasamsonia emersonii (most of the homologs are cysteine synthases); 64% identity to ferric-chelate reductase from Aspergillus fumigatus; 64% identity to tryptophan synthase from Metarhizium robertsii	Rhodanese Homology Domain (RHOD); an alpha beta fold domain found duplicated in the rhodanese protein. The cysteine containing enzymatically active version of the domain is also found in the Cdc25 class of protein phosphatases and a variety of proteins such as sulfide dehydrogenases and certain stress proteins such as senesence specific protein 1 in plants, PspE and GlpE in bacteria and cyanide a…
fgenesh1_pm.9_#_321	190912	scaffold_9	2877371	2875916	69.2713	-3.50746	0.603648	-5.81044	6.23092e-09	4.05672e-08	59% identity to oxidoreductase from Colletotrichum orbiculare	Rossmann-fold NAD(P)(+)-binding proteins; A large family of proteins that share a Rossmann-fold NAD(P)H/NAD(P)(+) binding (NADB) domain. The NADB domain is found in numerous dehydrogenases of metabolic pathways such as glycolysis, and many other redox enzymes. NAD binding involves numerous hydrogen-bonds and van der Waals contacts, in particular H-bonding of residues in a turn between the first s…
estExt_fgenesh1_pm.C_90345	205173	scaffold_9	3206524	3208546	63.2219	-4.73735	0.733352	-6.45986	1.048e-10	8.04995e-10	52% identity to sugar/inositol transporter from Macrophomina phaseolina	The Major Facilitator Superfamily (MFS) is a large and diverse group of secondary transporters that includes uniporters, symporters, and antiporters. MFS proteins facilitate the transport across cytoplasmic or internal membranes of a variety of substrates including ions, sugar phosphates, drugs, neurotransmitters, nucleosides, amino acids, and peptides. They do so using the electrochemical potent…
Mycfi1.e_gw1.22.51.1	43581	scaffold_9	3238331	3236546	142.954	4.00142	0.305863	13.0824	4.15197e-39	1.66125e-37	54% identity to putative 4-coumarate-CoA ligase from Marssonina brunnea; Acyl-CoA synthetase	Adenylate forming domain, Class I superfamily; This family includes acyl- and aryl-CoA ligases, as well as the adenylation domain of nonribosomal peptide synthetases and firefly luciferases. The adenylate-forming enzymes catalyze an ATP-dependent two-step reaction to first activate a carboxylate substrate as an adenylate and then transfer the carboxylate to the pantetheine group of either coenzym…
gw1.9.1008.1	110371	scaffold_9	3306349	3305397	58.6633	6.10066	0.586653	10.3991	2.50307e-25	5.01689e-24	conserved hypothetical protein	no conserved domains
Mycfi1.e_gw1.22.234.1	43729	scaffold_9	3431638	3433725	102.854	9.55221	0.835777	11.4291	2.99047e-30	7.95703e-29	Fungal transcription factor with 35% identity to putative GABA permease from Aspergillus fumigatus	Fungal specific transcription factor domain; Fungal specific transcription factor domain. ; GAL4-like Zn2Cys6 binuclear cluster DNA-binding domain; found in transcription regulators like GAL4. Domain consists of two helices organized around a Zn(2)Cys(6 )motif; Binds to sequences containing 2 DNA half sites comprised of 3-5 C/G combinations
Mycfi1.e_gw1.22.66.1	43665	scaffold_9	3633827	3635549	49.2057	3.65013	0.392144	9.30812	1.30118e-20	1.9851e-19	65% identity to mannosyl-oligosaccharide alpha-1,2-mannosidase from Fusarium oxysporum f.sp. melonis	Cyclases involved in the biosynthesis of lantibiotics, and similar proteins; LanC is the cyclase enzyme of the lanthionine synthetase. Lanthionine is a lantibiotic, a unique class of peptide antibiotics. They are ribosomally synthesized as a precursor peptide and then post-translationally modified to contain thioether cross-links called lanthionines (Lans) or methyllanthionines (MeLans), in addit…
Mycfi1.e_gw1.22.129.1	43560	scaffold_9	3721697	3720544	57.2284	3.44774	0.339155	10.1657	2.82194e-24	5.25342e-23	conserved hypothetical protein	Putative cyclase; Proteins in this family are thought to be cyclase enzymes. They are found in proteins involved in antibiotic synthesis. However they are also found in organisms that do not make antibiotics pointing to a wider role for these proteins. The proteins contain a conserved motif HXGTHXDXPXH that is likely to form part of the active site.
fgenesh1_pm.9_#_408	190999	scaffold_9	3745036	3746400	47.0168	4.28964	0.410508	10.4496	1.47158e-25	2.98294e-24	64% identity to beta lactamase like protein from Dothistroma septosporum; 41% identity to beta-lactamase from Capronia epimyces	Penicillin binding protein transpeptidase domain; The active site serine is conserved in all members of this family.
Mycfi1.estExt_Genewise1Plus.C_220030	60432	scaffold_9	4032102	4030045	304.325	3.1912	0.351575	9.07685	1.11763e-19	1.61081e-18	conserved hypothetical protein	conserved CFEM-containing protein; CFEM domain; This fungal specific cysteine rich domain is found in some proteins with proposed roles in fungal pathogenesis.
Genemark.10040_g	179028	scaffold_9	4085683	4084452	18.1252	-3.45308	0.867516	-3.98042	6.87943e-05	0.000260849	hypothetical, no homologs	no conserved domains
Mycfi1.fgenesh1_pg.C_scaffold_29000111	84398	scaffold_10	149615	148573	143.804	8.07996	0.573288	14.0941	4.13159e-45	2.14025e-43	conserved hypothetical protein	Domain of unknown function (DUF3328); This family of proteins are functionally uncharacterized. This family is only found in eukaryotes.
Mycfi1.fgenesh1_pg.C_scaffold_29000110	84397	scaffold_10	150419	150837	612.983	11.185	0.688325	16.2497	2.24615e-59	1.97422e-57	hypothetical, one homolog (27% identity) from Candida tropicalis	no conserved domains
Mycfi1.e_gw1.29.250.1	44990	scaffold_10	154757	152943	57.8361	3.93896	0.39908	9.87009	5.61143e-23	9.67386e-22	47% identity to putative P450 monooxygenase from Zymoseptoria tritici	Cytochrome P450; Cytochrome P450s are haem-thiolate proteins involved in the oxidative degradation of various compounds. They are particularly well known for their role in the degradation of environmental toxins and mutagens. They can be divided into 4 classes, according to the method by which electrons from NAD(P)H are delivered to the catalytic site. Sequence conservation is relatively low with…
Mycfi1.fgenesh1_pg.C_scaffold_29000108	84395	scaffold_10	155145	156239	10.1218	3.53026	0.787773	4.48131	7.41865e-06	3.24694e-05	35% identity to 2-dehydropantoate 2-reductase from Aureobasidium namibiae	Ketopantoate reductase PanE/ApbA C terminal; This is a family of 2-dehydropantoate 2-reductases also known as ketopantoate reductases, EC:1.1.1.169. The reaction catalysed by this enzyme is: (R)-pantoate + NADP(+) <=> 2-dehydropantoate + NADPH. AbpA catalyses the NADPH reduction of ketopantoic acid to pantoic acid in the alternative pyrimidine biosynthetic (APB) pathway. ApbA and PanE are allelic…
gw1.10.3.1	93888	scaffold_10	164463	156349	33.3603	7.18777	0.771526	9.3163	1.20468e-20	1.85069e-19	43% identity to bassianolide synthetase from Xylaria sp. BCC 1067	The adenylation (A) domain of siderophore-synthesizing nonribosomal peptide synthetases (NRPS) ;The adenylation (A) domain of NRPS recognizes a specific amino acid or hydroxy acid and activates it as an (amino) acyl adenylate by hydrolysis of ATP. The activated acyl moiety then forms a thioester to the enzyme-bound cofactor phosphopantetheine of a peptidyl carrier protein domain. This family of s…
Mycfi1.e_gw1.29.194.1	44992	scaffold_10	166284	165295	52.7761	4.18118	0.466569	8.96155	3.20157e-19	4.4994e-18	52% identity to short-chain dehydrogenase/reductase SDR from Macrophomina phaseolina	Rossmann-fold NAD(P)(+)-binding proteins; A large family of proteins that share a Rossmann-fold NAD(P)H/NAD(P)(+) binding (NADB) domain. The NADB domain is found in numerous dehydrogenases of metabolic pathways such as glycolysis, and many other redox enzymes. NAD binding involves numerous hydrogen-bonds and van der Waals contacts, in particular H-bonding of residues in a turn between the first s…
Mycfi1.e_gw1.29.142.1	44966	scaffold_10	174642	182868	188.678	5.14618	0.322534	15.9554	2.61159e-57	2.17086e-55	36% identity to polyketide synthase from Grosmannia clavigera	Beta-ketoacyl synthase ;The structure of beta-ketoacyl synthase is similar to that of the thiolase family and also chalcone synthase. The active site of beta-ketoacyl synthase is located between the N and C-terminal domains.; Acyl transferase domain in polyketide synthase (PKS) enzymes; Polyketide synthase dehydratase ;This is the dehydratase domain of polyketide synthases. Structural analysis sh…
e_gw1.10.170.1	145864	scaffold_10	184977	183070	83.7597	9.21149	0.865029	10.6488	1.76705e-26	3.77451e-25	36% identity to putative dimethylaniline monooxygenase from Talaromyces marneffei	Rossmann-fold NAD(P)(+)-binding proteins; A large family of proteins that share a Rossmann-fold NAD(P)H/NAD(P)(+) binding (NADB) domain. The NADB domain is found in numerous dehydrogenases of metabolic pathways such as glycolysis, and many other redox enzymes. NAD binding involves numerous hydrogen-bonds and van der Waals contacts, in particular H-bonding of residues in a turn between the first s…
Mycfi1.e_gw1.29.34.1	44970	scaffold_10	185482	187264	69.785	8.34247	0.683576	12.2042	2.95349e-34	9.51058e-33	39% identity to P450 monooxygenase from Phialocephala scopiformis	Cytochrome P450 ;Cytochrome P450s are haem-thiolate proteins involved in the oxidative degradation of various compounds. They are particularly well known for their role in the degradation of environmental toxins and mutagens. They can be divided into 4 classes, according to the method by which electrons from NAD(P)H are delivered to the catalytic site. Sequence conservation is relatively low with…
Mycfi1.fgenesh1_pg.C_scaffold_29000053	84340	scaffold_10	637132	638340	486.199	-5.58386	0.38124	-14.6465	1.4174e-48	8.21558e-47	54% identity to dienelactone hydrolase from Aureobasidium melanogenum	Nuclear transport factor 2 (NTF2-like) superfamily. This family includes members of the NTF2 family, Delta-5-3-ketosteroid isomerases, Scytalone Dehydratases, and the beta subunit of Ring hydroxylating dioxygenases. This family is a classic example of divergent evolution wherein the proteins have many common structural details but diverge greatly in their function. For example, nuclear transport …
gw1.10.896.1	110889	scaffold_10	727757	728734	111.103	-3.79322	0.491037	-7.72493	1.11919e-14	1.18121e-13	glycoside hydrolase family 16 protein; 54% identity to endo-1,3(4)-beta-glucanase like protein from Zymoseptoria brevis	Laminin G domain; Laminin G-like domains are usually Ca++ mediated receptors that can have binding sites for steroids, beta1 integrins, heparin, sulfatides, fibulin-1, and alpha-dystroglycans. Proteins that contain LamG domains serve a variety of purposes including signal transduction via cell-surface steroid receptors, adhesion, migration and differentiation through mediation of cell adhesion mo…
Mycfi1.fgenesh1_pg.C_scaffold_29000015	84302	scaffold_10	773726	772404	102.852	-4.07877	0.566423	-7.20093	5.98031e-13	5.52342e-12	hypothetical, no homologs	no conserved domains
estExt_fgenesh1_kg.C_100027	212528	scaffold_10	800517	801263	412.117	-3.40143	0.320409	-10.6159	2.51346e-26	5.32646e-25	conserved hypothetical protein	no conserved domains
estExt_fgenesh1_kg.C_100034	212535	scaffold_10	1150302	1149316	728.995	-3.40681	0.226097	-15.0679	2.63366e-51	1.73256e-49	conserved hypothetical protein	DnaJ domain or J-domain. DnaJ/Hsp40 (heat shock protein 40) proteins are highly conserved and play crucial roles in protein translation, folding, unfolding, translocation, and degradation. They act primarily by stimulating the ATPase activity of Hsp70s, an important chaperonine family. Hsp40 proteins are characterized by the presence of a J domain, which mediates the interaction with Hsp70. They …
estExt_fgenesh1_pg.C_100111	216849	scaffold_10	1160149	1156996	345.237	-3.76427	0.280945	-13.3986	6.15995e-41	2.75222e-39	65% identity to transcription factor Cmr1 (transcription factor regulating melanin biosynthesis) from Aureobasidium melanogenum	Fungal specific transcription factor domain; Fungal specific transcription factor domain. ; fungal transcription factor regulatory middle homology region; This domain is present in the large family of fungal zinc cluster transcription factors that contain an N-terminal GAL4-like C6 zinc binuclear cluster DNA-binding domain. Examples of members of this large fungal group are the following Saccharo…
estExt_fgenesh1_pg.C_100112	216850	scaffold_10	1172261	1178899	2632.6	-3.79769	0.274883	-13.8157	2.05084e-43	1.01342e-41	82% identity to polyketide synthase-like protein from Dothistroma septosporum	Malonyl CoA-acyl carrier protein transacylase [Lipid transport and metabolism] ;linked to 3D-structure; Beta-ketoacyl synthase ;The structure of beta-ketoacyl synthase is similar to that of the thiolase family and also chalcone synthase. The active site of beta-ketoacyl synthase is located between the N and C-terminal domains.; Acyl transferase domain in polyketide synthase (PKS) enzymes ; iterat…
gw1.10.1299.1	118760	scaffold_10	1198899	1197597	23.2331	3.20152	0.472929	6.76956	1.29173e-11	1.07374e-10	46% identity to cloroperoxidase from Glarea lozoyensis	Peroxidase, family 2; The peroxidases in this family do not have similarity to other peroxidases.
estExt_fgenesh1_pm.C_100106	205275	scaffold_10	1250406	1252705	406.1	-3.3019	0.273318	-12.0808	1.33371e-33	4.18168e-32	conserved hypothetical	no conserved domains
fgenesh1_pg.10_#_131	200167	scaffold_10	1259395	1260083	15.6716	4.0933	0.930071	4.40107	1.07721e-05	4.61667e-05	hypothetical, a few homologs	no conserved domains
Mycfi1.estExt_Genewise1Plus.C_380118	60981	scaffold_10	1325423	1326431	240.319	-3.25197	0.561479	-5.79178	6.96426e-09	4.50953e-08	72% identity to putative transcription factor c2h2 protein from Erysiphe necator	no conserved domains
estExt_fgenesh1_kg.C_100056	212557	scaffold_10	1582404	1582159	1536.52	-4.65511	0.624726	-7.45144	9.23237e-14	9.05752e-13	hypothetical, no homologs	no conserved domains
estExt_fgenesh1_kg.C_100058	212559	scaffold_10	1597894	1596110	3491.13	-3.83326	0.303686	-12.6224	1.58803e-36	5.71426e-35	conserved hypothetical protein	Eukaryotic cytochrome b(561); Cytochrome b(561) is a family of endosomal or secretory vesicle-specific electron transport proteins. They are integral membrane proteins that bind two heme groups non-covalently, and may have six alpha-helical trans-membrane segments. This is an exclusively eukaryotic family. Members of the prokaryotic cytochrome b561 family are not deemed homologous.; Protein of un…
estExt_fgenesh1_pg.C_100183	216883	scaffold_10	1632823	1633827	261.671	6.12751	0.485326	12.6256	1.52653e-36	5.53007e-35	Glycoside hydrolase family 43 protein; 41% identity to Arabinase/levansucrase/invertase from Aureobasidium pullulans	Glycosyl hydrolase families: GH43, GH62, GH32, GH68; Members of the glycosyl hydrolase families 32, 43, 62 and 68 (GH32, GH43, GH62, GH68) all possess 5-bladed beta-propeller domains and comprise clans F and J, as classified by the carbohydrate-active enzymes database (CAZY). Clan F consists of families GH43 and GH62. GH43 includes beta-xylosidases, beta-xylanases, alpha-L-arabinases, and alpha-L…
e_gw1.10.194.1	145999	scaffold_10	1645022	1646671	686.65	4.34511	0.375117	11.5834	5.00457e-31	1.40115e-29	80% identity to alpha-glucosides permease from Sphaerulina musiva; 80% identity to maltose permease from Talaromyces islandicus	The Major Facilitator Superfamily (MFS) is a large and diverse group of secondary transporters that includes uniporters, symporters, and antiporters. MFS proteins facilitate the transport across cytoplasmic or internal membranes of a variety of substrates including ions, sugar phosphates, drugs, neurotransmitters, nucleosides, amino acids, and peptides. They do so using the electrochemical potent…
Mycfi1.e_gw1.6.466.1	33612	scaffold_10	1693849	1695182	33.4157	4.56632	0.697139	6.55008	5.75046e-11	4.53398e-10	48% identity to chloroperoxidase from Glarea lozoyensis	Peroxidase, family 2; The peroxidases in this family do not have similarity to other peroxidases.
Mycfi1.estExt_fgenesh1_pm.C_60034	71850	scaffold_10	1703253	1702886	1922.49	-4.99552	0.433971	-11.5112	1.15904e-30	3.13848e-29	69% identity to chaperone/heat shock protein from Zymoseptoria brevis	Heat shock protein 9/12; These heat shock proteins (Hsp9 and Hsp12) are strongly expressed, an increase of 100 fold, upon entry into stationary phase in yeast.
gw1.10.1550.1	124180	scaffold_10	1709838	1711294	123.327	6.59586	0.404666	16.2995	9.94478e-60	9.03711e-58	47% identity to oxygen oxidoreductase covalent FAD-binding site from Macrophomina phaseolina; 47% identity to putative 6-hydroxy-d-nicotine oxidase protein from Neofusicoccum parvum; 45% identity to glucooligosaccharide oxidase from Bipolaris zeicola	FAD/FMN-containing dehydrogenase; Berberine and berberine like; This domain is found in the berberine bridge and berberine bridge- like enzymes which are involved in the biosynthesis of numerous isoquinoline alkaloids. They catalyse the transformation of the N-methyl group of (S)-reticuline into the C-8 berberine bridge carbon of (S)-scoulerine.; FAD binding domain; This family consists of variou…
Mycfi1.estExt_fgenesh1_pg.C_60142	87222	scaffold_10	1927054	1928361	162.093	3.03935	0.248556	12.2281	2.20158e-34	7.1322e-33	conserved hypothetical	no conserved domains
Mycfi1.estExt_Genewise1.C_60294	50576	scaffold_10	1934962	1936983	1516.4	-5.16354	0.275842	-18.7192	3.45336e-78	5.21555e-76	63% identity to ferric-chelate reductase like protein from Zymoseptoria brevis	Ferredoxin reductase (FNR), an FAD and NAD(P) binding protein, was intially identified as a chloroplast reductase activity, catalyzing the electron transfer from reduced iron-sulfur protein ferredoxin to NADP+ as the final step in the electron transport mechanism of photosystem I. FNR transfers electrons from reduced ferredoxin to FAD (forming FADH2 via a semiquinone intermediate) and then transf…
Mycfi1.estExt_Genewise1.C_60310	50583	scaffold_10	1964047	1964502	6688.71	-5.07986	0.310329	-16.3693	3.16996e-60	2.9303e-58	conserved hypothetical protein	no conserved domains
Mycfi1.e_gw1.6.45.1	33776	scaffold_10	2142178	2144263	22.0614	3.76638	0.603865	6.23712	4.45705e-10	3.19685e-09	55% identity to rhamnogalacturonate lyase from Aureobasidium namibiae	C-terminal domain of rhamnogalacturonan lyase, a family 4 polysaccharide lyase; The rhamnogalacturonan lyase of the polysaccharide lyase family 4 (RGL4) is involved in the degradation of RG (rhamnogalacturonan) type-I, an important pectic plant cell wall polysaccharide, by cleaving the alpha-1,4 glycoside bond between L-rhamnose and D-galacturonic acids in the backbone of RG type-I through a beta…
e_gw1.10.243.1	145684	scaffold_10	2232380	2230947	317.522	3.55469	0.545288	6.51892	7.08142e-11	5.53455e-10	51% identity to putative monocarboxylate transporter from Diplodia seriata	The Major Facilitator Superfamily (MFS) is a large and diverse group of secondary transporters that includes uniporters, symporters, and antiporters. MFS proteins facilitate the transport across cytoplasmic or internal membranes of a variety of substrates including ions, sugar phosphates, drugs, neurotransmitters, nucleosides, amino acids, and peptides. They do so using the electrochemical potent…
e_gw1.10.345.1	144983	scaffold_10	2325696	2324809	1719.22	-3.59686	0.297771	-12.0793	1.359e-33	4.24855e-32	conserved hypothetical; 69% identity to methyltransferase from Colletotrichum higginsianum; 67% identity to alpha-cephem-methoxylase p8 chain related protein from Colletotrichum orbiculare	no conserved domains
estExt_Genewise1Plus.C_100696	157934	scaffold_10	2337543	2336049	72.5364	-3.03568	0.639263	-4.74871	2.04715e-06	9.80859e-06	49% identity to YOR378W-like protein from Aureobasidium melanogenum (YOR278W = member of drug:H+ antiporter)	The Major Facilitator Superfamily (MFS) is a large and diverse group of secondary transporters that includes uniporters, symporters, and antiporters. MFS proteins facilitate the transport across cytoplasmic or internal membranes of a variety of substrates including ions, sugar phosphates, drugs, neurotransmitters, nucleosides, amino acids, and peptides. They do so using the electrochemical potent…
estExt_fgenesh1_kg.C_100118	212616	scaffold_10	2537287	2537664	125.184	-4.38803	0.48649	-9.01977	1.88487e-19	2.69846e-18	hypothetical, 30% identity to protein of unknown function possibly involved in aflatoxin biosynthesis in Podospora anserina	Stress responsive A/B Barrel Domain; The function of this family is unknown, but it is upregulated in response to salt stress in Populus balsamifera. It is also found at the C-terminus of an fructose 1,6-bisphosphate aldolase from Hydrogenophilus thermoluteolus. Arthrobacter nicotinovorans ORF106 is found in the pA01 plasmid, which encodes genes for molybdopterin uptake and degradation of plant a…
fgenesh1_kg.10_#_125_#_4412275:1	184137	scaffold_10	2672194	2673402	46.0157	-4.28747	0.777875	-5.51177	3.55235e-08	2.17543e-07	31% identity to Zn2/Cys6 DNA-binding protein from Glarea lozoyensis	Fungal specific transcription factor domain; Fungal specific transcription factor domain.
estExt_Genewise1Plus.C_100952	158033	scaffold_10	3168018	3166333	256.031	-4.23787	0.373317	-11.3519	7.25441e-30	1.87896e-28	31% identity to putative cytochrome P450 from Aspergillus flavus	Cytochrome P450; Cytochrome P450s are haem-thiolate proteins involved in the oxidative degradation of various compounds. They are particularly well known for their role in the degradation of environmental toxins and mutagens. They can be divided into 4 classes, according to the method by which electrons from NAD(P)H are delivered to the catalytic site. Sequence conservation is relatively low with…
estExt_fgenesh1_kg.C_100136	212634	scaffold_10	3169126	3168548	59.3802	-5.06303	0.813654	-6.22258	4.89046e-10	3.49603e-09	30% identity to indole-diterpene biosynthesis protein PaxU from Marssonia brunnea	no conserved domains
Mycfi1.estExt_fgenesh1_pg.C_60346	87291	scaffold_10	3176329	3174919	195.128	-3.68744	0.340674	-10.824	2.65076e-27	6.04768e-26	conserved hypothetical protein	Kelch motif; The kelch motif was initially discovered in Kelch. In this protein there are six copies of the motif. It has been shown that the Drosophila ring canal kelch protein is related to Galactose Oxidase for which a structure has been solved. The kelch motif forms a beta sheet. Several of these sheets associate to form a beta propeller structure as found in pfam00064, pfam00400 and pfam0041…
estExt_fgenesh1_pg.C_100465	217008	scaffold_10	3736340	3734138	391.094	3.28082	0.241375	13.5922	4.45345e-42	2.05838e-40	40% identity to dimethylaniline monooxygenase from Aspergillus rambellii	Rossmann-fold NAD(P)(+)-binding proteins; A large family of proteins that share a Rossmann-fold NAD(P)H/NAD(P)(+) binding (NADB) domain. The NADB domain is found in numerous dehydrogenases of metabolic pathways such as glycolysis, and many other redox enzymes. NAD binding involves numerous hydrogen-bonds and van der Waals contacts, in particular H-bonding of residues in a turn between the first s…
Mycfi1.e_gw1.45.30.1	46754	scaffold_10	3738077	3737392	544.352	4.15186	0.925178	4.48764	7.2017e-06	3.16102e-05	36% identity to heterokaryon incompatibility protein from Metarhizium robertsii; Homology to putative antigenic cell wall galactomannoprotein from Metarhizium anisopliae and other Metarhizium species	Hydrophobic surface binding protein A; This protein is found in eukaryotes. Proteins in this family are typically between 171 to 275 amino acids in length. Although the HsbA amino acid sequence suggests that HsbA may be hydrophilic, HsbA adsorbed to hydrophobic PBSA (Polybutylene succinate-co-adipate) surfaces in the presence of NaCl or CaCl2. When HsbA was adsorbed on the hydrophobic PBSA surfac…
estExt_fgenesh1_kg.C_100161	212659	scaffold_10	3739445	3739993	225.079	4.84139	0.499305	9.69625	3.12783e-22	5.22425e-21	34% identity to antigenic cell wall galactomannoprotein from Aspergillus niger	Hydrophobic surface binding protein A; This protein is found in eukaryotes. Proteins in this family are typically between 171 to 275 amino acids in length. Although the HsbA amino acid sequence suggests that HsbA may be hydrophilic, HsbA adsorbed to hydrophobic PBSA (Polybutylene succinate-co-adipate) surfaces in the presence of NaCl or CaCl2. When HsbA was adsorbed on the hydrophobic PBSA surfac…
Genemark.10782_g	179770	scaffold_11	1363172	1359177	10.2736	5.10895	0.985954	5.18173	2.19833e-07	1.21259e-06	hypothetical, no homologs	no conserved domains
Genemark.10851_g	179839	scaffold_12	272383	276236	21.4816	-4.24811	0.99919	-4.25155	2.12295e-05	8.65568e-05	hypothetical, a few homologs	no conserved domains
estExt_fgenesh1_pm.C_120025	205450	scaffold_12	285861	284353	321.456	-3.67156	0.40434	-9.08038	1.08196e-19	1.56149e-18	83% identity to putative alpha-amylase from Zymoseptoria tritici	Alpha amylase catalytic domain family; The Alpha-amylase family comprises the largest family of glycoside hydrolases (GH), with the majority of enzymes acting on starch, glycogen, and related oligo- and polysaccharides. These proteins catalyze the transformation of alpha-1,4 and alpha-1,6 glucosidic linkages with retention of the anomeric center. The protein is described as having 3 domains: A, B…
estExt_fgenesh1_kg.C_120013	212676	scaffold_12	296921	297223	1142.5	-5.2851	0.392422	-13.4679	2.41598e-41	1.09028e-39	hypothetical, no homologs	no conserved domains
fgenesh1_pm.12_#_32	191444	scaffold_12	299232	297600	12.7244	3.50414	0.859007	4.07929	4.51726e-05	0.000176333	73% identity to cytochrome P450 from Glarea lozoyensis; 56% identity with isotrichodermin C-15 hydroxylase-like protein from Acremonium chrysogenum; 56% identity with benzoate 4-monooxygenase cytochrome P450 from Sporothrix brasiliensis; cytochrome P450/no characterized close homologs	Cytochrome P450; Cytochrome P450s are haem-thiolate proteins involved in the oxidative degradation of various compounds. They are particularly well known for their role in the degradation of environmental toxins and mutagens. They can be divided into 4 classes, according to the method by which electrons from NAD(P)H are delivered to the catalytic site. Sequence conservation is relatively low with…
Mycfi1.e_gw1.18.247.1	42500	scaffold_12	315210	317376	14.5183	-3.05233	0.901956	-3.38413	0.00071405	0.00224144	MFS transporter with 46% identity to trichothecene efflux pump from Ophiostoma piceae	The Major Facilitator Superfamily (MFS) is a large and diverse group of secondary transporters that includes uniporters, symporters, and antiporters. MFS proteins facilitate the transport across cytoplasmic or internal membranes of a variety of substrates including ions, sugar phosphates, drugs, neurotransmitters, nucleosides, amino acids, and peptides. They do so using the electrochemical potent…
Mycfi1.estExt_Genewise1Plus.C_180129	60105	scaffold_12	320027	320998	746.847	3.10611	0.286835	10.8289	2.51178e-27	5.75491e-26	44% identity to putative 3-beta-hydroxysteroid dehydrogenase protein from Togninia minima; 44% identity to 15-hydroxyprostaglandin dehydrogenase-like protein from Acremonium chrysogenum	Rossmann-fold NAD(P)(+)-binding proteins; A large family of proteins that share a Rossmann-fold NAD(P)H/NAD(P)(+) binding (NADB) domain. The NADB domain is found in numerous dehydrogenases of metabolic pathways such as glycolysis, and many other redox enzymes. NAD binding involves numerous hydrogen-bonds and van der Waals contacts, in particular H-bonding of residues in a turn between the first s…
estExt_Genewise1.C_120122	168744	scaffold_12	321615	323602	31.287	5.60564	0.622596	9.00366	2.18323e-19	3.11728e-18	73% identity with 'putative sterigmatocystin biosynthesis monooxygenase-like protein' from Acremonium chrysogenum, 71% identity with 4-hydroxyacetophenone monooxygenase from Verticillium alfalfae	Rossmann-fold NAD(P)(+)-binding proteins; A large family of proteins that share a Rossmann-fold NAD(P)H/NAD(P)(+) binding (NADB) domain. The NADB domain is found in numerous dehydrogenases of metabolic pathways such as glycolysis, and many other redox enzymes. NAD binding involves numerous hydrogen-bonds and van der Waals contacts, in particular H-bonding of residues in a turn between the first s…
Mycfi1.estExt_fgenesh1_pg.C_180062	88699	scaffold_12	344447	341238	139.722	3.81035	0.350345	10.876	1.50009e-27	3.46669e-26	50% identity with putative bifunctional P450:nadph-P450 reductase protein from Botrytis cinerea; 49% identity with fatty acid hydroxylase from Sclerotinia borealis	Cytochrome P450; Cytochrome P450s are haem-thiolate proteins involved in the oxidative degradation of various compounds. They are particularly well known for their role in the degradation of environmental toxins and mutagens. They can be divided into 4 classes, according to the method by which electrons from NAD(P)H are delivered to the catalytic site. Sequence conservation is relatively low with…
e_gw1.12.517.1	146616	scaffold_12	516872	514926	106.704	-3.09023	0.50313	-6.14201	8.1485e-10	5.71461e-09	63% identity to alpha/beta hydrolase from Sphaerulina musiva; 59% identity to probable carboxypeptidase 2 from Sporisorium reilianum	Serine carboxypeptidase; Serine carboxypeptidase.
Mycfi1.estExt_fgenesh1_pm.C_180033	72425	scaffold_12	546331	547856	397.312	3.8812	0.293518	13.223	6.46037e-40	2.71665e-38	69% identity to salicylate hydroxylase from Sphaerulina musiva	Rossmann-fold NAD(P)(+)-binding proteins; A large family of proteins that share a Rossmann-fold NAD(P)H/NAD(P)(+) binding (NADB) domain. The NADB domain is found in numerous dehydrogenases of metabolic pathways such as glycolysis, and many other redox enzymes. NAD binding involves numerous hydrogen-bonds and van der Waals contacts, in particular H-bonding of residues in a turn between the first s…
Mycfi1.fgenesh1_pg.C_scaffold_18000092	83263	scaffold_12	566152	566610	14.7183	3.58308	0.723966	4.94923	7.45068e-07	3.82083e-06	80% identity to Dehydroquinase from Sphaerulina musiva	Dehydroquinase (DHQase), type II. Dehydroquinase (or 3-dehydroquinate dehydratase) catalyzes the reversible dehydration of 3-dehydroquinate to form 3-dehydroshikimate. This reaction is part of two metabolic pathways: the biosynthetic shikimate pathway and the catabolic quinate pathway. There are two types of DHQases, which are distinct from each other in amino acid sequence and three-dimensional …
e_gw1.12.269.1	146451	scaffold_12	844760	846028	135.334	3.19455	0.293041	10.9014	1.13512e-27	2.64032e-26	74% identity to glucosamine-6-phosphate isomerase from Coniosporium apollinis	SugarP_isomerase: Sugar Phosphate Isomerase family; includes type A ribose 5-phosphate isomerase (RPI_A), glucosamine-6-phosphate (GlcN6P) deaminase, and 6-phosphogluconolactonase (6PGL). RPI catalyzes the reversible conversion of ribose-5-phosphate to ribulose 5-phosphate, the first step of the non-oxidative branch of the pentose phosphate pathway. GlcN6P deaminase catalyzes the reversible conve…
estExt_fgenesh1_pg.C_120100	217057	scaffold_12	857859	854122	1319.11	-3.99772	0.3138	-12.7397	3.55747e-37	1.32454e-35	80% identity to ABC1-domain-containing protein from Sphaerulina musiva; 67% identity to putative ubiquinone biosynthesis protein from Byssochlamys spectabilis	Heme-dependent peroxidases similar to plant peroxidases; Along with animal peroxidases, these enzymes belong to a group of peroxidases containing a heme prosthetic group (ferriprotoporphyrin IX), which catalyzes a multistep oxidative reaction involving hydrogen peroxide as the electron acceptor. The plant peroxidase-like superfamily is found in all three kingdoms of life and carries out a variety…
gw1.12.545.1	117368	scaffold_12	918901	917171	152.457	3.37055	0.253165	13.3136	1.92829e-40	8.40532e-39	48% identity to retrograde regulation protein 2 from Exophiala dermatitidis	The Major Facilitator Superfamily (MFS) is a large and diverse group of secondary transporters that includes uniporters, symporters, and antiporters. MFS proteins facilitate the transport across cytoplasmic or internal membranes of a variety of substrates including ions, sugar phosphates, drugs, neurotransmitters, nucleosides, amino acids, and peptides. They do so using the electrochemical potent…
fgenesh1_pm.12_#_85	191497	scaffold_12	922370	920062	46.7354	6.12301	0.670486	9.13219	6.71296e-20	9.82033e-19	62% identity to putative aldehyde reductase protein from Eutypa lata; 60% identity to alcohol dehydrogenase from Exophiala dermatitidis	Aldo-keto reductases (AKRs) are a superfamily of soluble NAD(P)(H) oxidoreductases whose chief purpose is to reduce aldehydes and ketones to primary and secondary alcohols. AKRs are present in all phyla and are of importance to both health and industrial applications. Members have very distinct functions and include the prokaryotic 2,5-diketo-D-gluconic acid reductases and beta-keto ester reducta…
fgenesh1_kg.12_#_29_#_4415515:1	184206	scaffold_12	985130	986035	1721.77	-4.29164	0.298979	-14.3543	1.00071e-46	5.50286e-45	73% identity to uricase from Sphaerulina musiva	Tunnelling fold (T-fold). The five known T-folds are found in five different enzymes with different functions: dihydroneopterin-triphosphate epimerase (DHNTPE), dihydroneopterin aldolase (DHNA) , GTP cyclohydrolase I (GTPCH-1), 6-pyrovoyl tetrahydropterin synthetase (PTPS), and uricase (UO,uroate/urate oxidase). They bind to substrates belonging to the purine or pterin families, and share a fold-…
fgenesh1_pg.12_#_127	200673	scaffold_12	987672	988347	32.5615	-3.16316	1.04195	-3.03581	0.00239889	0.00663657	63% identity to vacuolar H+-ATPase V0 sector from Aspergillus oryzae	ATP synthase subunit C; ATP synthase subunit C.
estExt_fgenesh1_kg.C_120031	212694	scaffold_12	1095510	1094938	134.863	3.22597	1.08578	2.9711	0.00296731	0.00805327	hypothetical, no homologs	no conserved domains
fgenesh1_pm.12_#_116	191528	scaffold_12	1198439	1201034	119.989	3.59942	0.279294	12.8876	5.28631e-38	2.0688e-36	81% identity to betaine lipid synthase from Sphaerulina musiva; 78% identity to 3-amino-3-carboxypropyl transferase like protein from Zymoseptoria brevis	Protein of unknown function (DUF3419); This family of proteins are functionally uncharacterized. This protein is found in bacteria and eukaryotes. Proteins in this family are typically between 398 to 802 amino acids in length.; S-adenosylmethionine-dependent methyltransferases (SAM or AdoMet-MTase), class I; AdoMet-MTases are enzymes that use S-adenosyl-L-methionine (SAM or AdoMet) as a substrate…
estExt_Genewise1Plus.C_120382	158260	scaffold_12	1253282	1252199	1051.71	-3.34067	0.463509	-7.20735	5.70517e-13	5.28076e-12	65% identity to RNA recognition domain-containing protein from Zymoseptoria brevis; 59% identity to putative actin cytoskeleton protein from Neofusicoccum parvum; 63% identity to Vip1 protein from Aureobasidium namibiae	RNA recognition motif (RRM) superfamily; RRM, also known as RBD (RNA binding domain) or RNP (ribonucleoprotein domain), is a highly abundant domain in eukaryotes found in proteins involved in post-transcriptional gene expression processes including mRNA and rRNA processing, RNA export, and RNA stability. This domain is 90 amino acids in length and consists of a four-stranded beta-sheet packed aga…
Mycfi1.estExt_fgenesh1_pg.C_420011	89253	scaffold_12	1434523	1434188	8009.12	7.63151	0.480189	15.8927	7.1186e-57	5.7393e-55	hypothetical, no homologs	no conserved domains
Mycfi1.fgenesh1_pg.C_scaffold_42000010	85108	scaffold_12	1438728	1439767	539.112	7.23514	0.274428	26.3644	3.50542e-153	2.20226e-150	conserved hypothetical protein	Domain of unknown function (DUF3328); This family of proteins are functionally uncharacterized. This family is only found in eukaryotes.
fgenesh1_kg.12_#_45_#_4414210:1	184222	scaffold_12	1440345	1441092	400.654	4.06801	0.37939	10.7225	7.98157e-27	1.7431e-25	conserved hypothetical; 36% identity to tat pathway signal sequence from Marssonia brunnea	Domain of unknown function (DUF3328); This family of proteins are functionally uncharacterized. This family is only found in eukaryotes.
Mycfi1.fgenesh1_pg.C_scaffold_42000007	85105	scaffold_12	1442563	1443400	79.2612	6.5278	0.594296	10.9841	4.55838e-28	1.07664e-26	conserved hypothetical protein	Domain of unknown function (DUF3328); This family of proteins are functionally uncharacterized. This family is only found in eukaryotes.
Genemark.11174_g	180162	scaffold_14	366475	354927	14.9928	3.6764	0.579616	6.34281	2.25609e-10	1.67419e-09	hypothetical, part of the protein is conserved	no conserved domains
Genemark.11244_g	180232	scaffold_15	506279	501670	24.0839	5.03487	0.548427	9.18056	4.28843e-20	6.3515e-19	hypothetical, a few homologs	no conserved domains
Genemark.11247_g	180235	scaffold_15	515250	526784	32.9194	5.70459	0.550747	10.3579	3.85256e-25	7.59393e-24	hypothetical, no homologs	no conserved domains
Genemark.11255_g	180243	scaffold_15	548312	541755	36.0176	6.07294	0.547444	11.0933	1.35253e-28	3.27386e-27	hypothetical, no homologs	no conserved domains
Genemark.11256_g	180244	scaffold_15	555075	560428	51.8319	7.27602	0.77099	9.43724	3.82725e-21	6.06733e-20	hypothetical, maybe one homolog (41% identity, E-value=0.031) in Metallosphaera sedula	no conserved domains
Genemark.11261_g	180249	scaffold_15	577272	568092	19.5984	7.98863	1.05141	7.59798	3.00779e-14	3.07167e-13	hypothetical, no homologs	no conserved domains
Genemark.11263_g	180251	scaffold_15	585372	580212	27.1393	7.3292	0.80123	9.14743	5.83031e-20	8.54076e-19	hypothetical, a few homologs	hypothetical protein; Provisional; Mid-1-related chloride channel (MCLC); This family consists of several mid-1-related chloride channels. mid-1-related chloride channel (MCLC) proteins function as a chloride channel when incorporated in the planar lipid bilayer.
Genemark.11265_g	180253	scaffold_15	596256	594964	14.3999	5.76898	0.771369	7.47888	7.49581e-14	7.41034e-13	hypothetical, no homologs	no conserved domains
Genemark.11271_g	180259	scaffold_15	621450	613791	27.4242	5.04598	0.593456	8.50272	1.85206e-17	2.32821e-16	hypothetical, a few homologs	DNA-directed RNA polymerase III subunit Rpc31; RNA polymerase III contains seventeen subunits in yeasts and in human cells. Twelve of these are akin to RNA polymerase I or II and the other five are RNA pol III-specific, and form the functionally distinct groups (i) Rpc31-Rpc34-Rpc82, and (ii) Rpc37-Rpc53. Rpc31, Rpc34 and Rpc82 form a cluster of enzyme-specific subunits that contribute to transcr…
Genemark.11275_g	180263	scaffold_15	630257	627045	13.0862	7.30497	1.10821	6.59171	4.34801e-11	3.46644e-10	hypothetical, no homologs	no conserved domains
fgenesh1_pg.15_#_21	200796	scaffold_15	725790	722192	36.4243	5.6315	0.582016	9.67586	3.81862e-22	6.33856e-21	hypothetical, no homologs	no conserved domains
Genemark.11288_g	180276	scaffold_15	726355	727536	16.8114	4.8082	0.647965	7.42046	1.16717e-13	1.13366e-12	hypothetical, no homologs	no conserved domains
Genemark.11290_g	180278	scaffold_15	730206	737824	17.8459	7.90114	1.05499	7.48927	6.92578e-14	6.86369e-13	hypothetical, no homologs	no conserved domains
estExt_fgenesh1_pm.C_150004	205515	scaffold_15	810612	809626	38.6745	6.04871	0.511077	11.8352	2.56648e-32	7.64456e-31	conserved hypothetical	no conserved domains
Genemark.11466_g	180454	scaffold_18	530208	527130	34.7317	-3.93366	0.743286	-5.29225	1.2082e-07	6.86206e-07	hypothetical, no homologs	no conserved domains
estExt_fgenesh1_kg.C_190019	212746	scaffold_19	224165	224865	127.286	6.39407	0.572918	11.1605	6.36188e-29	1.55042e-27	hypothetical, a few homologs	CFEM domain; This fungal specific cysteine rich domain is found in some proteins with proposed roles in fungal pathogenesis.
Mycfi1.estExt_fgenesh1_kg.C_230010	71082	scaffold_19	226952	226566	1218.28	-3.42077	0.345337	-9.90559	3.93641e-23	6.83011e-22	68% identity to putative copper resistance protein crd2 from Diplodia seriata	no conserved domains
Mycfi1.fgenesh1_pm.C_scaffold_23000030	65382	scaffold_19	228947	227847	184.379	9.68546	0.6495	14.9122	2.74665e-50	1.70245e-48	Hypothetical protein; 51% identity to RmlC-like cupin from Aureobasidium melanogenum; 51% identity to quercetin 2,3-dioxygenase from Aspergillus oryzae	Conserved domain found in cupin and related proteins; A diverse protein domains superfamily which includes both metal-dependent and metal-independent enzymes, as well as catalytically inactive seed storage proteins
Mycfi1.fgenesh1_pm.C_scaffold_47000001	65758	scaffold_19	324854	323151	478.351	3.87694	0.377967	10.2574	1.09646e-24	2.09952e-23	65% identity to sugar porter family MFS transporter from Aureobasidium namibiae	The Major Facilitator Superfamily (MFS) is a large and diverse group of secondary transporters that includes uniporters, symporters, and antiporters. MFS proteins facilitate the transport across cytoplasmic or internal membranes of a variety of substrates including ions, sugar phosphates, drugs, neurotransmitters, nucleosides, amino acids, and peptides. They do so using the electrochemical potent…
Mycfi1.e_gw1.47.53.1	46853	scaffold_19	325480	327204	112.229	6.23234	0.383429	16.2542	2.08485e-59	1.84759e-57	58% identity to maltase from Aureobasidium pullulans; excellent homology to alpha, alpha-phosphotrehalase (E value 0e+00)	Alpha amylase catalytic domain family; The Alpha-amylase family comprises the largest family of glycoside hydrolases (GH), with the majority of enzymes acting on starch, glycogen, and related oligo- and polysaccharides. These proteins catalyze the transformation of alpha-1,4 and alpha-1,6 glucosidic linkages with retention of the anomeric center. The protein is described as having 3 domains: A, B…
e_gw1.19.103.1	147469	scaffold_19	529940	529250	14.4064	3.74195	0.706779	5.29437	1.19428e-07	6.79017e-07	48% identity to ribonuclease H-like protein from Aspergillus ruber	Ribonuclease H-like superfamily, including RNase H, HI, HII, HIII, and RNase-like domain IV of spliceosomal protein Prp8; Ribonuclease H (RNase H) enzymes are divided into two major families, Type 1 and Type 2, based on amino acid sequence similarities and biochemical properties. RNase H is an endonuclease that cleaves the RNA strand of an RNA/DNA hybrid in a sequence non-specific manner in the p…
estExt_fgenesh1_pg.C_210002	217161	scaffold_21	61413	63314	31.4301	5.4966	0.602774	9.11883	7.59391e-20	1.10788e-18	27% identity to "putative serine threonine protein" from Diplodia seriata; 24% identity to "putative protein kinase domain containing protein" from Neofusicoccum parvum	Forkhead associated domain (FHA); found in eukaryotic and prokaryotic proteins. Putative nuclear signalling domain. FHA domains may bind phosphothreonine, phosphoserine and sometimes phosphotyrosine. In eukaryotes, many FHA domain-containing proteins localize to the nucleus, where they participate in establishing or maintaining cell cycle checkpoints, DNA repair, or transcriptional regulation. Me…
estExt_fgenesh1_kg.C_210002	212767	scaffold_21	63835	63608	11.2694	6.55509	0.963763	6.80155	1.03496e-11	8.67702e-11	hypothetical, no homologs	no conserved domains
Genemark.11689_g	180677	scaffold_21	65217	72468	16.5241	4.65934	0.781957	5.95857	2.54454e-09	1.71174e-08	hypothetical, no homologs	no conserved domains
Genemark.11691_g	180679	scaffold_21	74082	84005	29.7537	3.76764	0.413506	9.11145	8.12888e-20	1.18111e-18	hypothetical, no homologs	no conserved domains
Genemark.11695_g	180683	scaffold_21	129906	126336	55.9001	5.9922	0.667238	8.98061	2.69282e-19	3.80938e-18	hypothetical, no homologs	no conserved domains
Genemark.11696_g	180684	scaffold_21	129937	132072	16.8063	3.73015	0.576435	6.47106	9.73181e-11	7.49671e-10	hypothetical, maybe one homolog in M. fijiensis (40% identity, E-value=0.02)	no conserved domains
Mycfi1.fgenesh1_pg.C_scaffold_37000014	84776	scaffold_21	142216	135700	62.6063	4.06431	0.402149	10.1065	5.17052e-24	9.47752e-23	hypothetical, a couple homologs	ASF1 like histone chaperone; This family includes the yeast and human ASF1 protein. These proteins have histone chaperone activity. ASF1 participates in both the replication-dependent and replication-independent pathways. The structure three-dimensional has been determined as a a compact immunoglobulin-like beta sandwich fold topped by three helical linkers.; Protein of unknown function (DUF1510)…
Mycfi1.fgenesh1_pg.C_scaffold_37000013	84775	scaffold_21	145371	143815	22.4325	4.97841	0.578176	8.61053	7.27217e-18	9.44061e-17	hypothetical, no homologs	no conserved domains
Mycfi1.fgenesh1_pg.C_scaffold_37000012	84774	scaffold_21	145933	146964	13.3706	5.98018	0.8094	7.38842	1.48584e-13	1.43784e-12	hypothetical, no homologs	no conserved domains
Genemark.11703_g	180691	scaffold_21	156281	149589	129.149	4.37399	0.291138	15.0238	5.12947e-51	3.29361e-49	hypothetical, maybe one homolog (30% identity, E-value = 0.004) in Plasmodium falciparum - S-antigen	no conserved domains
Genemark.11704_g	180692	scaffold_21	156325	157333	23.7921	5.19192	0.60427	8.59206	8.54243e-18	1.10495e-16	hypothetical, no homologs	no conserved domains
Genemark.11705_g	180693	scaffold_21	162190	157357	16.6638	4.66885	0.813472	5.73941	9.50057e-09	6.1186e-08	hypothetical, no homologs	no conserved domains
estExt_fgenesh1_pm.C_210003	205576	scaffold_21	162630	163004	10.5314	3.91692	0.811144	4.82888	1.37302e-06	6.72585e-06	hypothetical, no homologs	no conserved domains
estExt_Genemark.C_210030	209422	scaffold_21	170638	168833	36.7735	5.39414	0.478331	11.277	1.70437e-29	4.3618e-28	hypothetical, one homolog in M. fijiensis	no conserved domains
estExt_Genemark.C_210031	209423	scaffold_21	170668	172527	110.66	4.02209	0.270948	14.8445	7.55143e-50	4.5748e-48	hypothetical, a couple homologs in M. fijiensis	no conserved domains
Genemark.11715_g	180703	scaffold_21	174348	178577	88.0163	5.05252	0.335139	15.0759	2.33373e-51	1.54473e-49	hypothetical, no homologs	no conserved domains
fgenesh1_pg.21_#_17	200987	scaffold_21	184305	183069	64.2119	4.61322	0.35181	13.1128	2.78011e-39	1.12495e-37	hypothetical, a few homologs in M. fijiensis	Wnt and FGF inhibitory regulator; Shisa is a transcription factor-type molecule that physically interacts with immature forms of the Wnt receptor Frizzled and the FGF receptor within the endoplasmic reticulum to inhibit their post-translational maturation and trafficking to the cell surface.
Mycfi1.fgenesh1_pg.C_scaffold_37000004	84766	scaffold_21	185916	188227	158.431	5.81456	0.358519	16.2183	3.74458e-59	3.26448e-57	hypothetical, no homologs	no conserved domains
estExt_fgenesh1_pg.C_210018	217163	scaffold_21	195350	190465	45.202	4.54579	0.429644	10.5804	3.67485e-26	7.71144e-25	hypothetical with a few homologs (all in M. fijiensis)	no conserved domains
Genemark.11725_g	180713	scaffold_21	249220	251534	30.3383	5.25429	0.628578	8.35901	6.32485e-17	7.73334e-16	hypothetical, one homolog in M. fijiensis	no conserved domains
fgenesh1_pg.21_#_21	200991	scaffold_21	256892	255853	55.135	6.36466	0.503052	12.6521	1.08947e-36	3.96013e-35	hypothetical, no homologs	no conserved domains
