# Supplementary material for: Transcriptome sequencing of Mycosphaerella fijiensis during association with Musa acuminata reveals candidate pathogenicity genes
Source: BMC Genomics. 2016 Aug 30;17(1):690. doi: 10.1186/s12864-016-3031-5 (PMC5006380; doi:10.1186/s12864-016-3031-5)
Supplement: Additional file 5: — Table S3. Identification of M. fijiensis salicylate hydroxylase homolog. The Epichloë festucae salicylate hydroxylase sequence (accession number = AIY25489.1) [45] was used to do a blastp search against the M. fijiensis protein sequences using the NCBI non-redundant protein sequence database. For each of the top 10 hits, the table includes a link to the NCBI accession, JGI gene and protein IDs, bitscore, E-value, and percent identity and similarity. Protein sequences corresponding to genes with higher expression in infected leaf tissue are colored green. (XLS 37 kb) [file 12864_2016_3031_MOESM5_ESM.xls]

## Sheet: Legend
Additional file 5: Table S3. Identification of M. fijiensis salicylate hydroxylase homolog.
The Epichloë festucae salicylate hydroxylase sequence (accession number = AIY25489.1) [45] was used to do a blastp search against the M. fijiensis protein sequences using the NCBI non-redundant protein sequence database. For each of the top 10 hits, the table includes a link to the NCBI accession, JGI gene and protein IDs, bitscore, E-value, and percent identity and similarity. Protein sequences …

## Sheet: Identification of salicylate hy
NCBI accession	JGI Gene ID	Protein ID	Bitscore	E-value	% identity	% similarity
XP_007932011.1	Mycfi1.estExt_fgenesh1_pm.C_180033	72425	506	1e-177	0.56	0.71
XP_007930536.1	Mycfi1.e_gw1.22.114.1	43498	191	1e-55	0.32	0.5
XP_007929661.1	Mycfi1.e_gw1.7.281.1	34916	139	8e-37	0.25	0.45
XP_007931395.1	gw1.10.276.1	98969	124	1e-31	0.28	0.43
XP_007929249.1	estExt_Genewise1Plus.C_70560	156029	115	8e-29	0.26	0.43
XP_007928823.1	Mycfi1.e_gw1.34.17.1	45566	96.7	3e-22	0.26	0.45
XP_007928819.1	Mycfi1.e_gw1.11.457.1	37946	90.5	6e-20	0.25	0.43
XP_007927303.1	fgenesh1_pm.5_#_97	188686	89	2e-19	0.26	0.41
XP_007925723.1	Mycfi1.e_gw1.9.904.1	35872	85.1	4e-18	0.25	0.41
XP_007931271.1	Mycfi1.e_gw1.29.58.1	44875	82.8	2e-17	0.24	0.38
