# Supplementary material for: Transcriptome sequencing of Mycosphaerella fijiensis during association with Musa acuminata reveals candidate pathogenicity genes
Source: BMC Genomics. 2016 Aug 30;17(1):690. doi: 10.1186/s12864-016-3031-5 (PMC5006380; doi:10.1186/s12864-016-3031-5)
Supplement: Additional file 6: — Table S4. Differentially expressed transcription factors in infected leaf tissue versus mycelium grown in liquid medium. For each differentially expressed transcription factor gene, the table indicates the conserved domains identified using NCBI’s Conserved Domain Database, a summary of blastp results using the NCBI nr protein sequence database, and whether the transcription factor is present in one of the gene clusters that were identified in Additional file 10: Table S7 and [17]. The Table also indicates the JGI gene and protein IDs, the location of the gene on the scaffold, the baseMean value (mean of normalized read counts), the log2 fold change (log2FC), the standard error of the log2 fold change estimate (lfcSE), the Wald statistic (stat), the p-value, and the p-value adjusted for multiple testing (adjusted p-value). Genes with higher expression in medium are colored in blue, and genes with higher expression in infected leaf tissue are colored in green. (XLS 41 kb) [file 12864_2016_3031_MOESM6_ESM.xls]

## Sheet: Legend
Additional file 6: Table S4. Differentially expressed transcription factors in infected leaf tissue versus mycelium grown
in liquid medium.
For each differentially expressed transcription factor gene, the table indicates the conserved domains identified using NCBI’s Conserved Domain Database, a summary of blastp results using the NCBI nr protein sequence database, and whether the transcription factor is present in one of the gene clusters that were identified in Additional file 10: Table S7 and [17]. The Table also indicates the JGI …

## Sheet: Transcription factors
Conserved domains identified from Conserved Domain Database	Blastp results with NCBI nr database	Presence in gene cluster	Gene ID	Protein ID	Scaffold	Start position	Stop position	BaseMean	log2FC	lfcSE	stat	p-value	adjusted p-value
Helix-loop-helix domain, found in specific DNA- binding proteins that act as transcription factors; 60-100 amino acids long. A DNA-binding basic region is followed by two alpha-helices separated by a variable loop region; HLH forms homo- and heterodimers, dimerization creates a parallel, left-handed, four helix bundle; the basic region N-terminal to the first amphipathic helix mediates high-affin…	39% identity to putative transcription factor bhlh protein from Neofusicoccum parvum; 38% identity to sterol regulatory element binding protein Sre1 from Verticillium dahliae	-	fgenesh1_kg.1_#_600_#_4413589:1	181467	scaffold_1	9274701	9274285	2034.36	-4.05073	0.212883	-19.028	1.00019e-80	1.57722e-78
Fungal specific transcription factor domain; fungal transcription factor regulatory middle homology region; GAL4-like Zn2Cys6 binuclear cluster DNA-binding domain; Zinc finger, C2H2 type; Zinc-finger double domain	65% identity to transcription factor Cmr1 (transcription factor regulating melanin biosynthesis) from Aureobasidium melanogenum	Transcription factor in the PKS10-1 gene cluster	estExt_fgenesh1_pg.C_100111	216849	scaffold_10	1160149	1156996	345.237	-3.76427	0.280945	-13.3986	6.15995e-41	2.75222e-39
Fungal specific transcription factor domain	31% identity to Zn2/Cys6 DNA-binding protein from Glarea lozoyensis	-	fgenesh1_kg.10_#_125_#_4412275:1	184137	scaffold_10	2672194	2673402	46.0157	-4.28747	0.777875	-5.51177	3.55235e-08	2.17543e-07
NmrA (a transcriptional regulator) and HSCARG (an NADPH sensor) like proteins	56% identity to putative negative transcriptional regulator from Podospora anserina; 51% identity to NmrA-like protein from Macrophomina phaseolina (NmrA is a negative transcriptional regulator of various fungi, involved in the post-translational modulation of the GATA-type transcription factor AreA)	-	Mycfi1.e_gw1.21.155.1	43035	scaffold_2	5594555	5595454	75.4839	-5.01037	0.705536	-7.10151	1.234e-12	1.1157e-11
JmjC domain, hydroxylase; jmjN domain; PHD finger superfamily	58% homology to putative jumonji family transcription protein from Neofusicoccum parvum	-	Mycfi1.e_gw1.2.543.1	29700	scaffold_2	6006408	6004083	586.259	-3.26315	0.252474	-12.9247	3.26554e-38	1.28265e-36
Basic leucine zipper (bZIP) domain of bZIP transcription factors; Transcription factor PAP1 (regulates antioxidant-gene transcription in response to H2O2)	45% identity to bzip transcription factor protein from Stemphylium lycopersici	-	Mycfi1.estExt_Genewise1.C_20182	49331	scaffold_2	8184624	8183564	157.135	-3.33391	0.475557	-7.01055	2.37391e-12	2.09682e-11
Med18 protein (stimulates basal RNA polymerase II transcription)	36% identity to mediator of RNA polymerase II transcription subunit 18 like protein from Zymoseptoria brevis	-	fgenesh1_pg.3_#_194	195181	scaffold_3	1651020	1650214	385.23	-4.45516	0.336559	-13.2374	5.33828e-40	2.25814e-38
Zinc-finger double domain; GAL4-like Zn2Cys6 binuclear cluster DNA-binding domain	conserved hypothetical; 33% identity to transcription factor Cmr1 from Aureobasidium melanogenum	-	estExt_fgenesh1_kg.C_50018	211422	scaffold_5	330864	331841	279.869	-5.05486	0.569019	-8.88347	6.48072e-19	8.88654e-18
Helix-loop-helix domain	hypothetical; 42% identity to putative transcription factor bhlh protein from Neofusicoccum parvum	-	estExt_fgenesh1_kg.C_50203	211604	scaffold_5	4561764	4561132	8468.79	-5.2894	0.183189	-28.874	2.53305e-183	3.01799e-180
NDT80 / PhoG like DNA-binding family	74% identity to p53-like transcription factor from Sphaerulina musiva	-	gw1.8.1697.1	119008	scaffold_8	1976427	1977707	186.936	-4.50284	0.45916	-9.80668	1.0538e-22	1.79934e-21
Helix-loop-helix domain; Protein of unknown function (DUF972)	40% identity to putative transcription factor bhlh protein from Neofusicoccum parvum; 36% identity to HLH transcription factor from Aspergillus niger	-	estExt_fgenesh1_kg.C_20012	210195	scaffold_2	365122	366060	406.096	3.79399	0.234283	16.1941	5.55292e-59	4.80193e-57
Fungal specific transcription factor domain; fungal transcription factor regulatory middle homology region	Hypothetical, 32% identity to putative C6 transcription factor from Byssochlamys spectabilis	-	estExt_fgenesh1_kg.C_30003	210695	scaffold_3	289874	291097	46.2483	4.15215	0.463269	8.96272	3.16768e-19	4.45762e-18
'SWI3, ADA2, N-CoR and TFIIIB' DNA-binding domains	67% identity to Myb-like transcription factor from Aspergillus rambellii	-	gw1.4.2431.1	122444	scaffold_4	4351670	4352337	85.2611	4.08846	0.266114	15.3636	2.87251e-53	2.00013e-51
Fungal specific transcription factor domain	hypothetical; 26% identity to fungal specific transcription factor domain protein from Aspergillus flavus	-	Genemark.6030_g	175018	scaffold_4	5370777	5369033	30.1386	3.57093	0.462487	7.72114	1.15298e-14	1.21448e-13
Fungal specific transcription factor domain; fungal transcription factor regulatory middle homology region	65% identity to acetamidase regulatory protein from Talaromyces islandicus	-	Mycfi1.e_gw1.49.32.1	47077	scaffold_4	5415433	5415819	19.8645	4.7999	0.639465	7.50612	6.09062e-14	6.08098e-13
Fungal specific transcription factor domain; fungal transcription factor regulatory middle homology region	44% identity to putative protein priB from Talaromyces stipitatus	-	e_gw1.6.1665.1	140249	scaffold_6	3208470	3206678	44.7933	4.05218	0.387589	10.4548	1.39238e-25	2.8385e-24
GAL4-like Zn2Cys6 binuclear cluster DNA-binding domain	Transcription factor clustered with PKS7-1; 46% identity to transcription factor C6 GliZ from Aspergillus fumigatus	Transcription factor in the PKS7-1 gene cluster	Genemark.8639_g	177627	scaffold_7	4393304	4395005	43.8081	9.00567	1.00257	8.98258	2.64497e-19	3.74663e-18
Fungal specific transcription factor domain; fungal transcription factor regulatory middle homology region	30% identity to C6 transcription factor from Aspergillus ruber	-	e_gw1.9.1255.1	144851	scaffold_9	1588082	1586619	38.1694	4.02217	0.417445	9.63523	5.67667e-22	9.37919e-21
Fungal specific transcription factor domain; GAL4-like Zn2Cys6 binuclear cluster DNA-binding domain	Fungal transcription factor with 35% identity to putative GABA permease from Aspergillus fumigatus	-	Mycfi1.e_gw1.22.234.1	43729	scaffold_9	3431638	3433725	102.854	9.55221	0.835777	11.4291	2.99047e-30	7.95703e-29
