# Supplementary material for: Transcriptome sequencing of Mycosphaerella fijiensis during association with Musa acuminata reveals candidate pathogenicity genes
Source: BMC Genomics. 2016 Aug 30;17(1):690. doi: 10.1186/s12864-016-3031-5 (PMC5006380; doi:10.1186/s12864-016-3031-5)
Supplement: Additional file 8: — Table S5. Analysis of CAZyme families. Table shows (A) a summary of all the CAZyme families with differentially expressed genes, and (B) annotations for each gene. A) Summary of all the CAZyme families with differentially expressed genes, and numbers of CAZymes in each family with higher expression in the medium versus in infected leaf tissue. B) For each of the differentially expressed CAZymes, the table indicates the CAZy annotation, the conserved domains identified using NCBI’s Conserved Domain Database, a summary of blastp results using the NCBI nr protein sequence database, JGI gene and protein IDs, the NCBI accession, the location of the gene on the scaffold, the baseMean value (mean of normalized read counts), the log2 fold change (log2FC), the standard error of the log2 fold change estimate (lfcSE), the Wald statistic (stat), the p-value, and the p-value adjusted for multiple testing (adjusted p-value). Genes with higher expression in medium are colored in blue, and genes with higher expression in infected leaf tissue are colored in green. (XLS 80 kb) [file 12864_2016_3031_MOESM8_ESM.xls]

## Sheet: Legend
Additional file 8: Table S5. Analysis of CAZyme families.
Table shows (A) a summary of all the CAZyme families with differentially expressed genes, and (B) annotations for each gene. A) Summary of all the CAZyme families with differentially expressed genes, and numbers of CAZymes in each family with higher expression in the medium versus in infected leaf tissue. B) For each of the differentially expressed CAZymes, the table indicates the CAZy annotation…

## Sheet: A
CAZyme family	Higher in media	Higher in infected leaf tissue
Carbohydrate esterase family 3	1	0
Carbohydrate esterase family 5	1	2
Glycoside hydrolase family 2	1	0
Glycoside hydrolase family 3	0	2
Glycoside hydrolase family 5	1	0
Glycoside hydrolase family 12	0	1
Glycoside hydrolase family 13	3	1
Glycoside hydrolase family 16	2	0
Glycoside hydrolase family 17	1	0
Glycoside hydrolase family 31	1	0
Glycoside hydrolase family 36	0	1
Glycoside hydrolase family 43	0	2
Glycoside hydrolase family 47	0	2
Glycoside hydrolase family 51	0	2
Glycoside hydrolase family 62	0	1
Glycoside hydrolase family 64	1	1
Glycoside hydrolase family 72	1	0
Glycoside hydrolase family 76	1	0
Glycosyltransferase family 2	0	1
Glycosyltransferase family 5	1	0
Glycosyltransferase family 8	1	0
Glycosyltransferase family 32	2	0
Polysaccharide lyase family 4	0	1

## Sheet: B
CAZy annotation	Conserved domains identified from Conserved Domain Database	Blastp results with NCBI nr database	Gene ID	Protein ID	NCBI accession	Scaffold	Start position	Stop position	BaseMean	log2FC	lfcSE	stat	p-value	adjusted p-value
carbohydrate esterase family 3 protein	SGNH_hydrolase, or GDSL_hydrolase, is a diverse family of lipases and esterases. The tertiary fold of the enzyme is substantially different from that of the alpha/beta hydrolase family and unique among all known hydrolases; its active site closely resembles the typical Ser-His-Asp(Glu) triad from other serine hydrolases, but may lack the carboxlic acid.	carbohydrate esterase family 5 protein; 36% identity to lipolytic enzyme/sugar transporter from Zymoseptoria tritici; 33% identity to GDSL-like lipase/acylhydrolase from Colletotrichum fioriniae	fgenesh1_pg.8_#_344	199201	XP_007930157.1	scaffold_8	1932550	1931480	123.412	-3.77667	0.456813	-8.26743	1.36874e-16	1.64725e-15
carbohydrate esterase family 5 protein	Cutinase; Cutinase.	47% identity to cutinase from Colletotrichum graminicola	estExt_fgenesh1_pm.C_60346	204260	XP_007928528.1	scaffold_6	3303738	3302275	4990.06	-3.25397	0.27697	-11.7485	7.19112e-32	2.08406e-30
glycoside hydrolase family 13; glycosyltransferase family 5 protein	Acyltransferase family; This family includes a range of acyltransferase enzymes. This domain is found in many as yet uncharacterized C. elegans proteins and it is approximately 300 amino acids long.; Alpha amylase catalytic domain family; The Alpha-amylase family comprises the largest family of glycoside hydrolases (GH), with the majority of enzymes acting on starch, glycogen, and related oligo- …	77% identity to alpha-1,3-glucan synthase like protein from Zymoseptoria brevis	Mycfi1.e_gw1.17.4.1	42029	XP_007924242.1	scaffold_3	4646629	4639352	1320.76	-3.31497	0.402729	-8.23127	1.85245e-16	2.21694e-15
glycoside hydrolase family 13 protein	Alpha amylase catalytic domain family; The Alpha-amylase family comprises the largest family of glycoside hydrolases (GH), with the majority of enzymes acting on starch, glycogen, and related oligo- and polysaccharides. These proteins catalyze the transformation of alpha-1,4 and alpha-1,6 glucosidic linkages with retention of the anomeric center. The protein is described as having 3 domains: A, B…	52% identity to alpha amylase from Aspergillus fumigatus	Mycfi1.e_gw1.17.116.1	41950	XP_007924234.1	scaffold_3	4658838	4660782	103.967	-3.38079	0.621998	-5.43537	5.46824e-08	3.26118e-07
glycoside hydrolase family 13 protein	Alpha amylase catalytic domain family; The Alpha-amylase family comprises the largest family of glycoside hydrolases (GH), with the majority of enzymes acting on starch, glycogen, and related oligo- and polysaccharides. These proteins catalyze the transformation of alpha-1,4 and alpha-1,6 glucosidic linkages with retention of the anomeric center. The protein is described as having 3 domains: A, B…	83% identity to putative alpha-amylase from Zymoseptoria tritici	estExt_fgenesh1_pm.C_120025	205450	XP_007932044.1	scaffold_12	285861	284353	321.456	-3.67156	0.40434	-9.08038	1.08196e-19	1.56149e-18
glycoside hydrolase family 16 protein	Laminin G domain; Laminin G-like domains are usually Ca++ mediated receptors that can have binding sites for steroids, beta1 integrins, heparin, sulfatides, fibulin-1, and alpha-dystroglycans. Proteins that contain LamG domains serve a variety of purposes including signal transduction via cell-surface steroid receptors, adhesion, migration and differentiation through mediation of cell adhesion mo…	57% identity to concanavalin A-like lectin/glucanase from Aureobasidium namibiae	Mycfi1.estExt_Genewise1.C_11437	48236	XP_007920024.1	scaffold_1	3864446	3863003	541.377	-3.644	0.482966	-7.54504	4.52131e-14	4.55658e-13
glycoside hydrolase family 16 protein	Laminin G domain; Laminin G-like domains are usually Ca++ mediated receptors that can have binding sites for steroids, beta1 integrins, heparin, sulfatides, fibulin-1, and alpha-dystroglycans. Proteins that contain LamG domains serve a variety of purposes including signal transduction via cell-surface steroid receptors, adhesion, migration and differentiation through mediation of cell adhesion mo…	glycoside hydrolase family 16 protein; 54% identity to endo-1,3(4)-beta-glucanase like protein from Zymoseptoria brevis	gw1.10.896.1	110889	XP_007931440.1	scaffold_10	727757	728734	111.103	-3.79322	0.491037	-7.72493	1.11919e-14	1.18121e-13
glycoside hydrolase family 17 protein	Glycosyl hydrolases family 17; Glycosyl hydrolases family 17.	glycoside hydrolase family 17 protein; 64% identity to putative glucan 1,3-beta-glucosidase, exo-beta-1,3-glucanase from Zymoseptoria tritici	Mycfi1.gw1.17.267.1	6274	XP_007924177.1	scaffold_3	5117244	5117969	1951.54	-4.70668	0.297374	-15.8275	2.01101e-56	1.5856e-54
glycoside hydrolase family 2 protein	Glycosyl hydrolases family 2, sugar binding domain; This family contains beta-galactosidase, beta-mannosidase and beta-glucuronidase activities and has a jelly-roll fold.; Glycosyl hydrolases family 2; This family contains beta-galactosidase, beta-mannosidase and beta-glucuronidase activities.; IG-like fold at C-terminal of FixG, putative oxidoreductase; This domain is part of a transmembrane pro…	57% identity to mannosidase from Rasamsonia emersonii	Mycfi1.estExt_fgenesh1_pg.C_20541	86684	XP_007927495.1	scaffold_5	2496558	2493806	105.53	-3.46849	0.495531	-6.99955	2.56792e-12	2.2626e-11
glycoside hydrolase family 31 protein	Alpha amylase catalytic domain family; The Alpha-amylase family comprises the largest family of glycoside hydrolases (GH), with the majority of enzymes acting on starch, glycogen, and related oligo- and polysaccharides. These proteins catalyze the transformation of alpha-1,4 and alpha-1,6 glucosidic linkages with retention of the anomeric center. The protein is described as having 3 domains: A, B…	glycoside hydrolase family 31 protein from M. fijiensis; 56% identity to putative alpha/beta-glucosidase agdC from Talaromyces marneffei	estExt_fgenesh1_pg.C_20924	214273	XP_007923752.1	scaffold_2	5484060	5480915	2901.73	-5.28226	0.547631	-9.64567	5.12749e-22	8.48488e-21
glycoside hydrolase family 5 protein	no conserved domains	glycoside hydrolase family 5 protein; 59% identity to glucan 1,3-beta-glucosidase like protein from Zymoseptoria brevis	estExt_Genewise1.C_13614	160293	XP_007921876.1	scaffold_1	8786970	8785372	76.066	-3.1391	0.44912	-6.98944	2.75988e-12	2.42775e-11
glycoside hydrolase family 64 protein	glycoside hydrolase family 64 (beta-1,3-glucanases which produce specific pentasaccharide oligomers) and thaumatin-like proteins; This superfamily includes glycoside hydrolases of family 64 (GH64), these are mostly bacterial beta-1,3-glucanases which cleave long-chain polysaccharide beta-1,3-glucans, into specific pentasaccharide oligomers and are implicated in fungal cell wall degradation. Also …	glycoside hydrolase family 64 protein; 65% identity to glucanase B from Magnaporthe oryzae	Mycfi1.estExt_Genewise1Plus.C_50601	57145	XP_007927071.1	scaffold_5	1543857	1545219	700.002	-3.07637	0.293355	-10.4869	9.92563e-26	2.03894e-24
glycoside hydrolase family 72 protein	Glycosyl hydrolases family 2, TIM barrel domain; This family contains beta-galactosidase, beta-mannosidase and beta-glucuronidase activities.	glycoside hydrolase family 72 protein; 63% identity to 1,3-beta-glucanosyltransferase gel1 like protein from Zymoseptoria brevis	estExt_fgenesh1_pm.C_20863	202619	XP_007923891.1	scaffold_2	6349810	6347692	992.874	-4.25665	0.309838	-13.7383	5.98859e-43	2.8926e-41
glycoside hydrolase family 76 protein	Cyclases involved in the biosynthesis of lantibiotics, and similar proteins; LanC is the cyclase enzyme of the lanthionine synthetase. Lanthionine is a lantibiotic, a unique class of peptide antibiotics. They are ribosomally synthesized as a precursor peptide and then post-translationally modified to contain thioether cross-links called lanthionines (Lans) or methyllanthionines (MeLans), in addit…	glycoside hydrolase family 76 protein; 58% identity to mannan endo-1,6-alpha mannosidase from Aureobasidium pullulans	e_gw1.7.211.1	141145	XP_007929481.1	scaffold_7	4079636	4078135	10.1229	-3.21752	1.08224	-2.97302	0.00294884	0.00800719
glycosyltransferase family 32 protein	Exocyst complex component Sec10; This family contains the Sec10 component (approximately 650 residues long) of the eukaryotic exocyst complex, which specifically affects the synthesis and delivery of secretory and basolateral plasma membrane proteins.; Glycosyltransferase sugar-binding region containing DXD motif; The DXD motif is a short conserved motif found in many families of glycosyltransfer…	glycosyltransferase family 32 protein from M. fijiensis; 61% identity to initiation-specific alpha-1,6-mannosyltransferase from Phialophora attae	gw1.8.1700.1	119015	XP_007930149.1	scaffold_8	1887752	1886704	239.963	-5.18362	0.508986	-10.1842	2.33247e-24	4.35732e-23
glycosyltransferase family 32 protein	Glycosyltransferase sugar-binding region containing DXD motif; The DXD motif is a short conserved motif found in many families of glycosyltransferases, which add a range of different sugars to other sugars, phosphates and proteins. DXD-containing glycosyltransferases all use nucleoside diphosphate sugars as donors and require divalent cations, usually manganese. The DXD motif is expected to play …	glycosyltransferase family 32 protein from M. fijiensis	estExt_fgenesh1_kg.C_60007	211649	XP_007928126.1	scaffold_6	258692	257856	21.7757	-3.67549	0.844831	-4.35056	1.35789e-05	5.73028e-05
glycosyltransferase family 8 protein	Glycosyltransferase family A (GT-A) includes diverse families of glycosyl transferases with a common GT-A type structural fold; Glycosyltransferases (GTs) are enzymes that synthesize oligosaccharides, polysaccharides, and glycoconjugates by transferring the sugar moiety from an activated nucleotide-sugar donor to an acceptor molecule, which may be a growing oligosaccharide, a lipid, or a protein.…	glycosyltransferase family 8 protein; 55% identity to nucleotide-diphospho-sugar transferase from Aureobasidium melanogenum	Mycfi1.e_gw1.1.2569.1	25313	XP_007919689.1	scaffold_1	3873643	3868524	80.5449	-3.99869	0.733562	-5.45105	5.00724e-08	3.00463e-07
carbohydrate esterase family 5 protein	Cutinase conserved domain; lots of homologs	58% identity to Humicola insolens cutinase	Mycfi1.fgenesh1_pg.C_scaffold_41000002	85059	XP_007926851.1	scaffold_4	5852413	5851179	111.5	6.34722	0.432033	14.6915	7.30586e-49	4.28092e-47
carbohydrate esterase family 5 protein	Cutinase; Cutinase.	carbohydrate esterase family 5 protein; 54% identity to cutinase from Marssonia brunnea	fgenesh1_pm.2_#_596	186548	XP_007923599.1	scaffold_2	4272622	4273370	18.4063	3.55859	0.674542	5.27557	1.32342e-07	7.48472e-07
glycoside hydrolase family 12 protein	Glycoside hydrolase family 12	58% identity to putative xyloglucan-specific endo-beta-glucanase a protein from Neofusicococcum parvum; 53% identity to xyloglucan-specific endo-beta-1,4-glucanase A from Aspergillus oryzae	Mycfi1.e_gw1.16.731.1	40655	XP_007922434.1	scaffold_2	1616460	1615561	48.3771	3.50774	0.603061	5.81655	6.00735e-09	3.9183e-08
glycoside hydrolase family 13 protein	Alpha amylase catalytic domain family; The Alpha-amylase family comprises the largest family of glycoside hydrolases (GH), with the majority of enzymes acting on starch, glycogen, and related oligo- and polysaccharides. These proteins catalyze the transformation of alpha-1,4 and alpha-1,6 glucosidic linkages with retention of the anomeric center. The protein is described as having 3 domains: A, B…	58% identity to maltase from Aureobasidium pullulans; excellent homology to alpha, alpha-phosphotrehalase (E value 0e+00)	Mycfi1.e_gw1.47.53.1	46853	XP_007932475.1	scaffold_19	325480	327204	112.229	6.23234	0.383429	16.2542	2.08485e-59	1.84759e-57
glycoside hydrolase family 3 protein	Glycosyl hydrolase family 3 C-terminal domain; This domain is involved in catalysis and may be involved in binding beta-glucan. This domain is found associated with pfam00933.; Glycosyl hydrolase family 3 N terminal domain; Glycosyl hydrolase family 3 N terminal domain.	70% identity to beta glucosidase from Zymoseptoria tritici	Mycfi1.e_gw1.118.2.1	47523	XP_007919995.1	scaffold_1	317243	315294	191.669	5.19184	0.52164	9.9529	2.44932e-23	4.31265e-22
glycoside hydrolase family 3 protein	Fibronectin type III-like domain; This domain has a fibronectin type III-like structure. It is often found in association with pfam00933 and pfam01915. Its function is unknown.; Glycosyl hydrolase family 3 C-terminal domain; This domain is involved in catalysis and may be involved in binding beta-glucan. This domain is found associated with pfam00933.; Glycosyl hydrolase family 3 N terminal domai…	glycoside hydrolase family 3 protein from M. fijiensis	Mycfi1.estExt_Genewise1.C_260079	53765	XP_007924295.1	scaffold_3	488744	491422	2289.68	3.653	0.388726	9.39736	5.59515e-21	8.74589e-20
glycoside hydrolase family 36 protein	Alpha amylase catalytic domain family; The Alpha-amylase family comprises the largest family of glycoside hydrolases (GH), with the majority of enzymes acting on starch, glycogen, and related oligo- and polysaccharides. These proteins catalyze the transformation of alpha-1,4 and alpha-1,6 glucosidic linkages with retention of the anomeric center. The protein is described as having 3 domains: A, B…	glycoside hydrolase family 36 protein; 70% identity alpha-galactosidase from Aureobasidium namibiae	estExt_Genewise1Plus.C_71103	156284	XP_007929491.1	scaffold_7	4148036	4150234	845.696	4.36806	0.396924	11.0048	3.62382e-28	8.59695e-27
glycoside hydrolase family 43 protein	Glycosyl hydrolase families: GH43, GH62, GH32, GH68; Members of the glycosyl hydrolase families 32, 43, 62 and 68 (GH32, GH43, GH62, GH68) all possess 5-bladed beta-propeller domains and comprise clans F and J, as classified by the carbohydrate-active enzymes database (CAZY). Clan F consists of families GH43 and GH62. GH43 includes beta-xylosidases, beta-xylanases, alpha-L-arabinases, and alpha-L…	50% identity to extracellular endo-1,5-alpha-L-arabinase from Aspergillus fumigatus	Mycfi1.e_gw1.8.256.1	35447	XP_007919949.1	scaffold_1	6524870	6526069	153.805	3.29516	0.257471	12.7982	1.67876e-37	6.38345e-36
glycoside hydrolase family 43 protein	Glycosyl hydrolase families: GH43, GH62, GH32, GH68; Members of the glycosyl hydrolase families 32, 43, 62 and 68 (GH32, GH43, GH62, GH68) all possess 5-bladed beta-propeller domains and comprise clans F and J, as classified by the carbohydrate-active enzymes database (CAZY). Clan F consists of families GH43 and GH62. GH43 includes beta-xylosidases, beta-xylanases, alpha-L-arabinases, and alpha-L…	Glycoside hydrolase family 43 protein; 41% identity to Arabinase/levansucrase/invertase from Aureobasidium pullulans	estExt_fgenesh1_pg.C_100183	216883	XP_007931570.1	scaffold_10	1632823	1633827	261.671	6.12751	0.485326	12.6256	1.52653e-36	5.53007e-35
glycoside hydrolase family 47 protein	Cyclases involved in the biosynthesis of lantibiotics, and similar proteins; LanC is the cyclase enzyme of the lanthionine synthetase. Lanthionine is a lantibiotic, a unique class of peptide antibiotics. They are ribosomally synthesized as a precursor peptide and then post-translationally modified to contain thioether cross-links called lanthionines (Lans) or methyllanthionines (MeLans), in addit…	65% identity to mannosyl-oligosaccharide alpha-1,2-mannosidase from Fusarium oxysporum f.sp. melonis	Mycfi1.e_gw1.22.66.1	43665	XP_007930553.1	scaffold_9	3633827	3635549	49.2057	3.65013	0.392144	9.30812	1.30118e-20	1.9851e-19
glycoside hydrolase family 47 protein	Cyclases involved in the biosynthesis of lantibiotics, and similar proteins; LanC is the cyclase enzyme of the lanthionine synthetase. Lanthionine is a lantibiotic, a unique class of peptide antibiotics. They are ribosomally synthesized as a precursor peptide and then post-translationally modified to contain thioether cross-links called lanthionines (Lans) or methyllanthionines (MeLans), in addit…	glycoside hydrolase family 47 protein; 47% identity to mannosyl-oligosaccharide 1,2-alpha-mannosidase IB from Microsporum gypseum	gw1.4.1971.1	117410	XP_007926591.1	scaffold_4	3613588	3612013	181.166	3.28575	0.388947	8.44781	2.9683e-17	3.69675e-16
glycoside hydrolase family 51 protein	Alpha-L-arabinofuranosidase C-terminus; This family represents the C-terminus (approximately 200 residues) of bacterial and eukaryotic alpha-L-arabinofuranosidase (EC:3.2.1.55). This catalyses the hydrolysis of nonreducing terminal alpha-L-arabinofuranosidic linkages in L-arabinose-containing polysaccharides.	glycoside hydrolase family 51; 77% identity to alpha-N-arabinofuranosidase C like protein from Zymoseptoria brevis	Mycfi1.e_gw1.1.1927.1	27273	XP_007919807.1	scaffold_1	8389819	8388176	11.4605	5.3628	1.03789	5.16705	2.37818e-07	1.30308e-06
glycoside hydrolase family 51 protein	Alpha-L-arabinofuranosidase C-terminus; This family represents the C-terminus (approximately 200 residues) of bacterial and eukaryotic alpha-L-arabinofuranosidase (EC:3.2.1.55). This catalyses the hydrolysis of nonreducing terminal alpha-L-arabinofuranosidic linkages in L-arabinose-containing polysaccharides.	glycoside hydrolase family 51 protein; 74% identity to putative alpha-n-arabinofuranosidase a precursor from Diaporthe ampelina	estExt_fgenesh1_pm.C_11007	201652	XP_007921660.1	scaffold_1	7212762	7214885	69.9922	3.01349	0.297014	10.1459	3.45433e-24	6.39737e-23
glycoside hydrolase family 62 protein	Glycosyl hydrolase families: GH43, GH62, GH32, GH68; Members of the glycosyl hydrolase families 32, 43, 62 and 68 (GH32, GH43, GH62, GH68) all possess 5-bladed beta-propeller domains and comprise clans F and J, as classified by the carbohydrate-active enzymes database (CAZY). Clan F consists of families GH43 and GH62. GH43 includes beta-xylosidases, beta-xylanases, alpha-L-arabinases, and alpha-L…	64% identity to alpha-L-arabinofuranosidase axhA from Aspergillus oryzae	fgenesh1_pm.6_#_1	189133	XP_007928109.1	scaffold_6	14075	12967	123.528	3.71543	0.308647	12.0378	2.24851e-33	6.98863e-32
glycoside hydrolase family 64 protein	glycoside hydrolase family 64 (beta-1,3-glucanases which produce specific pentasaccharide oligomers) and thaumatin-like proteins; This superfamily includes glycoside hydrolases of family 64 (GH64), these are mostly bacterial beta-1,3-glucanases which cleave long-chain polysaccharide beta-1,3-glucans, into specific pentasaccharide oligomers and are implicated in fungal cell wall degradation. Also …	glycoside hydrolase family 64 protein; 54% identity to glucan endo-1,3-beta-glucosidase from Rasamsonia emersonii	estExt_fgenesh1_kg.C_10682	210098	XP_007922074.1	scaffold_1	10617471	10616113	243.359	3.35036	0.706168	4.74443	2.09094e-06	9.99331e-06
glycosyltransferase family 2 protein	glycosyltransferase family 2 protein; Glycosyltransferase family A (GT-A) includes diverse families of glycosyl transferases with a common GT-A type structural fold; Glycosyltransferases (GTs) are enzymes that synthesize oligosaccharides, polysaccharides, and glycoconjugates by transferring the sugar moiety from an activated nucleotide-sugar donor to an acceptor molecule, which may be a growing o…	64% identity to hyaluronan synthase 2 from Fusarium oxysporum f. sp. cubense	e_gw1.1.2511.1	126498	XP_007921716.1	scaffold_1	7541118	7538953	37.3628	7.06618	0.738508	9.56819	1.08792e-21	1.77291e-20
polysaccharide lyase family 4 protein	C-terminal domain of rhamnogalacturonan lyase, a family 4 polysaccharide lyase; The rhamnogalacturonan lyase of the polysaccharide lyase family 4 (RGL4) is involved in the degradation of RG (rhamnogalacturonan) type-I, an important pectic plant cell wall polysaccharide, by cleaving the alpha-1,4 glycoside bond between L-rhamnose and D-galacturonic acids in the backbone of RG type-I through a beta…	55% identity to rhamnogalacturonate lyase from Aureobasidium namibiae	Mycfi1.e_gw1.6.45.1	33776	XP_007931247.1	scaffold_10	2142178	2144263	22.0614	3.76638	0.603865	6.23712	4.45705e-10	3.19685e-09
