# Supplementary material for: Transcriptome sequencing of Mycosphaerella fijiensis during association with Musa acuminata reveals candidate pathogenicity genes
Source: BMC Genomics. 2016 Aug 30;17(1):690. doi: 10.1186/s12864-016-3031-5 (PMC5006380; doi:10.1186/s12864-016-3031-5)
Supplement: Additional file 9: — Table S6. Short, cysteine-rich, secreted proteins differentially expressed in infected leaf tissue versus mycelium grown in medium. SignalP 4.1 was used to predict proteins that are secreted from the cell. Proteins predicted to be short (<300 amino acid residues for the mature sequence), cysteine-rich (>4 cysteines), secreted, and for which the corresponding transcript is differentially expressed are shown in the table. For each protein sequence, the table indicates JGI protein and gene IDs, the location of the gene within the genome (including scaffold number, start and stop positions), the log2 fold change, the adjusted p-value for differential expression of the corresponding transcript, the length of the mature protein in amino acid residues, the number of cysteines in the mature sequence, and blastp results from a search against the NCBI non-redundant protein sequence database. Blastp results include the species where the closest homolog for the sequence was found, the description of the homolog, its NCBI accession number, the bitscore, the E-value, percent identity and similarity, notes on other species where homologs were found, and any conserved domains identified using the Conserved Domain Database. Protein sequences for which the corresponding transcripts have higher expression in infected leaf tissue are colored green, and those with higher expression in medium are colored blue. (XLS 64 kb) [file 12864_2016_3031_MOESM9_ESM.xls]

## Sheet: Legend
Additional file 9: Table S6. Short, cysteine-rich, secreted proteins differentially expressed in infected leaf tissue versus mycelium grown in medium.
SignalP 4.1 was used to predict proteins that are secreted from the cell. Proteins predicted to be short (< 300 amino acid residues for the mature sequence), cysteine-rich (>4 cysteines), secreted, and for which the corresponding transcript is differentially expressed are shown in the table. For each protein sequence, the table indicates JGI protein and gene IDs, the location of the gene within t…

## Sheet: Effector-like proteins
									Closest homolog by blastp with nr database
Protein ID	Gene ID	log2FC	Adjusted p-value	Scaffold	Start position	Stop position	Length of mature protein	Number of cysteines	Species	Description	Max score	E-value	% identity	% similarity	Accession (link)	Notes on Blastp search (conducted 4/8/16)	Conserved domains
87989	Mycfi1.estExt_fgenesh1_pg.C_120010	11.2743	1.71264e-97	scaffold_6	3017539	3018200	163	10	Mycosphaerella fijiensis	hypothetical protein	129	4e-34	0.45	0.57	XP_007922227.1	a few homologs in Mycosphaerella fijiensis	no conserved domains
84397	Mycfi1.fgenesh1_pg.C_scaffold_29000110	11.185	1.97422e-57	scaffold_10	150419	150837	101	6	None							No homologs	no conserved domains
202028	estExt_fgenesh1_pm.C_11584	8.87526	1.5506e-71	scaffold_1	11321330	11320773	111	4	None							No homologs	no conserved domains
144082	e_gw1.9.595.1	7.64413	7.57532e-109	scaffold_9	249513	248555	217	4	Mycosphaerella eumusae	hypothetical protein	311	3e-102	0.64	0.74	KXS98427.1	conserved hypothetical protein	Domain of unknown function (DUF3328); This family of proteins are functionally uncharacterized. This family is only found in eukaryotes.
60298	Mycfi1.estExt_Genewise1Plus.C_210047	6.71139	8.65893e-24	scaffold_5	3504674	3503735	245	7	Mycosphaerella musicola	hypothetical protein	460	2e-159	0.87	0.92	KXT10374.1	conserved hypothetical protein	Good homologs; truncated hemoglobin conserved domain; Globin-like proteins; This globin-like domain superfamily contains a wide variety of all-helical proteins that bind porphyrins, phycobilins, and other non-heme cofactors, and play various roles in all three kingdoms of life, including sensors or transporters of oxygen. It includes the M/myoglobin-like, S/sensor globin, and T/truncated globin (…
203694	estExt_fgenesh1_pm.C_40630	6.56838	3.48371e-10	scaffold_4	5598419	5597818	156	6	Mycosphaerella musicola	hypothetical protein	177	7e-59	0.54	0.68	KXT10203.1	Homologs only present in Mycosphaerella musicola, Mycosphaerella eumusae, and Mycosphaerella populorum	no conserved domains
212746	estExt_fgenesh1_kg.C_190019	6.39407	1.55042e-27	scaffold_19	224165	224865	195	11	Mycosphaerella eumusae	hypothetical protein	244	1e-77	0.62	0.71	KXS97188.1	Homologs present in many fungal species	CFEM domain; This fungal specific cysteine rich domain is found in some proteins with proposed roles in fungal pathogenesis.
85059	Mycfi1.fgenesh1_pg.C_scaffold_41000002	6.34722	4.28092e-47	scaffold_4	5852413	5851179	173	4	Mycosphaerella eumusae	hypothetical protein	254	3e-76	0.76		KXS96462.1	Conserved homologs (cutinases)	Cutinase domain
78160	Mycfi1.fgenesh1_pg.C_scaffold_3000406	6.05202	7.29577e-17	scaffold_7	3223478	3221826	254	8	Mycosphaerella musicola	hypothetical protein	118	2e-28	0.5	0.55	KXT03178.1	No other homologs	no conserved domains
60526	Mycfi1.estExt_Genewise1Plus.C_230083	5.96423	1.90607e-92	scaffold_1	5516441	5517274	204	4	Mycosphaerella musicola	hypothetical protein	417	3e-145	0.87	0.92	KXT18036.1	conserved hypothetical protein	no conserved domains
39450	Mycfi1.e_gw1.14.385.1	5.69253	9.49667e-16	scaffold_2	3295771	3295187	162	8	Mycosphaerella eumusae	hypothetical protein	338	5e-115	0.88	0.92	KXT07260.1	Homologs present in many fungal species	no conserved domains
201981	estExt_fgenesh1_pm.C_11512	5.54192	5.76951e-38	scaffold_1	10845750	10845504	42	6	Bipolaris zeicola	hypothetical protein	50.1	3e-06	0.47	0.68	XP_007715520.1	A few homologs in Bipolaris species	no conserved domains
209987	estExt_fgenesh1_kg.C_10569	5.53226	1.48722e-22	scaffold_1	8742498	8742139	103	6	Mycosphaerella fijiensis	hypothetical protein	145	1e-41	0.6	0.74	XP_007929462.1	Only one other homolog, in Punctularia strigosozonata	no conserved domains
211884	estExt_fgenesh1_kg.C_70003	4.92485	4.7563e-13	scaffold_7	128204	127558	151	10	Mycosphaerella fijiensis	hypothetical protein	143	2e-39	0.53	0.62	XP_007923262.1	A homolog in Mycosphaerella eumusae	no conserved domains
86999	Mycfi1.estExt_fgenesh1_pg.C_50093	4.80229	2.82684e-17	scaffold_1	11359457	11359914	115	7	Mycosphaerella musicola	hypothetical protein	164	1e-48	0.58	0.74	KXT07856.1	The only other homologs are in Mycosphaerella eumusae	no conserved domains
85220	Mycfi1.fgenesh1_pg.C_scaffold_43000088	4.35186	3.12954e-25	scaffold_6	870049	870765	168	8	Mycosphaerella eumusae	hypothetical protein	299	6e-100	0.83	0.87	KXT01700.1	The only homologs are in Mycosphaerella fijiensis, Mycosphaerella musicola, and Mycosphaerella eumusae	no conserved domains
182599	fgenesh1_kg.4_#_52_#_4412087:1	4.11657	8.14526e-27	scaffold_4	846941	847561	181	6	Macrophomina phaseolina	hypothetical protein	161	8e-45	0.41	0.57	EKG13612.1	conserved hypothetical protein	no conserved domains
211475	estExt_fgenesh1_kg.C_50072	4.07715	1.96549e-29	scaffold_5	1638124	1637683	109	10	Mycosphaerella musicola	hypothetical protein	86.6	7e-05	0.36	0.5	KXT09803.1	Homologs only in Mycosphaerella musicola	no conserved domains
191819	fgenesh1_pg.1_#_158	4.00395	1.35046e-25	scaffold_1	1431807	1432439	95	5	None							No homologs	no conserved domains
210438	estExt_fgenesh1_kg.C_20261	3.97978	8.0691e-29	scaffold_2	4013207	4012983	51	4	None							No homologs	no conserved domains
209994	estExt_fgenesh1_kg.C_10576	3.93428	1.48657e-10	scaffold_1	8822763	8822426	64	6	Mycosphaerella fijiensis	hypothetical protein	110	7e-29	0.64	0.72	XP_007921128.1	Homologs also present in several Colletotrichum species	no conserved domains
185327	fgenesh1_pm.1_#_1036	3.64767	4.82669e-11	scaffold_1	7331749	7331408	77	8	Mycosphaerella musicola	hypothetical protein	144	4e-42	0.87	0.94	KXS97303.1	Homologs in Mycosphaerella musicola and Mycosphaerella eumusae; 35% identity to hydrophobin from Cladosporium fulvum	no conserved domains
201282	estExt_fgenesh1_pm.C_10416	3.61357	4.00489e-62	scaffold_1	3061739	3062129	66	6	Mycosphaerella fijiensis	hypothetical protein	110	7e-29	0.64	0.72	XP_007921883.1	Homologs in Colletotrichum and Claviceps species	no conserved domains
215706	estExt_fgenesh1_pg.C_50676	3.60265	2.22658e-22	scaffold_5	5477284	5476757	159	6	Mycosphaerella eumusae	hypothetical protein	297	1e-99	0.81	0.87	KXT03528.1	Homologs in other Mycosphaerellaceae species	no conserved domains
186548	fgenesh1_pm.2_#_596	3.55859	7.48472e-07	scaffold_2	4272622	4273370	191	4	Mycosphaerella eumusae	hypothetical protein	327	3e-110	0.8	0.84	KXT02181.1	Homologs in many fungal species	Cutinase; Cutinase.
204618	estExt_fgenesh1_pm.C_70386	3.53609	5.69707e-28	scaffold_7	3864250	3864591	97	6	Mycosphaerella fijiensis	hypothetical protein	145	1e-41	0.6	0.74	XP_007921863.1	No other homologs	no conserved domains
192597	fgenesh1_pg.1_#_936	3.31826	0.000153124	scaffold_1	5407318	5408968	285	6	Mycosphaerella eumusae	hypothetical protein	139	1e-34	0.38	0.53	KXS99552.1	Several homologs in Mycosphaerellaceae species	no conserved domains
58648	Mycfi1.estExt_Genewise1Plus.C_110140	3.22097	2.22206e-31	scaffold_7	263859	262995	236	5	Mycosphaerella musicola	hypothetical protein	333	1e-110	0.64	0.7	KXT12721.1	Homologs in many fungal species	PR-1-like protein; SCP_euk: SCP-like extracellular protein domain, as found mainly in eukaryotes. This family includes plant pathogenesis-related protein 1 (PR-1), CRISPs, mammalian cysteine-rich secretory proteins, and allergen 5 from vespid venom. It has been proposed that SCP domains may function as endopeptidases.
211521	estExt_fgenesh1_kg.C_50118	3.17564	3.3938e-07	scaffold_5	2462689	2462093	175	4	Mycosphaerella fijiensis	hypothetical protein	98.2	4e-22	0.53		XP_007930197.1	Homologs in Mycosphaerella musicola and Mycosphaerella eumusae	no conserved domains
211581	estExt_fgenesh1_kg.C_50180	3.17406	4.71265e-13	scaffold_5	4190245	4190742	104	8	Mycosphaerella eumusae	hypothetical protein	72	3e-13	0.35	0.47	KXS94272.1	Homologs in Mycosphaerella musicola, Mycosphaerella eumusae, and Mycosphaerella populorum	no conserved domains
76962	Mycfi1.fgenesh1_pg.C_scaffold_1001837	-3.14482	8.2954e-34	scaffold_6	1763319	1765013	287	9	Mycosphaerella eumusae	hypothetical protein	519	0	0.83	0.92	KXT04076.1	Homologs in Mycosphaerellaceae species	no conserved domains
78754	Mycfi1.fgenesh1_pg.C_scaffold_5000317	-3.21542	0.00762894	scaffold_5	1537269	1537990	176	8	Mycosphaerella eumusae	hypothetical protein	346	1e-117	0.88	0.92	KXS94628.1	conserved hypothetical protein	no conserved domains
209943	estExt_fgenesh1_kg.C_10524	-3.24155	4.04186e-44	scaffold_1	8218192	8217545	197	5	Mycosphaerella eumusae	hypothetical protein	395	8e-137	0.93	0.96	KXT06382.1	conserved hypothetical protein	no conserved domains
182071	fgenesh1_kg.2_#_436_#_4414451:1	-3.7266	1.17353e-09	scaffold_2	6832446	6831937	145	6	Mycosphaerella musicola	hypothetical protein	193	6e-59	0.58	0.76	KXT15986.1	Homologs in Mycosphaerellaceae species	no conserved domains
211595	estExt_fgenesh1_kg.C_50194	-3.85122	3.00578e-20	scaffold_5	4338214	4338813	184	5	Mycosphaerella eumusae	hypothetical protein	367	2e-126	0.9	0.92	KXS99135.1	conserved hypothetical protein	no conserved domains
204508	estExt_fgenesh1_pm.C_70216	-3.91956	4.28341e-12	scaffold_7	2119553	2118582	282	12	Acidomyces richmondensis	hypothetical protein	106	7e-23	0.4	0.59	KXL49655.1	Homologs in many fungal species	no conserved domains
181415	fgenesh1_kg.1_#_548_#_4412396:2	-4.06954	6.07123e-15	scaffold_1	8493285	8492589	174	4	Mycosphaerella musicola	hypothetical protein	338	3e-115	0.9	0.93	KXT17177.1	conserved hypothetical protein	no conserved domains
173975	Genemark.4987_g	-4.40726	3.27275e-16	scaffold_3	5807614	5808468	227	6	Mycosphaerella musicola	hypothetical protein	250	3e-79	0.63	0.78	KXT11411.1	Homologs in many fungal species	no conserved domains
212258	estExt_fgenesh1_kg.C_80169	-5.25026	6.01274e-35	scaffold_8	2788800	2788036	238	24	Mycosphaerella musicola	hypothetical protein	433	2e-150	0.86	0.94	KXT13794.1	Homologs in Mycosphaerellaceae species	Serine/threonine phosphatases, family 2C, catalytic domain; The protein architecture and deduced catalytic mechanism of PP2C phosphatases are similar to the PP1, PP2A, PP2B family of protein Ser/Thr phosphatases, with which PP2C shares no sequence similarity. (E-value=3.8e-03)
216449	estExt_fgenesh1_pg.C_80340	-6.31178	1.57999e-57	scaffold_8	1926593	1925619	265	8	Mycosphaerella musicola	hypothetical protein	338	2e-111	0.86	0.88	KXT15938.1	Homologs in many fungal species	CFEM domain; This fungal specific cysteine rich domain is found in some proteins with proposed roles in fungal pathogenesis.
