# Supplementary material for: Transcriptome sequencing of Mycosphaerella fijiensis during association with Musa acuminata reveals candidate pathogenicity genes
Source: BMC Genomics. 2016 Aug 30;17(1):690. doi: 10.1186/s12864-016-3031-5 (PMC5006380; doi:10.1186/s12864-016-3031-5)
Supplement: Additional file 10: — Table S7. Blastp results for genes in differentially expressed gene clusters in infected leaf tissue. For each gene in differentially expressed gene clusters, tables indicate its description in Figs. 7 and 9, and Additional file 13: Figures S7 and Additional file 14: Figure S8, the JGI gene and protein IDs, the log2 fold change, the adjusted p-value for differential expression, the NCBI accession number, the location of the gene on the M. fijiensis genome scaffold, GO, KOG, and Interpro descriptions from JGI, domains identified using the Conserved Domain Database, and the top 10 blastp hits. Blastp hit information includes a description of the hit, the species where the hit was found, bitscore, E-value, percent identity and similarity, and the NCBI accession. Each tab within the Excel file describes a different cluster, with tabs A-M showing clusters with higher expression in infected leaf tissue (colored in green), and tabs N-R showing clusters with higher expression in culture medium (colored in blue). (XLS 1644 kb) [file 12864_2016_3031_MOESM10_ESM.xls]

## Sheet: Legend
Additional file 10: Table S7. Blastp results for genes in differentially expressed gene clusters in infected leaf tissue.
For each gene in differentially expressed gene clusters, tables indicate its description in Figs. 7 and 9, and Additional files 13 and 14: Figures S7 and S8, the JGI gene and protein IDs, the log2 fold change, the adjusted p-value for differential expression, the NCBI accession number, the location of the gene on the M. fijiensis genome scaffold, GO, KOG, and Interpro descriptions from JGI, domai…

## Sheet: A
S5A Table
Up-regulated cluster											Blastp hits
Description in figure	JGI Gene ID	JGI Protein ID	log2FC	Adj. p-value	Accession	Location	GO Description	Interpro Description	KOG Description	Domains Identified	Species	Description	Max score	E-value	Percent Identity	Percent Similarity	Accession
Hypothetical	fgenesh1_pg.7_#_527	198767	NA	NA	XP_007929472.1	scaffold_7:3913381-3914427	None	None	None	None	Mycosphaerella eumusae	hypothetical protein	206	2e-60	0.5	0.62	KXS99899.1
											Mycosphaerella musicola	hypothetical protein	115	3e-26	0.35	0.52	KXT06564.1
											Mycosphaerella eumusae	hypothetical protein	97.4	6e-20	0.3	0.47	KXS99907.1
Hypothetical	fgenesh1_pg.7_#_528	198768	0.615415	0.648332	XP_007929473.1	scaffold_7:3914801-3919082	None	None	Gluconate transport-inducing protein	TAP-like protein (E-value=2.04e-10)	Mycosphaerella musicola	hypothetical protein	756	0	0.73	0.82	KXT06561.1
											Mycosphaerella eumusae	hypothetical protein	734	0	0.71	0.8	KXS99911.1
											Mycosphaerella eumusae	hypothetical protein	287	2e-81	0.63	0.72	KXS99902.1
											Mycosphaerella musicola	hypothetical protein	279	2e-78	0.61	0.7	KXT06560.1
											Endocarpon pusillum	hypothetical protein	79.7	8e-12	0.47	0.62	XP_007800151.1
											Mycosphaerella musicola	hypothetical protein	73.2	1e-09	0.33	0.57	KXT17147.1
											Mycosphaerella eumusae	hypothetical protein	70.5	8e-09	0.34	0.59	KXT00505.1
											Mycosphaerella eumusae	hypothetical protein	66.6	9e-08	0.39	0.51	KXS99901.1
											Cladophialophora carrionii	hypothetical protein	60.8	6e-06	0.45	0.61	XP_008727548.1
											Mycosphaerella musicola	hypothetical protein	60.5	8e-06	0.36	0.52	KXT13205.1
Hypothetical	fgenesh1_pg.7_#_529	198769	-0.250041	0.510764	XP_007929474.1	scaffold_7:3919520-3921834	None	None	Heterochromatin-associated HP1 and related CHROMO domain proteins	None	Mycosphaerella eumusae	hypothetical protein	471	2e-158	0.7	0.77	KXS99930.1
											Mycosphaerella musicola	hypothetical protein	358	2e-113	0.51	0.62	KXT06559.1
											Zymoseptoria brevis	hypothetical protein	121	1e-25	0.26	0.36	KJX97859.1
											Dothistroma septosporum	hypothetical protein	62.4	2e-07	0.29	0.43	EME38042.1
											Sphaerulina musiva	hypothetical protein	63.2	4e-07	0.32	0.43	EMF09757.1
											Baudoinia panamericana	hypothetical protein	61.6	1e-06	0.28	0.46	XP_007682005.1
											Emmonsia crescens	hypothetical protein	50.8	0.004	0.22	0.4	KKZ62917.1
											Drosophila ananassae	uncharacterized protein	48.9	0.009	0.26	0.43	XP_001960255.2
Hypothetical	Mycfi1.e_gw1.3.465.1	31447	1.273	0.0252997	XP_007928782.1	scaffold_7:3922962-3923324	None	None	None	Heterokaryon incompatibility protein (HET) (E-value=2.24e-24)	Zymoseptoria tritici	hypothetical protein	107	3e-26	0.54	0.67	XP_003849066.1
											Mycosphaerella eumusae	hypothetical protein	105	2e-23	0.52	0.65	KXS97446.1
											Dothistroma septosporum	hypothetical protein	105	2e-23	0.45	0.61	EME44369.1
											Dothistroma septosporum	hypothetical protein	100	3e-22	0.46	0.64	EME38890.1
											Zymoseptoria brevis	hypothetical protein	95.1	1e-20	0.49	0.67	KJX93497.1
											Zymoseptoria tritici	hypothetical protein	89.7	7e-18	0.49	0.63	XP_003854469.1
											Cladophialophora psammophila	hypothetical protein	88.6	1e-17	0.5	0.58	XP_007743625.1
											Baudoinia panamericana	hypothetical protein	84.7	2e-17	0.42	0.58	XP_007671884.1
											Phialocephala scopiformis	HET-domain-containing protein	87.8	3e-17	0.5	0.63	KUJ21775.1
											Rhinocladiella mackenziei	hypothetical protein	87.4	3e-17	0.47	0.61	XP_013276048.1
Hypothetical	Mycfi1.fgenesh1_pg.C_scaffold_3000529	78283	-0.154804	0.629697	XP_007928968.1	scaffold_7:3924364-3925551	None	None	Defense-related protein containing SCP domain	None	Mycosphaerella eumusae	hypothetical protein	384	5e-127	0.65	0.72	KXS99923.1
											Mycosphaerella musicola	hypothetical protein	358	8e-117	0.61	0.69	KXT06558.1
											Dothistroma septosporum	hypothetical protein	130	4e-30	0.33	0.47	EME38152.1
											Baudoinia panamericana	hypothetical protein	79.7	1e-12	0.3	0.47	XP_007681971.1
											Sphaerulina musiva	hypothetical protein	59.7	2e-07	0.44	0.58	EMF09830.1
											Salpingoeca rosetta	β-Ig-H3/fasciclin	49.3	0.008	0.26	0.43	XP_004989660.1
											Drechmeria coniospora	hypothetical protein	48.9	0.011	0.3	0.52	KYK54236.1
											Aedes aegypti	possible mucin	45.1	0.04	0.31	0.52	ABF18066.1
isopropylmalate dehydratase	fgenesh1_pm.7_#_394	190021	5.9698	1.15163e-39	XP_007929475.1	scaffold_7:3926804-3929617	Molecular Function: 3-isopropylmalate dehydratase activity; Biological Process: metabolism, leucine biosynthesis; Cellular Component: 3-isopropylmalate dehydratase complex	3-isopropylmalate dehydratase, small subunit, subgroup; Aconitase/3-isopropylmalate dehydratase large subunit, α/β/α; Aconitase A/isopropylmalate dehydratase small subunit, swivel; Aconitase/3-isopropylmalate dehydratase, swivel	3-isopropylmalate dehydratase (aconitase superfamily)	3-isopropylmalate dehydratase large subunit (E-value=4.84e-86); 3-isopropylmalate dehydratase (E-value=1.34e-81); Homoaconitase/3-isopropylmalate dehydratase large subunit (E-value=6.08e-77); homoaconitate hydratase family protein (E-value=1.47e-68); aconitate hydratase (E-value=1.41e-63); aconitate hydratase, putative, Aquifex type (E-value=1.12e-56); aconitase family (aconitate hydratase) (E-va…	Alternaria alternata	aconitase family protein	839	0	0.6	0.71	BAI44743.1
											Alternaria alternata	aconitase family protein	833	0	0.6	0.7	BAI44807.1
											Aspergillus rugulosus	HtyD	806	0	0.59	0.7	AFT91395.1
											Aspergillus mulundensis	aconitase	803	0	0.59	0.69	AKJ70936.1
											Coleophoma empetri	putative 3-isopropylmalate dehydratase	801	0	0.57	0.69	BAN91491.1
											Aspergillus nidulans	AniB	800	0	0.58	0.68	AMM63164.1
											Colletotrichum higginsianum	aconitase	791	0	0.56	0.69	CCF46584.1
											Colletotrichum sublineola	putative aconitase	755	0	0.55	0.68	KDN70973.1
											Glarea lozoyensis	Aconitase iron-sulfur	748	0	0.56	0.67	XP_008078278.1
											Zymoseptoria tritici	hypothetical protein	707	0	0.59	0.71	XP_003851354.1
isopropylmalate synthase	fgenesh1_pm.7_#_395	190022	4.32419	1.03825e-45	XP_007929476.1	scaffold_7:3930313-3931871	Molecular Function: catalytic activity, transferase activity, transferring acyl groups, acyl groups converted into alkyl on transfer; Biological Process: carboxylic acid metabolism	Pyruvate carboxyltransferase; α-isopropylmalate/homocitrate synthase, conserved site	α-isopropylmalate synthase/homocitrate synthase	2-isopropylmalate synthase; validated (E-value=1.93e-156); Mycobacterium tuberculosis LeuA3 and related proteins, N-terminal catalytic TIM barrel domain; isopropylmalate synthase (E-value=1.87e-124); hypothetical protein; provisional (E-value=1.05e-103); isopropylmalate/homocitrate/citramalate synthase (E-value=2.11e-71); HMGL-like (E-value=8.13e-48); homocitrate synthase NifV (E-value=1.66e-23)	Sphaerulina musiva	aldolase	573	0	0.62	0.78	EMF16957.1
											Alternaria alternata	similar to 2-isopropylmalate synthase	548	0	0.62	0.75	BAI44742.1
											Bipolaris zeicola	hypothetical protein	520	8e-177	0.59	0.74	XP_007718500.1
											Sphaerulina musiva	aldolase	511	3e-175	0.56	0.74	EMF12354.1
											Mycosphaerella musicola	hypothetical protein	498	1e-169	0.57	0.71	KXT09538.1
											Mycosphaerella eumusae	hypothetical protein	488	1e-165	0.55	0.7	KXT01115.1
											Glarea lozoyensis	aldolase	471	6e-157	0.51	0.7	XP_008078280.1
											Coleophoma empetri	putative 2-isopropylmalate synthase	466	8e-155	0.5	0.68	BAN91493.1
											Aspergillus rugulosus	HtyA	460	3e-153	0.51	0.7	AFT91393.1
											Aspergillus nidulans	AniE	458	2e-152	0.51	0.69	AMM63167.1
Dehydrogenase	Mycfi1.fgenesh1_pg.C_scaffold_3000532	78286	1.61745	7.76983e-05	XP_007928969.1	scaffold_7:3933198-3934169	Molecular Function: catalytic activity, cofactor binding, oxidoreductase activity, acting on the CH-OH group of donors, NAD or NADP as acceptor, binding; Biological Process: metabolism	NAD(P)-binding; D-isomer specific 2-hydroxyacid dehydrogenase, NAD-binding	Glyoxylate/hydroxypyruvate reductase (D-isomer-specific 2-hydroxy acid dehydrogenase superfamily)	Putative D-isomer specific 2-hydroxyacid dehydrogenase (E-value=6.38e-124); Phosphoglycerate dehydrogenase or related dehydrogenase (E-value=3.27e-59); D-isomer specific 2-hydroxyacid dehydrogenase, NAD binding domain (E-value=5.58e-50); D-3-phosphoglycerate dehydrogenase (E-value=2.67e-32); D-3-phosphoglycerate dehydrogenase (E-value=4.46e-28); glycerate dehydrogenase (E-value=1.63e-24);	Zymoseptoria tritici	hypothetical protein	295	5e-95	0.57	0.73	XP_003857281.1
											Coniosporium apollinis	hypothetical protein	271	1e-84	0.45	0.62	XP_007779646.1
											Verticillium longisporum	hypothetical protein	269	9e-84	0.47	0.62	CRK22656.1
											Byssochlamys spectabilis	2-hydroxyacid dehydrogenase	263	3e-81	0.46	0.62	GAD98104.1
											Verticillium longisporum	hypothetical protein	262	6e-81	0.46	0.62	CRK22655.1
											Verticillium alfalfae	2-hydroxyacid dehydrogenase	260	2e-80	0.46	0.62	XP_003004671.1
											Verticillium dahliae	2-hydroxyacid dehydrogenase	260	2e-80	0.46	0.62	XP_009654918.1
											Diplodia seriata	putative 2-hydroxyacid dehydrogenase	260	6e-80	0.44	0.59	KKY26094.1
											Bipolaris oryzae	hypothetical protein	258	4e-79	0.45	0.6	XP_007684733.1
											Oidiodendron maius	hypothetical protein	257	4e-79	0.44	0.61	KIN02149.1
Cytochrome P450	gw1.7.779.1	109016	6.41492	1.885e-155	XP_007929477.1	scaffold_7:3934407-3936036	Molecular Function: monooxygenase activity, heme binding, iron ion binding; Biological Process: electron transport	Cytochrome P450, E-class, group I; Cytochrome P450	Cytochrome P450 CYP4/CYP19/CYP26 subfamilies	cytochrome P450 (E-value=3.41e-17); cytochrome P450 (E-value=4.11e-09); abscisic acid 8'-hydroxylase (E-value=6.28e-08); cytochrome P450, cyclodipeptide synthase-associated (E-value=5.16e-04)	Mycosphaerella eumusae	hypothetical protein	492	2e-166	0.52	0.68	KXT01144.1
											Mycosphaerella musicola	hypothetical protein	455	5e-153	0.55	0.71	KXT09536.1
											Pestlotiopsis fici	hypothetical protein	335	3e-105	0.38	0.58	XP_007839344.1
											Zymoseptoria brevis	cytochrome P450 like protein	334	7e-105	0.38	0.59	KJX93328.1
											Acidomyces richmondensis	hypothetical protein	332	5e-104	0.41	0.58	KXL46993.1
											Mycosphaerella musicola	hypothetical protein	330	1e-103	0.38	0.58	KXT09535.1
											Sphaerulina musiva	cytochrome P450	330	3e-103	0.4	0.55	EMF11529.1
											Mycosphaerella fijiensis	hypothetical protein	318	8e-100	0.39	0.59	XP_007929478.1
											Microdochium bolleyi	cytochrome P450	309	4e-95	0.35	0.56	KXJ96646.1
											Eutypa lata	putative cytochrome P450 protein	308	1e-94	0.34	0.54	XP_007795768.1
3-isopropylmalate dehydrogenase	Mycfi1.e_gw1.3.313.1	31886	5.18325	1.73173e-52	XP_007928802.1	scaffold_7:3936755-3938200	Molecular Function: nucleic acid binding, zinc ion binding, oxidoreductase activity, acting on the CH-OH group of donors, NAD or NADP as acceptor, 3-isopropylmalate dehydrogenase activity; Biological Process: metabolism, leucine biosynthesis; Cellular Component: intracellular, cytoplasm	Zinc finger, C2H2-type; Isocitrate/isopropylmalate dehydrogenase; 3-isopropylmalate dehydrogenase	3-isopropylmalate dehydrogenase	3-isopropylmalate dehydrogenase (E-value=4.02e-142); 3-isopropylmalate dehydrogenase (E-value=2.24e-130); isocitrate/isopropylmalate dehydrogenase (E-value=7.09e-127); isocitrate/isopropylmalate dehydrogenase (E-value=3.53e-122); isocitrate dehydrogenase (E-value=8.24e-32); isocitrate dehydrogenase (E-value=9.58e-29)	Alternaria alternata	similar to 3-isopropylmalate dehydrogenase	460	2e-157	0.67	0.78	BAI44741.1
											Sphaerulina musiva	3-isopropylmalate dehydrogenase-like protein	454	5e-154	0.66	0.77	EMF16958.1
											Coleophoma empetri	putative 3-isopropylmalate dehydrogenase	411	3e-138	0.59	0.73	BAN91492.1
											Glarea lozoyensis	isocitrate/isopropylmalate dehydrogenase-like protein	404	3e-135	0.6	0.74	XP_008078279.1
											Dothistroma septosporum	hypothetical protein	398	6e-133	0.61	0.71	EME38629.1
											Aspergillus nidulans	AniC (involved in echinocandin B synthesis)	395	7e-132	0.59	0.75	AMM63170.1
											Colletotrichum sublineola	putative 3-isopropylmalate dehydrogenase	394	2e-131	0.57	0.73	KDN63809.1
											Colletotrichum nymphaeae	3-isopropylmalate dehydrogenase	389	1e-129	0.57	0.72	KXH36575.1
											Magnaporthe oryzae	3-isopropylmalate dehydrogenase	389	1e-129	0.59	0.73	ELQ37844.1
											Colletotrichum simmondsii	3-isopropylmalate dehydrogenase	389	2e-129	0.57	0.72	KXH41146.1
Cytochrome P450	gw1.7.1303.1	117258	7.89806	5.86666e-88	XP_007929478.1	scaffold_7:3938251-3939735	Molecular Function: monooxygenase activity, heme binding, iron ion binding; Biological Process: electron transport	Cytochrome P450; Cytochrome P450, E-class, group IV; Cytochrome P450; Cytochrome P450, E-class, group IV; Cytochrome P450; Cytochrome P450, E-class, group IV; Cytochrome P450; Cytochrome P450, E-class, group IV	Cytochrome P450 CYP11/CYP12/CYP24/CYP27 subfamilies	Cytochrome P450 (E-value=6.13e-29); Cytochrome P450 (E-value=9.84e-15); cytochrome P450 (E-value=5.12e-12); P450-derived glycosyltransferase activator (E-value=5.95e-03)	Mycosphaerella musicola	hypothetical protein	390	2e-127	0.5	0.64	KXT09535.1
											Mycosphaerella eumusae	hypothetical protein	345	2e-110	0.51	0.66	KXT01116.1
											Mycosphaerella fijiensis	hypothetical protein	304	3e-94	0.39	0.58	XP_007929477.1
											Mycosphaerella eumusae	hypothetical protein	275	2e-82	0.35	0.54	KXT01144.1
											Pestalotiopsis fici	hypothetical protein	265	1e-78	0.36	0.55	XP_007839344.1
											Sphaerulina musiva	cytochrome P450	262	2e-77	0.36	0.56	EMF11529.1
											Acidomyces richmondensis	hypothetical protein	255	7e-75	0.36	0.54	KXL46993.1
											Mycosphaerella musicola	hypothetical protein	252	1e-74	0.37	0.57	KXT09536.1
											Magnaporthe oryzae	cytochrome P450	246	4e-71	0.35	0.54	XP_003720465.1
											Magnaporthe oryzae	cytochrome P450	243	2e-70	0.35	0.54	ELQ58335.1
ABC transporter	fgenesh1_pm.7_#_398	190025	7.99752	4.33517e-80	XP_007929479.1	scaffold_7:3940486-3944465	Molecular Function: nucleoside triphosphatase activity, nucleotide binding, ATPase activity, coupled to transmembrane movement of substances, ATPase activity, ATP binding; Biological Process: transport; Cellular Component: integral to membrane	AAA+ ATPase, core; AAA+ ATPase, core; ABC transporter, transmembrane region; ABC transporter, transmembrane region, type 1; ABC transporter-like; ABC transporter-like; ABC transporter, transmembrane region; ABC transporter, transmembrane region, type 1; ABC transporter, transmembrane region; ABC transporter, transmembrane region, type 1; ABC transporter, transmembrane region; ABC transporter, tra…	None	ABC-type multidrug transport system, ATPase and permease component (E-value=1.16e-106); ABC-type multidrug transport system, ATPase and permease component (E-value=9.99e-106); ATP-binding cassette domain of a mitochondrial protein MTABC3 and related proteins (E-value=1.58e-99); multidrug resistance protein (mdr1) (E-value=2.25e-95); lipid A export permease/ATP-binding protein MsbA (E-value=1.14e-…	Mycosphaerella eumusae	hypothetical protein	1267	0	0.55	0.72	KXT01145.1
											Mycosphaerella musicola	hypothetical protein	1243	0	0.53	0.7	KXT13079.1
											Aspergillus lentulus	leptomycin B resistance protein pmd1	952	0	0.43	0.61	GAQ05428.1
											Neosartorya udagawe	leptomycin B resistance protein pmd1	947	0	0.43	0.61	GAO85936.1
											Aspergillus oryzae	multidrug/pheromone exporter, ABC superfamily	946	0	0.42	0.61	EIT75701.1
											Aspergillus oryzae	lipid A export ATP-binding/permease protein msbA	943	0	0.42	0.61	XP_001827641.2
											Aspergillus parasiticus	ABC transporter transmembrane region	942	0	0.42	0.61	KJK67195.1
											Neosartorya fischeri	ABC multidrug transporter, putative	942	0	0.43	0.6	XP_001262673.1
											Aspergillus fumigatus	ABC multidrug transporter, putative	939	0	0.42	0.6	KMK55761.1
											Rasamsonia emersonii	ABC multidrug transporter	937	0	0.42	0.59	XP_013329602.1
NRPS	Mycfi1.ACC_e_gw1.3.1231.1	93876	3.95502	5.97735e-60	XP_007929480.1	scaffold_7:3945970-3969570	Molecular Function: catalytic activity, cofactor binding, ligase activity; Biological Process: metabolism	AMP-dependent synthetase and ligase; Phosphopantetheine-binding; Amino acid adenylation; AMP-dependent synthetase and ligase	Non-ribosomal peptide synthetase/α-aminoadipate reductase and related enzymes	Peptide synthase (0e+00); Peptide synthase (0e+00); Peptide synthase (0e+00); Adenylation (A) domain of siderophore-synthesizing nonribosomal peptide synthetases (NRPS) (2.03e-153); Adenylation (A) domain of siderophore-synthesizing nonribosomal peptide synthetases (NRPS) (6.73e-152); Adenylation (A) domain of siderophore-synthesizing nonribosomal peptide synthetases (NRPS) (2.09e-145); Adenylati…	Mycosphaerella eumusae	hypothetical protein	4507	0	0.44	0.6	KXT01113.1
											Mycosphaerella musicola	hypothetical protein	3483	0	0.43	0.6	KXT09537.1
											Aspergillus nidulans	hypothetical protein	2767	0	0.32	0.5	XP_681153.1
											fungal sp. No. 11243	nonribosomal peptide synthetase	2734	0	0.32	0.49	GAM84991.1
											Aspergillus calidoustus	hypothetical protein	2481	0	0.32	0.48	CEL08149.1
											Neonectria ditissima	Linear gramicidin synthase subunit C	2255	0	0.34	0.52	KPM40741.1
											Fusarium avenaceum	non-ribosomal peptide synthetase	2250	0	0.35	0.52	KIL94211.1
											Microdochium bolleyi	hypothetical protein	2235	0	0.34	0.51	KXJ85906.1
											Trichoderma virens	non-ribosomal peptide synthetase	2201	0	0.34	0.51	XP_013960079.1
											Trichoderma virens	non-ribosomal peptide synthetase	2170	0	0.33	0.51	AAX63399.1
											Tolypocladium ophioglossoides	Destruxins-like nonribosomal peptide synthetase	2142	0	0.35	0.53	KND86507.1
											Trichoderma virens	non-ribosomal peptide synthetase	2138	0	0.35	0.52	XP_013955950.1
											Trichoderma virens	hypothetical protein	2136	0	0.33	0.51	XP_013954622.1
											Metarhizium guizhouense	destruxin synthetase	2101	0	0.35	0.53	KID82708.1
											Hirsutella minnesotensis	hypothetical protein	2095	0	0.32	0.5	KJZ69526.1
No more gene models for 108 kb

## Sheet: B
S5B Table
Up-regulated cluster											Blastp hits
Description in figure	JGI Gene ID	JGI Protein ID	log2FC	Adj. p-value	Accession	Location	GO Description	Interpro Description	KOG Description	Domains Identified	Species	Description	Max score	E-value	Percent Identity	Percent Similarity	Accession
No more gene models for 38 kb
Hypothetical	gw1.4.153.1	97066	-1.24681	5.49196e-07	XP_007926307.1	scaffold_4:1931650-1933218	None	None	Predicted phosphoglycerate mutase	Histidine phosphatase domain (E-value=1.76e-04)	Mycosphaerella musicola	hypothetical protein	820	0	0.85	0.89	KXT15724.1
											Mycosphaerella eumusae	hypothetical protein	762	0	0.8	0.83	KXT01927.1
											Sphaerulina musiva	hypothetical protein	629	0	0.69	0.79	EMF14201.1
											Dothistroma septosporum	hypothetical protein	584	0	0.64	0.74	EME46058.1
											Zymoseptoria brevis	phosphoglycerate mutase family protein	575	0	0.64	0.75	KJX98119.1
											Baudoinia panamericana	hypothetical protein	541	0	0.57	0.68	XP_007671800.1
											Zymoseptoria tritici	hypothetical protein	483	2e-163	0.61	0.72	XP_003856106.1
											Acidomyces richmondensis	hypothetical protein	433	9e-144	0.57	0.66	KXL48327.1
											Coniosporium apollinis	hypothetical protein	384	2e-121	0.46	0.58	XP_007783881.1
											Aureobasidium namibiae	hypothetical protein	363	2e-115	0.46	0.59	XP_013427359.1
Acetylglutamate synthase	e_gw1.4.117.1	136123	6.60543	1.67043e-44	XP_007926308.1	scaffold_4:1935118-1936200	Molecular Function: acetylglutamate kinase activity, N-acetyltransferase activity; Biological Process: arginine biosynthesis, metabolism	Protein of unknown function DUF619; GCN5-related N-acetyltransferase	Acetylglutamate kinase/acetylglutamate synthase	Acetylglutamate synthase (E-value=7.59e-72); DUF619 domain of N-acetylglutamate synthase of the fungal arginine-biosynthetic pathway (E-value=4.53e-50); Protein of unknown function (E-value=5.95e-48); acetylglutamate kinase (E-value=4.82e-28); N-acetylglutamate (NAG) kinase-like domain of the NAG Synthase (NAGS) of the urea cycle (E-value=8.29e-03)	Mycosphaerella musicola	hypothetical protein	605	0	0.82	0.88	KXT15691.1
											Mycosphaerella eumusae	hypothetical protein	587	0	0.79	0.87	KXT05175.1
											Dothistroma septosporum	hypothetical protein	403	4e-133	0.54	0.7	EME44026.1
											Baudoinia panamericana	hypothetical protein	402	7e-132	0.53	0.67	XP_007679393.1
											Acidomyces richmondensis	hypothetical protein	397	1e-129	0.55	0.69	KXL44680.1
											Sphaerulina musiva	N-acetylglutamate synthase	397	2e-129	0.53	0.69	EMF10821.1
											Mycosphaerella fijiensis	hypothetical protein	391	2e-127	0.53	0.69	XP_007930333.1
											Mycosphaerella musicola	hypothetical protein	391	1e-126	0.52	0.69	KXT15659.1
											Zymoseptoria brevis	acetylglutamate synthase like protein	374	4e-120	0.52	0.67	KJY02460.1
											Zymoseptoria tritici	hypothetical protein	372	2e-119	0.52	0.67	XP_003853136.1
NRPS-like	estExt_Genewise1Plus.C_40627	153651	6.94198	3.65588e-19	XP_007926309.1	scaffold_4:1938572-1940238	Molecular Function: catalytic activity; Biological Process: metabolism	AMP-dependent synthetase and ligase	Non-ribosomal peptide synthetase/α-aminoadipate reductase and related enzymes	Adenylation (A) domain of siderophore-synthesizing nonribosomal peptide synthetases (NRPS) (E-value=3.81e-93); amino acid adenylation domain (E-value=2.02e-70); AMP-binding enzyme (E-value=4.85e-61); Non-ribosomal peptide synthetase component F (E-value=1.91e-39); peptide synthase (E-value=1.45e-38)	Mycosphaerella musicola	hypothetical protein	502	7e-164	0.77	0.87	KXT15725.1
											Sclerotinia sclerotiorum	hypothetical protein	237	2e-66	0.42	0.58	XP_001588117.1
											Fusarium avenaceum	non-ribosomal peptide synthetase	234	9e-65	0.41	0.62	KIL86239.1
											Fusarium graminearum	nonribosomal peptide synthetase	234	1e-64	0.43	0.65	EYB30980.1
											Fusarium graminearum PH-1	nonribosomal peptide synthetase	234	1e-64	0.43	0.65	XP_011318224.1
											Trichoderma virens	hypothetical protein	233	2e-64	0.43	0.62	XP_013954622.1
											Botrytis cinerea B05.10	hypothetical protein	230	8e-64	0.43	0.6	XP_001550898.1
											Botrytis cinerea BcDW1	putative hc-toxin synthetase protein	230	8e-64	0.43	0.6	EMR80806.1
											Botrytis cinerea T4	NRPS5, nonribosomal peptide synthetase, partial sequence	230	8e-64	0.43	0.6	CCD46857.1
											Fusarium langsethiae	non-ribosomal peptide synthetase	229	5e-63	0.4	0.62	KPA39793.1
											Endocarpon pusillum	hypothetical protein	228	5e-63	0.39	0.59	XP_007801216.1
											Fusarium verticillioides	hypothetical protein	227	3e-62	0.4	0.6	EWG53299.1
											Fusarium pseudograminearum	NPS4	226	6e-62	0.42	0.63	XP_009255203.1
											Nectria haematococca	hypothetical protein	226	6e-62	0.43	0.62	XP_003039694.1
											Talaromyces stipitatus	nonribosomal peptide synthetase, putative	224	4e-61	0.41	0.59	XP_002483280.1
											Aspergillus nidulans	hypothetical protein	223	9e-61	0.41	0.59	XP_657620.1
											Phialocephala scopiformis	acetyl-CoA synthetase-like protein	223	9e-61	0.42	0.59	KUJ06201.1
											Neonectria ditissima	nonribosomal peptide synthetase 1	223	9e-61	0.41	0.61	KPM37793.1
											Talaromyces islandicus	nonribosomal peptide synthetase 1	223	1e-60	0.42	0.63	CRG92177.1
											Talaromyces islandicus	nonribosomal peptide synthetase 8	222	2e-60	0.43	0.61	CRG88172.1
											Aspergillus fumigatus	putative non-ribosomal peptide synthetase	208	2e-60	0.37	0.59	AAU07982.1
											Aspergillus niger	nonribosomal peptide synthetase	222	2e-60	0.43	0.6	GAQ34982.1
											Fusarium fujikuroi	uncharacterized protein	221	2e-60	0.42	0.61	KLP18048.1
											Talaromyces verruculosus	hypothetical protein	221	3e-60	0.39	0.58	KUL85692.1
											Capronia coronata	hypothetical protein	221	4e-60	0.44	0.59	XP_007725024.1
											Fusarium oxysporum Fo47	hypothetical protein	221	4e-60	0.41	0.62	EWZ31517.1
											Fusarium oxysporum f. sp. pisi	hypothetical protein	221	4e-60	0.41	0.63	EXA39746.1
											Fusarium oxysporum f. sp. conglutinans race 2	hypothetical protein	221	4e-60	0.41	0.63	EXL76518.1
											Rasamsonia emersonii	phenylalanine racemase (ATP-hydrolyzing)	221	4e-60	0.38	0.59	XP_013331540.1
											Fusarium oxysporum f. sp. radicis-lycopersici	hypothetical protein	221	6e-60	0.41	0.62	EXL40889.1
Peptidase	fgenesh1_pm.4_#_231	188143	10.503	1.36924e-38	XP_007926310.1	scaffold_4:1941263-1942882	Molecular Function: metallopeptidase activity, protein dimerization activity, hydrolase activity; Biological Process: proteolysis and peptidolysis	Peptidase M20; ArgE/DapE/ACY1/CPG2/YscS, conserved site; Peptidase M20, dimerisation	Aminoacylase ACY1 and related metalloexopeptidases	M20 Peptidases with similarity to acetylornithine deacetylases and succinyl-diaminopimelate desuccinylases (E-value=2.51e-154); Acetylornithine deacetylase/Succinyl-diaminopimelate desuccinylase or related deacylase (E-value=1.67e-39); succinyl-diaminopimelate desuccinylase (E-value=1.02e-33); acetylornithine deacetylase (ArgE) (E-value=4.56e-31); Peptidase family M20/M25/M40 (E-value=5.12e-25); …	Mycosphaerella eumusae	hypothetical protein	635	0	0.86	0.92	KXT05205.1
											Mycosphaerella musicola	hypothetical protein	624	0	0.83	0.92	KXT15688.1
											Acidomyces richmondensis	hypothetical protein	457	2e-155	0.64	0.77	KXL48615.1
											Zymoseptoria tritici	hypothetical protein	455	1e-154	0.62	0.79	XP_003850748.1
											Dothistroma septosporum	hypothetical protein	454	5e-154	0.63	0.78	EME39682.1
											Zymoseptoria brevis	acetylornithine deacetylase like protein	448	7e-152	0.61	0.79	KJX94411.1
											Mycosphaerella musicola	hypothetical protein	446	4e-151	0.62	0.78	KXT09362.1
											Sphaerulina musiva	Zn-dependent exopeptidase	446	9e-151	0.62	0.76	EMF10301.1
											Mycosphaerella eumusae	hypothetical protein	442	7e-150	0.62	0.77	KXT06296.1
											Mycosphaerella fijiensis	hypothetical protein	431	6e-145	0.6	0.76	XP_007928771.1
Aldo-keto reductase	fgenesh1_pm.4_#_232	188144	4.28764	7.43747e-41	XP_007926311.1	scaffold_4:1943880-1945013	Molecular Function: oxidoreductase	Aldo/keto reductase	Voltage-gated shaker-like K+ channel, subunit β/KCNAB	Predicted oxidoreductase (related to aryl-alcohol dehydrogenase) (E-value=1.26e-95); Aldo-keto reductases (AKRs) (E-value=3.12e-90); Aldo/keto reductase family (E-value=3.24e-63); Predicted oxidoreductase (E-value=2.00e-39); voltage-dependent potassium channel β subunit, animal (E-value=2.56e-32); putative aldo-keto reductase (E-value=3.64e-28)	Mycosphaerella musicola	hypothetical protein	644	0	0.9	0.97	KXT15708.1
											Mycosphaerella eumusae	hypothetical protein	630	0	0.89	0.95	KXT05233.1
											Oidiodendron maius	hypothetical protein	457	3e-157	0.64	0.8	KIM96286.1
											Phialocephala scopiformis	aldo-keto reductase-like protein	456	7e-157	0.64	0.81	KUJ21763.1
											Parastagonospora nodorum	hypothetical protein	452	3e-155	0.64	0.79	XP_001797031.1
											Botrytis cinerea	putative aldo-keto reductase protein	449	5e-154	0.63	0.8	EMR82631.1
											Botrytis cinerea	similar to aldo-keto reductase	449	5e-154	0.63	0.8	CCD51396.1
											Botrytis cinerea	hypothetical protein	446	5e-153	0.62	0.8	XP_001555446.1
											Sclerotinia borealis	putative aldo-keto reductase	446	1e-152	0.63	0.79	ESZ99367.1
											Verruconis gallopava	hypothetical protein	441	6e-151	0.64	0.78	KIW02072.1
Glutathione S-transferase	Mycfi1.e_gw1.9.736.1	36038	9.22704	8.46225e-42	XP_007925731.1	scaffold_4:1945000-1945709	None	None	Glutathione S-transferase	C-terminal, α helical domain of fungal Ure2p Glutathione S-transferases (E-value=9.43e-33); Glutathione S-transferase (E-value=3.22e-20); GSH-dependent disulfide bond oxidoreductase (E-value=1.21e-13); GST_N family, Ure2p-like subfamily (E-value=3.61e-09); Glutathione S-transferase, C-terminal domain (E-value=1.03e-06); Glutathione S-transferase, N-terminal domain (E-value=1.25e-03)	Mycosphaerella musicola	hypothetical protein	331	2e-104	0.84	0.91	KXT15687.1
											Aureobasidium pullulans	putative glutathione S-transferase	172	2e-49	0.41	0.61	KEQ86452.1
											Macrophomina phaseolina	Glutathione S-transferase	172	4e-49	0.39	0.67	EKG10820.1
											Aureobasidium subglaciale	hypothetical protein	170	1e-48	0.41	0.61	XP_013346824.1
											Zymoseptoria brevis	glutathione-s-transferase like protein	170	2e-48	0.41	0.62	KJX98359.1
											Phialocephala scopiformis	Glutathione S-transferase	169	3e-48	0.42	0.59	KUJ16823.1
											Zymoseptoria tritici	hypothetical protein	169	3e-48	0.41	0.61	XP_003849180.1
											Marssonina brunnea f. sp. 'multigermtubi'	hypothetical protein	169	4e-48	0.41	0.59	XP_007290827.1
											Endocarpon pusillum	hypothetical protein	166	4e-47	0.39	0.6	XP_007803146.1
											Endocarpon pusillum	hypothetical protein	166	5e-47	0.39	0.59	XP_007804061.1
Cytochrome P450	fgenesh1_pm.4_#_234	188146	8.22393	8.20426e-115	XP_007926312.1	scaffold_4:1946413-1948154	Molecular Function: monooxygenase activity, heme binding, iron ion binding; Biological Process: electron transport	Cytochrome P450; Cytochrome P450, E-class, group IV	Cytochrome P450 CYP11/CYP12/CYP24/CYP27 subfamilies	Cytochrome P450 (E-value=7.84e-31); Cytochrome P450 (E-value=2.21e-17); ent-kaurene oxidase (E-value=1.93e-13); carotene β-ring hydroxylase (E-value=5.77e-04)	Mycosphaerella eumusae	hypothetical protein	1001	0	0.92	0.95	KXT05210.1
											Mycosphaerella musicola	hypothetical protein	687	0	0.9	0.93	KXT15695.1
											Endocarpon pusillum	hypothetical protein	456	1e-150	0.45	0.61	XP_007800157.1
											Aspergillus niger	cytochrome P450 family protein	442	2e-145	0.43	0.63	GAQ46934.1
											Aspergillus kawachii	cytochrome P450 family protein	439	7e-144	0.42	0.62	GAA89763.1
											Aspergillus niger	cytochrome P450	428	8e-140	0.43	0.63	XP_001389898.1
											Aspergillus niger	hypothetical protein	412	2e-134	0.42	0.61	EHA27211.1
											Rasamsonia emersonii	Unspecific monooxygenase	379	4e-121	0.41	0.58	XP_013325784.1
											Penicillium brasilianum	Putative cytochrome P450 monooxygenase	366	2e-116	0.41	0.58	CEJ54152.1
											Penicillium oxalicum	hypothetical protein	363	5e-115	0.41	0.58	EPS27932.1
Sphingolipid hydroxylase-like	Mycfi1.e_gw1.9.935.1	35897	3.96151	2.84766e-27	XP_007925727.1	scaffold_4:1949032-1949967	Molecular Function: catalytic activity; Biological Process: metabolism	Sterol desaturase	Sphingolipid hydroxylase	Sterol desaturase/sphingolipid hydroxylase, fatty acid hydroxylase superfamily (E-value=1.72e-20); Fatty acid hydroxylase superfamily (E-value=5.34e-18)	Mycosphaerella musicola	hypothetical protein	430	2e-148	0.76	0.82	KXT15714.1
											Mycosphaerella eumusae	hypothetical protein	426	4e-147	0.78	0.82	KXT05193.1
											Pisolithus microcarpus	hypothetical protein	195	3e-56	0.39	0.53	KIK23684.1
											Candida albicans	C4-hydroxylase	194	1e-55	0.38	0.56	KHC82137.1
											Candida albicans	C4-hydroxylase	194	1e-55	0.39	0.56	KHC46446.1
											Candida albicans	C4-hydroxylase	194	1e-55	0.38	0.56	KHC37906.1
											Ogataea parapolymorpha	Sphingolipid C4-hydroxylase SUR2	192	3e-55	0.38	0.58	XP_013934634.1
											Clavispora lusitaniae	hypothetical protein	192	3e-55	0.39	0.56	XP_002614764.1
											Aspergillus niger	unnamed protein product	193	5e-55	0.39	0.56	CAK37185.1
											Candida albicans	potential sphingosine hydroxylase	192	7e-55	0.38	0.55	XP_715359.1
Cytochrome P450	Mycfi1.fgenesh1_pm.C_scaffold_9000099	64230	5.8659	9.32989e-95	XP_007925920.1	scaffold_4:1950642-1952148	Molecular Function: monooxygenase activity, heme binding, iron ion binding; Biological Process: electron transport	Cytochrome P450; Cytochrome P450, E-class, group I	Cytochrome P450 CYP4/CYP19/CYP26 subfamilies	Cytochrome P450 (E-value=1.27e-35); Cytochrome P450 (E-value=6.30e-19); cytochrome P450 (E-value=9.64e-17); carotene β-ring hydroxylase (E-value=6.92e-05)	Mycosphaerella eumusae	hypothetical protein	843	0	0.85	0.9	KXT05181.1
											Rhinocladiella mackenziei	hypothetical protein	337	1e-105	0.4	0.56	XP_013276208.1
											Exophiala dermatitidis	cytochrome P450 oxidoreductase	336	3e-105	0.38	0.56	XP_009154590.1
											Exophiala sideris	hypothetical protein	327	6e-102	0.37	0.54	KIV86389.1
											Parastagonospora nodorum	hypothetical protein	324	3e-101	0.37	0.56	XP_001802969.1
											Capronia epimyces	hypothetical protein	323	2e-100	0.37	0.54	XP_007729166.1
											Pyrenophora tritici-repentis	cytochrome P450 4A10	322	3e-100	0.37	0.56	XP_001941496.1
											Endocarpon pusillum	hypothetical protein	320	8e-100	0.38	0.56	XP_007800858.1
											Exophiala aquamarina	hypothetical protein	320	2e-99	0.38	0.55	XP_013257154.1
											Bipolaris victoriae	hypothetical protein	319	2e-99	0.37	0.56	XP_014559029.1
Hypothetical	Genemark.5455_g	174443	NA	NA	XP_007926313.1	scaffold_4:1953077-1954081	None	None	None	None	None
Acetolactate synthase	Mycfi1.e_gw1.9.542.1	35846	4.47869	8.6428e-76	XP_007925721.1	scaffold_4:1954390-1956847	Molecular Function: catalytic activity, FAD binding, acetolactate synthase activity, magnesium ion binding, transferase activity; Biological Process: branched chain family amino acid biosynthesis	Thiamine pyrophosphate enzyme, C-terminal TPP-binding; Acetolactate synthase, large subunit, biosynthetic; Thiamine pyrophosphate enzyme, central region; TPP-binding enzymes, conserved site	Thiamine pyrophosphate-requiring enzyme	Acetolactate synthase, large subunit, biosynthetic type (E-value=0e+00); Acetolactate synthase large subunit or other thiamine pyrophosphate-requiring enzyme (E-value=0e+00); acetolactate synthase 3 catalytic subunit (E-value=0e+00); Thiamine pyrophosphate (TPP) family, Acetohydroxyacid synthase (AHAS) subfamily, TPP-binding module (E-value=8.01e-78); Pyrimidine (PYR) binding domain of POX and re…	Mycosphaerella musicola	hypothetical protein	1131	0	0.83	0.91	KXT15719.1
											Mycosphaerella musicola	hypothetical protein	1119	0	0.81	0.88	KXT15720.1
											Mycosphaerella eumusae	hypothetical protein	1069	0	0.79	0.86	KXT05240.1
											Aureobasidium melanogenum	acetolactate synthase	777	0	0.64	0.78	KEQ65689.1
											Neofusicoccum parvum	putative acetolactate large protein	771	0	0.63	0.79	XP_007585317.1
											Aureobasidium namibiae	acetolactate synthase	770	0	0.64	0.77	XP_013423272.1
											Aureobasidium pullulans	acetolactate synthase	769	0	0.64	0.77	KEQ88661.1
											Aureobasidium subglaciale	hypothetical protein	767	0	0.64	0.77	XP_013345865.1
											Coniosporium apollinis	acetolactate synthase, large subunit, biosynthetic type	765	0	0.64	0.77	XP_007780199.1
											Dothistroma septosporum	hypothetical protein	761	0	0.59	0.73	EME41580.1
Hypothetical	Genemark.5457_g	174445	4.0164	3.63709e-05	XP_007926314.1	scaffold_4:1956850-1957623	None	None	None	None	None
Lys-tRNA synthetase	estExt_Genewise1Plus.C_40651	153654	-0.0103594	0.988338	XP_007926315.1	scaffold_4:1959162-1960588	Molecular Function: lysine-tRNA ligase activity, nucleic acid binding, ATP binding, nucleotide binding, tRNA ligase activity; Biological Process: amino acid activation, protein biosynthesis, lysyl-tRNA aminoacylation; Cellular Component: cytoplasm	Lysyl-tRNA synthetase, class II; Nucleic acid binding, OB-fold, tRNA/helicase-type; Aminoacyl-tRNA synthetase, class II (D, K and N); Aminoacyl-tRNA synthetase, class II	Lysyl-tRNA synthetase (class II)	Lys-tRNA synthetase (LysRS) class II core domain (E-value=7.77e-116); Lysyl-tRNA synthetase (class II) (E-value=5.22e-121); lysyl-tRNA synthetase, eukaryotic and non-spirochete bacterial (E-value=1.05e-113); lysyl-tRNA synthetase (E-value=5.59e-113); tRNA synthetases class II (D, K and N) (E-value=8.57e-93); LysRS_N: N-terminal, anticodon recognition domain of lysyl-tRNA synthetases (LysRS) (E-va…	Mycosphaerella eumusae	hypothetical protein	792	0	0.87	0.93	KXT05200.1
											Mycosphaerella musicola	hypothetical protein	782	0	0.86	0.92	KXT15702.1
											Sphaerulina musiva	class II aaRS and biotin synthetase	576	0	0.66	0.78	EMF14301.1
											Dothistroma septosporum	hypothetical protein	573	0	0.66	0.76	EME46151.1
											Zymoseptoria tritici	hypothetical protein	549	0	0.63	0.74	XP_003857516.1
											Zymoseptoria brevis	lysyl-trna synthetase like protein	542	0	0.61	0.74	KJY02496.1
											Baudoinia panamericana	hypothetical protein	508	1e-171	0.59	0.73	XP_007673808.1
											Acidomyces richmondensis	hypothetical protein	488	2e-165	0.58	0.72	KXL46108.1
											Aureobasidium pullulans	lysyl-trna synthetase like protein	488	5e-164	0.57	0.7	KEQ81424.1
											Aureobasidium subglaciale	hypothetical protein	479	1e-160	0.57	0.7	XP_013344327.1
Hypothetical	fgenesh1_pm.4_#_240	188152	-0.443875	0.046836	XP_007926316.1	scaffold_4:1962002-1963274	None	None	None	None	Mycosphaerella eumusae	hypothetical protein	497	1e-172	0.94	0.97	KXT05199.1
											Mycosphaerella musicola	hypothetical protein	495	1e-171	0.96	0.98	KXT15722.1
											Dothistroma septosporum	hypothetical protein	412	3e-139	0.84		EME46150.1
											Sphaerulina musiva	hypothetical protein	405	2e-136	0.82	0.89	EMF14300.1
											Zymoseptoria brevis	hypothetical protein	364	2e-120	0.73	0.84	KJY02495.1
											Zymoseptoria tritici	hypothetical protein	364	2e-120	0.73	0.84	XP_003856135.1
											Acidomyces richmondensis	hypothetical protein	324	2e-104	0.66	0.79	KXL46109.1
											Coniosporium apollinis	hypothetical protein	320	4e-103	0.64	0.81	XP_007784747.1
											Macrophomina phaseolina	hypothetical protein	319	9e-103	0.65	0.81	EKG18252.1
											Neofusicoccum parvum	hypothetical protein	318	2e-102	0.64	0.8	XP_007588884.1
Hypothetical	Mycfi1.fgenesh1_pg.C_scaffold_9000302	80518	0.581553	NA	XP_007925993.1	scaffold_4:1963978-1964613	None	None	None	None	Zymoseptoria brevis	hypothetical protein	82.4	2e-15	0.32	0.45	KJY02498.1
											Mycosphaerella musicola	hypothetical protein	80.5	8e-15	0.3	0.46	KXT15704.1
											Mycosphaerella fijiensis	hypothetical protein	75.1	3e-13	0.36	0.48	XP_007928081.1
											Mycosphaerella eumusae	hypothetical protein	63.9	3e-09	0.33	0.42	KXS99026.1
											Dothistroma septosporum	hypothetical protein	63.9	5e-09	0.35	0.48	EME42609.1
											Mycosphaerella fijiensis	hypothetical protein	63.2	3e-08	0.5	0.68	XP_007923710.1
											Zymoseptoria tritici	hypothetical protein	59.7	2e-07	0.31	0.49	XP_003850972.1
											Sphaerulina musiva	FAD/NAD(P)-binding domain-containing protein	59.3	6e-07	0.44	0.54	EMF08348.1
											Dothistroma septosporum	hypothetical protein	59.3	6e-07	0.31	0.42	EME44678.1
											Zymoseptoria brevis	hypothetical protein	56.6	3e-06	0.27	0.4	KJX99841.1

## Sheet: C
S5C Table
Up-regulated cluster											Blastp hits
Description in figure	JGI Gene ID	JGI Protein ID	log2FC	Adj. p-value	Accession	Location	GO Description	Interpro Description	KOG Description	Domains Identified	Species	Description	Max score	E-value	Percent Identity	Percent Similarity	Accession
Glycoside hydrolase family 12	Mycfi1.e_gw1.2.969.1	29591	-2.53788	1.29622e-07	XP_007922341.1	scaffold_2:8584203-8585132	Molecular Function: cellulase activity; Biological Process: polysaccharide catabolism	Glycoside hydrolase, family 12	None	Glycoside hydrolase family 12 (E-value=2.08e-05)	Mycosphaerella musicola	hypothetical protein	533	0	0.88	0.93	KXT08168.1
											Dothistroma septosporum	glycoside hydrolase family 12 protein	426	1e-146	0.73	0.81	EME47064.1
											Phialocephala scopiformis	concanavalin A-like lectin/glucanase	171	6e-47	0.36	0.57	KUJ13835.1
											Diaporthe ampelina	putative glycosyl transferase	158	6e-42	0.34	0.53	KKY34039.1
											Valsa mali var. pyri	Endoglucanase cel12A	152	3e-39	0.32	0.53	KUI57551.1
											Valsa mali	Endoglucanase cel12A	152	3e-39	0.32	0.53	KUI66602.1
											Microdochium bolleyi	concanavalin A-like lectin/glucanase domain-containing protein	150	9e-39	0.35	0.52	KXJ88329.1
											Podospora anserina	hypothetical protein	141	1e-35	0.31	0.49	XP_001907681.1
											Neurospora crassa	hypothetical protein	138	2e-34	0.33	0.52	XP_011393955.1
											Neurospora tetrasperma	hypothetical protein	137	3e-34	0.33	0.52	XP_009851405.1
Hypothetical	Mycfi1.estExt_fgenesh1_pg.C_20008	86491	-3.59731	5.37845e-14	XP_007923738.1	scaffold_2:8585094-8586179	None	None	None	Etoposide-induced protein 2.4 (EI24) (E-value=9.14e-06)	Mycosphaerella eumusae	hypothetical protein	509	1e-179	0.93	0.96	KXS93709.1
											Mycosphaerella musicola	hypothetical protein	492	4e-172	0.9	0.93	KXT08167.1
											Sphaerulina musiva	hypothetical protein	399	1e-136	0.69	0.83	EMF08185.1
											Zymoseptoria tritici	hypothetical protein	391	3e-133	0.69	0.82	XP_003847531.1
											Zymoseptoria brevis	hypothetical protein	389	2e-132	0.68	0.82	KJX95070.1
											Baudoinia panamericana	hypothetical protein	384	1e-130	0.66	0.82	XP_007674732.1
											Dothistroma septosporum	hypothetical protein	372	8e-126	0.65	0.8	EME38978.1
											Acidomyces richmondensis	hypothetical protein	372	8e-126	0.63	0.78	KXL47449.1
											Coniosporium apollinis	hypothetical protein	345	2e-115	0.59	0.76	XP_007782989.1
											Pyrenophora tritici-repentis	conserved hypothetical protein	345	4e-115	0.6	0.77	XP_001937287.1
Hypothetical	Genemark.3793_g	172781	-2.31752	2.84656e-05	XP_007924157.1	scaffold_2:8586759-8593020	Molecular Function: calcium ion binding	Calcium-binding EF-hand	Ca2+-modulated nonselective cation channel polycystin	None	Mycosphaerella eumusae	hypothetical protein	254	4e-78	0.81	0.9	KXS93711.1
Cytochrome P450	fgenesh1_pm.2_#_1098	187050	3.43853	1.82517e-13	XP_007924158.1	scaffold_2:8593112-8594780	Molecular Function: monooxygenase activity, heme binding, iron ion binding; Biological Process: electron transport	Cytochrome P450, E-class, group IV; Cytochrome P450	Cytochrome P450 CYP11/CYP12/CYP24/CYP27 subfamilies	Cytochrome P450 (E-value=2.68e-25); Cytochrome P450 (E-value=3.02e-16); abscisic acid 8'-hydroxylase (E-value=1.24e-13); cytochrome P450, cyclodipeptide synthase-associated (E-value=6.28e-06); carotene β-ring hydroxylase (E-value=6.69e-06)	Alternaria brassicicola	cytochrome P450	788	0	0.84	0.92	BAI52804.1
											Bipolaris victoriae	hypothetical protein	786	0	0.84	0.92	XP_014550121.1
											Pestalotiopsis fici	hypothetical protein	382	2e-123	0.46	0.63	XP_007839344.1
											Phialophora attae	Dihydromonacolin L monooxygenase LovA	377	3e-121	0.44	0.63	KPI42051.1
											Setosphaeria turcica	hypothetical protein	376	3e-121	0.47	0.63	XP_008020734.1
											Eutypa lata	putative cytochrome P450 protein	365	1e-116	0.42	0.58	XP_007795768.1
											Nectria haematococca	hypothetical protein	362	6e-116	0.42	0.62	XP_003044374.1
											Acidomyces richmondensis	hypothetical protein	354	2e-112	0.43	0.63	KXL46850.1
											Zymoseptoria brevis	cytochrome P450 like protein	351	3e-111	0.42	0.62	KJX93102.1
											Zymoseptoria tritici	putative P450 monooxygenase	350	5e-111	0.42	0.62	XP_003850661.1
Hypothetical/Poor homology to NmrA	gw1.2.2433.1	111310	2.96458	2.75367e-10	XP_007924159.1	scaffold_2:8596309-8597310	Molecular Function: catalytic activity, transcriptional repressor activity, binding;	NAD(P)-binding; NmrA-like	None	phenylcoumaran benzylic ether reductase (PCBER) like, atypical short chain dehydrogenase (E-value=1.72e-31); NmrA-like family (E-value=6.64e-10); NADH(P)-binding (E-value=5.83e-09); Nucleoside-diphosphate-sugar epimerase (E-value=1.79e-05); prephenate dehydrogenase (E-value=8.03e-03)	Bipolaris victoriae	hypothetical protein	427	1e-146	0.71	0.83	XP_014550122.1
											Aspergillus ruber	nmrA-like family protein	197	5e-57	0.38	0.55	EYE90492.1
											Neonectria ditissima	hypothetical protein	196	3e-56	0.37	0.53	KPM41025.1
											Aureobasidium pullulans	nmrA-like family protein	195	5e-56	0.38	0.52	KEQ78969.1
											Aspergillus calidoustus	Putative NmrA-like family protein	191	2e-54	0.39	0.56	CEL02563.1
											Neofusicoccum parvum	putative -like family protein	189	7e-54	0.38	0.54	XP_007584579.1
											Eutypa lata	putative -like family protein	189	1e-53	0.37	0.54	XP_007788726.1
											Neofusicoccum parvum	Putative NmrA-like family protein	186	2e-52	0.38	0.53	XP_007587526.1
											Colletotrichum fioriniae	hypothetical protein	184	5e-52	0.39	0.54	XP_007599552.1
											Colletotrichum nymphaeae	hypothetical protein	183	1e-51	0.37	0.54	KXH49419.1
Hypothetical with taurine catabolism dioxygenase-like domain	e_gw1.2.477.1	132918	10.8973	9.78941e-85	XP_007924160.1	scaffold_2:8597797-8599123	Molecular Function: oxidoreductase activity; Biological Process: electron transport	Taurine catabolism dioxygenase TauD/TfdA	None	Taurine catabolism dioxygenase TauD (E-value=5.99e-15); taurine dioxygenase, α-ketoglutarate-dependent (E-value=1.09e-11); taurine dioxygenase (E-value=8.20e-04)	Alternaria brassicicola	α-ketoglutarate dependent dioxygenase	643	0	0.81	0.88	BAJ10703.1
											Bipolaris victoriae	hypothetical protein	625	0	0.79	0.87	XP_014550123.1
											Talaromyces verruculosus	hypothetical protein	461	4e-158	0.59	0.74	KUL83683.1
											Colletotrichum higginsianum	α-ketoglutarate dependent xanthine dioxygenase	417	3e-141	0.55	0.71	CCF44935.1
											Magnaporthe oryzae	hypothetical protein	409	4e-137	0.51	0.67	ELQ32308.1
											Diaporthe amygdali	α-ketoglutarate dependent dioxygenase	377	9e-125	0.48	0.65	BAJ15869.1
											Macrophomina phaseolina	Taurine catabolism dioxygenase TauD/TfdA	327	2e-106	0.52	0.65	EKG09541.1
											Talaromyces stipitatus	conserved hypothetical protein	326	3e-105	0.47	0.63	XP_002478374.1
											Talaromyces cellulolyticus	hypothetical protein	326	4e-105	0.47	0.62	GAM34187.1
											Talaromyces verruculosus	hypothetical protein	322	2e-103	0.46	0.61	KUL88832.1
Fusicoccadiene synthase	e_gw1.2.213.1	132843	7.16471	1.27063e-42	XP_007924161.1	scaffold_2:8599812-8602323	isoprenoid biosynthesis	Polyprenyl synthetase	Geranylgeranyl pyrophosphate synthase/Polyprenyl synthetase	Trans-Isoprenyl Diphosphate Synthases, head-to-tail (E-value=7.71e-33); Geranylgeranyl pyrophosphate synthase (E-value=1.42e-23); Polyprenyl synthetase (E-value=4.87e-23); Non-plant terpene cyclases, class 1 (E-value=2.46e-21); prenyl transferase (E-value=3.83e-10); solanesyl diphosphate synthase (E-value=3.00e-08); Terpene synthase family, metal binding domain (E-value=4.97e-06)	Alternaria brassicicola	Fusicocca-2,10(14)-diene synthase	942	0	0.71	0.83	C9K2Q3.1
											Bipolaris victoriae	hypothetical protein	914	0	0.68	0.82	XP_014550177.1
											Talaromyces verruculosus	hypothetical protein	666	0	0.49	0.67	KUL83692.1
											Diaporthe amygdali	Fusicocca-2,10(14)-diene synthase	608	0	0.46	0.63	A2PZA5.1
											Magnaporthe oryzae	hypothetical protein	580	0	0.46	0.62	ELQ33806.1
											Gymnopus luxurians	hypothetical protein	541	1e-179	0.43	0.6	KIK55704.1
											Gymnopus luxurians	hypothetical protein	533	2e-176	0.41	0.61	KIK55691.1
											Gymnopus luxurians	hypothetical protein	524	3e-173	0.41	0.6	KIK55682.1
											Aspergillus stellatus	stellatatriene synthase	479	3e-155	0.38	0.58	BAT32889.1
											Talaromyces verruculosus	hypothetical protein	450	1e-143	0.37	0.58	KUL83301.1
Hypothetical	Genemark.3797_g	172785	NA	NA	XP_007924162.1	scaffold_2:8603216-8603814	None	None	None	None	None
Fusicoccadiene 8-ol C-15 hydroxylase	Mycfi1.e_gw1.2.701.1	30470	7.60012	1.03376e-50	XP_007922381.1	scaffold_2:8603939-8605702	Molecular Function: monooxygenase activity, heme binding, iron ion binding; Biological Process: electron transport	Cytochrome P450; Cytochrome P450, E-class, group I	Cytochrome P450 CYP3/CYP5/CYP6/CYP9 subfamilies	Cytochrome P450 (E-value=1.74e-45); Cytochrome P450 (E-value=1.19e-34); epsilon-ring hydroxylase (E-value=5.33e-16); carotene β-ring hydroxylase (E-value=5.05e-13); cytochrome P450, cyclodipeptide synthase-associated (E-value=1.40e-03)	Alternaria brassicicola	fusicoccadiene 8-ol C-15 hydroxylase	814	0	0.79	0.88	BAI52803.1
											Bipolaris victoriae	hypothetical protein	807	0	0.78	0.87	XP_014550176.1
											Macrophomina phaseolina	cytochrome P450	526	2e-179	0.55	0.69	EKG09544.1
											Talaromyces verruculosus	hypothetical protein	508	2e-172	0.51	0.67	KUL83686.1
											Diaporthe amygdali	fusicoccadiene 8-ol C-16 hydroxylase	488	3e-164	0.51	0.67	BAM71029.1
											Magnaporthe oryzae	hypothetical protein	456	2e-152	0.49	0.64	ELQ33805.1
											Colletotrichum higginsianum	benzoate 4-monooxygenase cytochrome P450	453	2e-150	0.45	0.63	CCF45815.1
											Aspergillus flavus	benzoate 4-monooxygenase cytochrome P450, putative	370	6e-119	0.43	0.59	XP_002380000.1
											Aspergillus flavus	cytochrome P450 monooxygenase	366	3e-117	0.42	0.58	KOC07833.1
											Trichophyton rubrum	cytochrome P450 CYP3/CYP5/CYP6/CYP9	363	7e-116	0.41	0.6	XP_003234525.1
O-methyltransferase	Mycfi1.fgenesh1_pm.C_scaffold_2000002	63149	7.20933	8.21869e-49	XP_007922679.1	scaffold_2:8605909-8607262	O-methyltransferase	O-methyltransferase, family 2	Hydroxyindole-O-methyltransferase and related SAM-dependent methyltransferases	O-methyltransferase (E-value=1.61e-19)	Alternaria brassicicola	methyltransferase	685	0	0.86	0.92	BAI44848.1
											Bipolaris victoriae	hypothetical protein	671	0	0.83	0.91	XP_014552817.1
											Setosphaeria turcica	hypothetical protein	558	0	0.84	0.91	XP_008028061.1
											Talaromyces verruculosus	hypothetical protein	425	5e-143	0.55	0.73	KUL83706.1
											Macrophomina phaselina	O-methyltransferase family 2	417	2e-140	0.57	0.72	EKG09545.1
											Phialocephala scopiformis	o-methyltransferase-like protein	290	2e-90	0.43	0.59	KUJ08091.1
											Pestalotiopsis fici	hypothetical protein	278	8e-86	0.42	0.58	XP_007836214.1
											Sclerotinia borealis	hypothetical protein	278	1e-85	0.4	0.56	ESZ98103.1
											Botrytis cinerea	similar to o-methyltransferase	276	3e-85	0.4	0.57	CCD53618.1
											Talaromyces verruculosus	hypothetical protein	270	1e-82	0.4	0.57	KUL82959.1
Cytochrome P450	fgenesh1_pm.2_#_1103	187055	5.68433	2.42726e-80	XP_007924163.1	scaffold_2:8608144-8609752	Molecular Function: monooxygenase activity, heme binding, iron ion binding; Biological Process: electron transport	Cytochrome P450, E-class, group IV; Cytochrome P450	Cytochrome P450 CYP2 subfamily	Cytochrome P450 (E-value=1.90e-29); Cytochrome P450 (E-value=1.50e-16); cytochrome P450 83B1 (E-value=1.50e-13); cytochrome P450, cyclodipeptide synthase-associated (E-value=6.06e-08); carotene β-ring hydroxylase (E-value=2.70e-04)	Alternaria brassicicola	cytochrome P450	754	0	0.81	0.91	BAI52802.1
											Bipolaris victoriae	hypothetical protein	744	0	0.8	0.9	XP_014552827.1
											Setosphaeria turcica	hypothetical protein	736	0	0.78	0.9	XP_008028201.1
											Talaromyces verruculosus	hypothetical protein	377	1e-121	0.44	0.63	KUL83712.1
											Diaporthe amygdali	dideacetyl fusicoccin A C-19 hydroxylase	332	8e-104	0.39	0.61	BAM71037.1
											Colletotrichum higginsianum	cytochrome P450 monooxygenase	307	7e-95	0.38	0.59	CCF36263.1
											Diaporthe amygdali	fusicocca-1,10(14)-diene-8β, 16-diol C-9 hydroxylase	291	2e-88	0.38	0.57	BAM71032.1
											Emmonsia crescens	hypothetical protein	291	3e-88	0.37	0.57	KKZ60376.1
											Aspergillus oryzae	cytochrome protein	286	1e-86	0.36	0.54	EIT75520.1
											Aspergillus oryzae	cytochrome P450	286	2e-86	0.36	0.54	XP_001827555.1
Fusicoccadiene C-8 hydroxylase	e_gw1.2.340.1	130725	4.38658	6.5597e-06	XP_007924164.1	scaffold_2:8610242-8612201	Molecular Function: monooxygenase activity, heme binding, iron ion binding; Biological Process: electron transport	Cytochrome P450; Cytochrome P450, E-class, group I	Cytochrome P450 CYP2 subfamily	Cytochrome P450 (E-value=2.40e-45); Cytochrome P450 (E-value=1.16e-28); flavonoid 3',5'-hydroxylase (E-value=1.42e-16); carotene β-ring hydroxylase (E-value=1.10e-08)	Alternaria brassicicola	fusicoccadiene C-8 hydroxylase	873	0	0.85	0.93	BAI52800.1
											Setosphaeria turcica	hypothetical protein	851	0	0.82	0.91	XP_008028204.1
											Talaromyces verruculosus	hypothetical protein	677	0	0.68	0.79	KUL83714.1
											Magnaporthe oryzae	hypothetical protein	660	0	0.64	0.78	ELQ32311.1
											Diaporthe amygdali	fusicoccadiene C-8 hydroxylase	659	0	0.64	0.78	BAM71030.1
											Colletotrichum higginsianum	cytochrome P450	642	0	0.63	0.77	CCF45816.1
											Aspergillus rambellii	hypothetical protein	506	4e-171	0.52	0.68	KKK25558.1
											Oidiodendron maius	hypothetical protein	501	3e-169	0.51	0.68	KIN08341.1
											Aspergillus udagawae	trichodiene oxygenase	499	3e-168	0.51	0.67	GAO85919.1
											Aspergillus calidoustus	hypothetical protein	500	3e-168	0.5	0.68	CEL04095.1

## Sheet: D
S5D Table
Up-regulated cluster											Blastp hits
Description in figure	JGI Gene ID	JGI Protein ID	log2FC	Adj. p-value	Accession	Location	GO Description	Interpro Description	KOG Description	Domains Identified	Species	Description	Max score	E-value	Percent Identity	Percent Similarity	Accession
Copper transporter	Mycfi1.e_gw1.7.1128.1	34933	-1.5126	2.05633e-06	XP_007929662.1	scaffold_8:1876289-1876925	Molecular Function: copper ion transporter activity; Biological Process: copper ion transport; Cellular Component: integral to membrane	Ctr copper transporter	Copper transporter	Ctr copper transporter family (E-value=5.41e-36)	Mycosphaerella musicola	hypothetical protein	290	6e-97	0.93	0.96	KXT15056.1
											Mycosphaerella eumusae	hypothetical protein	289	1e-96	0.93	0.96	KXT05009.1
											Dothistroma septosporum	hypothetical protein	209	2e-65	0.66	0.82	EME38494.1
											Sphaerulina musiva	Ctr copper transporter	193	4e-59	0.63	0.75	EMF13638.1
											Zymoseptoria tritici	hypothetical protein	191	3e-58	0.64	0.76	XP_003853128.1
											Exophiala sideris	hypothetical protein	189	1e-57	0.59	0.77	KIV84684.1
											Zymoseptoria brevis	ctr copper transporter family protein	188	7e-57	0.63	0.75	KJY02484.1
											Exophiala xenobiotica	hypothetical protein	184	3e-55	0.58	0.76	XP_013316196.1
											Verruconis gallopava	hypothetical protein	182	8e-55	0.58	0.75	KIW04151.1
											Exophiala dermatitidis	hypothetical protein	179	1e-53	0.59	0.73	XP_009159662.1
WD40 repeat-containing	estExt_Genewise1Plus.C_80798	156727	-0.0131264	0.978816	XP_007930145.1	scaffold_8:1877253-1879347	None	None	WD40 repeat-containing protein	WD40 repeat (E-value=2.01e-26); WD40 domain (E-value=2.83e-26); coronin (E-value=1.10e-05); WD domain, G-β repeat (E-value=6.03e-05); WD40 repeats (E-value=1.71e-04); aspartyl/glutamyl-tRNA(Asn/Gln) amidotransferase, C subunit (E-value=9.59e-03)	Mycosphaerella eumusae	hypothetical protein	902	0	0.94	0.95	KXT05035.1
											Mycosphaerella musicola	hypothetical protein	880	0	0.92	0.94	KXT15071.1
											Sphaerulina musiva	WD40 repeat-like protein	817	0	0.84	0.92	EMF13639.1
											Zymoseptoria brevis	rRNA processing protein Pwp1	798	0	0.83	0.89	KJY02481.1
											Dothistroma septosporum	hypothetical protein	772	0	0.79	0.87	EME38495.1
											Zymoseptoria tritici	PWP1 periodic tryptophan protein	739	0	0.77	0.83	XP_003853257.1
											Acidomyces richmondensis	hypothetical protein	659	0	0.69	0.81	KXL41317.1
											Baudoinia panamericana	hypothetical protein	643	0	0.68	0.79	XP_007677769.1
											Macrophomina phaseolina	hypothetical protein	631	0	0.65	0.75	EKG09215.1
											Diplodia seriata	putative periodic tryptophan protein 1	629	0	0.64	0.77	KKY19324.1
Haloacid dehalogenase-like	Mycfi1.e_gw1.42.44.1	46360	-0.74077	0.061587	XP_007931995.1	scaffold_12:1392383-1393111	Molecular Function: catalytic activity; Biological Process:metabolism	Haloacid dehalogenase-like hydrolase	None	2-haloalkanoic acid dehalogenase, type II (E-value=1.60e-23); Haloacid dehalogenase-like hydrolase (E-value=9.62e-15); FMN phosphatase YigB, HAD superfamily (E-value=7.70e-12); Haloacid dehalogenase superfamily, subfamily IA, (E-value=3.63e-10); Haloacid dehalogenase-like hydrolases (E-value=5.77e-04); dUMP phosphatase (E-value=5.31e-03)	Mycosphaerella eumusae	hypothetical protein	367	5e-125	0.74	0.85	KXS97012.1
											Dothistroma septosporum	hypothetical protein	321	7e-107	0.67	0.78	EME41528.1
											Bipolaris oryzae	hypothetical protein	315	1e-104	0.63	0.75	XP_007693044.1
											Stemphylium lycopersici	haloacid dehalogenase	314	3e-104	0.62	0.74	KNG49967.1
											Bipolaris sorokiniana	hypothetical protein	314	3e-104	0.63	0.75	XP_007701568.1
											Pyrenophora teres f. teres	hypothetical protein	314	3e-104	0.62	0.75	XP_003295764.1
											Setosphaeria turcica	hypothetical protein	314	4e-104	0.64	0.76	XP_008026237.1
											Bipolaris maydis	hypothetical protein	312	1e-103	0.63	0.74	XP_014075810.1
											Pyrenophora tritici-repentis	haloacid dehalogenase	311	4e-103	0.63	0.74	XP_001935602.1
											Bipolaris zeicola	hypothetical protein	311	6e-103	0.62	0.75	XP_007717124.1
DUF1793	Mycfi1.e_gw1.42.8.1	46339	0.348825	0.03668	XP_007931993.1	scaffold_12:1404651-1406833	None	None	None	Domain of unknown function (DUF1793) (E-value=7.80e-24); Uncharacterized conserved protein YfaS, α-2-macroglobulin family (E-value=6.76e-04)	Mycosphaerella musicola	hypothetical protein	1033	0	0.86	0.92	KXT09455.1
											Talaromyces islandicus	Outer capsid protein VP4	726	0	0.6	0.74	CRG87869.1
											Oidiodendron maius	hypothetical protein	726	0	0.6	0.75	KIM98597.1
											Mycosphaerella fijiensis	hypothetical protein	668	0	0.58	0.71	XP_007922171.1
											Mycosphaerella musicola	hypothetical protein	667	0	0.58	0.72	KXT11724.1
											Dothistroma septosporum	hypothetical protein	664	0	0.57	0.71	EME48454.1
											Sphaerulina musiva	hypothetical protein	660	0	0.55	0.7	EMF16485.1
											Acidomyces richmondensis	hypothetical protein	636	0	0.58	0.73	KXL43620.1
											Zymoseptoria brevis	DUF1793-domain-containing protein	554	0	0.48	0.64	KJX96342.1
											Zymoseptoria tritici	glutaminase A L-glutamine amidohydrolase	554	0	0.49	0.64	XP_003852771.1
Hypothetical	Genemark.11029_g	180017	2.22965	0.00146072	XP_007932203.1	scaffold_12:1409192-1410216	None	None	None	None	Mycosphaerella eumusae	hypothetical protein	104	2e-24	0.73	0.87	KXS97017.1
											Mycosphaerella musicola	hypothetical protein	88.6	2e-18	0.58	0.74	KXT08111.1
Hypothetical	Mycfi1.estExt_fgenesh1_pg.C_420011	89253	7.63151	5.7393e-55	XP_007932204.1	scaffold_12:1434107-1434779	None	None	None	None	None
Hypothetical/DUF3328	Mycfi1.fgenesh1_pg.C_scaffold_42000010	85108	7.23514	2.20226e-150	XP_007932205.1	scaffold_12:1438728-1439767	None	None	None	Domain of unknown function (DUF3328) (E-value=4.97e-33)	Mycosphaerella musicola	hypothetical protein	476	1e-166	0.78	0.86	KXT08109.1
											Mycosphaerella eumusae	hypothetical protein	475	5e-166	0.79	0.87	KXS96994.1
											Sphaerulina musiva	hypothetical protein	335	5e-111	0.58	0.73	EMF16772.1
											Bipolaris maydis	hypothetical protein	231	1e-70	0.44	0.62	XP_014074121.1
											Zymoseptoria brevis	hypothetical protein	226	2e-68	0.45	0.62	KJY00855.1
											Bipolaris oryzae	hypothetical protein	224	9e-68	0.44	0.6	XP_007689480.1
											Bipolaris victoriae	hypothetical protein	219	6e-66	0.43	0.58	XP_014553924.1
											Zymoseptoria brevis	hypothetical protein	214	7e-64	0.43	0.62	KJX94101.1
											Bipolaris zeicola	hypothetical protein	209	8e-63	0.48	0.64	XP_007709522.1
											Sphaerulina musiva	hypothetical protein	194	1e-57	0.52	0.71	EMF16183.1
Hypothetical/DUF3328	fgenesh1_kg.12_#_45_#_4414210:1	184222	4.06801	1.7431e-25	XP_007932206.1	scaffold_12:1440023-1441125	None	None	None	Domain of unknown function (DUF3328) (E-value=1.50e-30)	Mycosphaerella eumusae	hypothetical protein	316	9e-105	0.67	0.79	KXS96993.1
											Sphaerulina musiva	hypothetical protein	216	2e-67	0.54	0.66	EMF16771.1
											Mycosphaerella musicola	hypothetical protein	161	6e-45	0.4	0.59	KXT10062.1
											Mycosphaerella musicola	hypothetical protein	153	1e-41	0.38	0.59	KXT10055.1
											Dothistroma septosporum	hypothetical protein	147	2e-40	0.39	0.54	EME42939.1
											Sphaerulina musiva	hypothetical protein	145	1e-38	0.4	0.6	EMF16824.1
											Mycosphaerella eumusae	hypothetical protein	138	1e-35	0.34	0.54	KXT07144.1
											Mycosphaerella musicola	hypothetical protein	134	2e-34	0.36	0.55	KXT10167.1
											Zymoseptoria brevis	hypothetical protein	134	7e-34	0.38	0.59	KJY02139.1
											Mycosphaerella eumusae	hypothetical protein	132	2e-33	0.38	0.56	KXT01273.1
Hypothetical/DUF3328	Mycfi1.fgenesh1_pg.C_scaffold_42000007	85105	6.5278	1.07664e-26	XP_007932207.1	scaffold_12:1442563-1443400	None	None	None	Domain of unknown function (DUF3328) (E-value=2.17e-14)	Mycosphaerella eumusae	hypothetical protein	281	3e-92	0.69	0.82	KXS97016.1
											Setosphaeria turcica	hypothetical protein	100	1e-21	0.32	0.5	XP_008027891.1
											Dothistroma septosporum	hypothetical protein	98.2	5e-21	0.38	0.52	EME42940.1
											Sphaerulina musiva	hypothetical protein	97.4	1e-20	0.35	0.51	EMF17924.1
											Stemphylium lycopersici	hypothetical protein	93.6	3e-19	0.32	0.51	KNG45794.1
											Mycosphaerella eumusae	hypothetical protein	92	9e-19	0.36	0.54	KXT00759.1
											Pyrenophora teres f. teres	hypothetical protein	91.3	2e-18	0.31	0.51	XP_003301089.1
											Bipolaris victoriae	hypothetical protein	90.1	4e-18	0.3	0.51	XP_014562361.1
											Rasamsonia emersonii	hypothetical protein	89.4	1e-17	0.37	0.49	XP_013325995.1
											Bipolaris zeicola	hypothetical protein	88.2	2e-17	0.3	0.51	XP_007715262.1
Hypothetical	Genemark.11034_g	180022	1.13589	0.00140441	XP_007932208.1	scaffold_12:1444293-1454654	None	None	None	None	None
Ubiquinone oxidoreductase	Mycfi1.estExt_Genewise1Plus.C_420024	61110	-0.125887	0.471641	XP_007932009.1	scaffold_12:1483550-1484434	None	None	None	C-terminal of NADH-ubiquinone oxidoreductase 21 kDa subunit (E-value=7.64e-37); NADH-ubiquinone oxidoreductase complex I, 21 kDa subunit (E-value=6.94e-27); complex I subunit (E-value=2.49e-07)	Mycosphaerella musicola	hypothetical protein	367	4e-126	0.91	0.94	KXT01147.1
											Mycosphaerella eumusae	hypothetical protein	366	5e-126	0.91	0.93	KXS97009.1
											Mycosphaerella musicola	hypothetical protein	353	3e-120	0.89	0.93	KXT01146.1
											Zymoseptoria brevis	nadh-ubiquinone oxidoreductase 21 kda subunit like protein	319	2e-107	0.78	0.86	KJX98488.1
											Zymoseptoria tritici	hypothetical protein	318	4e-107	0.78	0.86	XP_003853924.1
											Sphaerulina musiva	hypothetical protein	310	9e-104	0.77	0.84	EMF11425.1
											Dothistroma septosporum	hypothetical protein	306	3e-102	0.76	0.86	EME41846.1
											Acidomyces richmondensis	hypothetical protein	295	9e-98	0.71	0.82	KXL47415.1
											Coniosporium apollinis	hypothetical protein	258	2e-83	0.69	0.84	XP_007780680.1
											Oidiodendron maius	hypothetical protein	256	6e-83	0.72	0.81	KIN07969.1
DNA or RNA helicase-like	estExt_Genewise1Plus.C_120438	158285	0.0630396	0.808175	XP_007932209.1	scaffold_12:1484683-1489040	None	None	DEAD box containing helicases	Superfamily I DNA and/or RNA helicase (E-value=2.59e-33); AAA domain (E-value=1.08e-30); DNA helicase, putative (E-value=4.97e-22); AAA domain (E-value=6.90e-11)	Mycosphaerella eumusae	hypothetical protein	2330	0	0.89	0.94	KXS96995.1
											Mycosphaerella musicola	hypothetical protein	2298	0	0.88	0.93	KXT01149.1
											Sphaerulina musiva	hypothetical protein	1990	0	0.76	0.86	EMF11424.1
											Dothistroma septosporum	hypothetical protein	1912	0	0.73	0.84	EME41849.1
											Zymoseptoria tritici	hypothetical protein	1892	0	0.72	0.84	XP_003854346.1
											Zymoseptoria brevis	DEAD helicases superfamily protein (Aquarius)	1885	0	0.72	0.84	KJX98489.1
											Baudoinia panamericana	hypothetical protein	1585	0	0.62	0.76	XP_007680054.1
											Coniosporium apollinis	hypothetical protein	1550	0	0.62	0.76	XP_007780681.1
											Aureobasidium pullulans	P-loop containing nucleoside triphosphate hydrolase protein	1538	0	0.6	0.75	KEQ88708.1
											Aureobasidium melanogenum	P-loop containing nucleoside triphosphate hydrolase protein	1535	0	0.6	0.75	KEQ65884.1
Hypothetical	fgenesh1_kg.12_#_47_#_4412265:1	184224	-1.22288	0.00907637	XP_007932210.1	scaffold_12:1499085-1499976	None	None	None	None	Aspergillus calidoustus	hypothetical protein	95.5	2e-22	0.42	0.57	CEL10999.1
											Fusarium verticillioides	hypothetical protein	94.7	5e-22	0.48	0.6	EWG50117.1
											Fusarium oxysporum FOSC 3-a	hypothetical protein	94.4	7e-22	0.45	0.55	EWY83185.1
											Fusarium fujikuroi	uncharacterized protein	94	1e-21	0.48	0.59	KLO83349.1
											Fusarium fujikuroi IMI 58289	uncharacterized protein	94	1e-21	0.48	0.59	CCT69220.1
											Fusarium oxysporum Fo47	hypothetical protein	93.6	1e-21	0.48	0.59	EWZ32984.1
											Fusarium oxysporum Fo5176	hypothetical protein	93.6	1e-21	0.48	0.59	EGU80931.1
											Fusarium oxysporum f. sp. radicis-lycopersici	hypothetical protein	85.1	2e-18	0.43	0.6	EXL39372.1
											Trichoderma virens	hypothetical protein	81.3	5e-17	0.42	0.57	XP_013955326.1
											Chaetomium globosum	predicted protein	79.7	3e-16	0.4	0.58	XP_001223283.1

## Sheet: E
S5E Table
Up-regulated cluster											Blastp hits
Description in figure	JGI Gene ID	JGI Protein ID	log2FC	Adj. p-value	Accession	Location	GO Description	Interpro Description	KOG Description	Domains Identified	Species	Description	Max score	E-value	Percent Identity	Percent Similarity	Accession
No more gene models on rest of scaffold
Hypothetical	Genemark.2209_g	171197	2.68312	0.00141082	XP_007922924.1	scaffold_2:142051-146852	None	None	None	None	None
Hypothetical/DUF3328	estExt_fgenesh1_kg.C_20001	210184	5.28261	8.50047e-51	XP_007922925.1	scaffold_2:147778-148569	None	None	None	Domain of unknown function (DUF3328) (E-value=5.30e-14)	Mycosphaerella eumusae	hypothetical protein	305	2e-101	0.75	0.85	KXS98068.1
											Mycosphaerella musicola	hypothetical protein	267	2e-84	0.7	0.8	KXS95060.1
											Mycosphaerella fijiensis	hypothetical protein	110	3e-25	0.41	0.51	XP_007923824.1
											Mycosphaerella eumusae	hypothetical protein	107	6e-24	0.41	0.5	KXT00538.1
											Sphaerulina musiva	hypothetical protein	103	2e-23	0.4	0.53	EMF10216.1
											Mycosphaerella eumusae	hypothetical protein	102	1e-22	0.35	0.52	KXS95727.1
											Mycosphaerella musicola	hypothetical protein	106	2e-22	0.41	0.51	KXT08698.1
											Stachybotrys chartarum	hypothetical protein	101	3e-22	0.42	0.53	KEY71912.1
											Phialophora attae	hypothetical protein	99.8	1e-21	0.37	0.54	KPI36084.1
											Fonsecaea multimorphosa	hypothetical protein	94.4	2e-19	0.36	0.53	KIX96817.1
Hypothetical/DUF3328	estExt_fgenesh1_pm.C_20002	202063	8.704	7.22021e-57	XP_007922926.1	scaffold_2:178238-179516	None	None	None	Domain of unknown function (DUF3328) (E-value=2.39e-34)	Mycosphaerella musicola	hypothetical protein	496	3e-173	0.74	0.82	KXS95061.1
											Mycosphaerella eumusae	hypothetical protein	358	8e-121	0.77	0.84	KXS98081.1
											Mycosphaerella musicola	hypothetical protein	167	5e-45	0.36	0.54	KXT11662.1
											Bipolaris victoriae	hypothetical protein	162	1e-43	0.38	0.54	XP_014556522.1
											Bipolaris zeicola	hypothetical protein	162	1e-43	0.38	0.54	XP_007713077.1
											Bipolaris oryzae	hypothetical protein	154	8e-41	0.4	0.57	XP_007683931.1
											Parastagonospora nodorum	hypothetical protein	147	1e-37	0.34	0.52	XP_001798210.1
											Zymoseptoria brevis	hypothetical protein	145	1e-36	0.37	0.5	KJX93448.1
											Zymoseptoria tritici	hypothetical protein	139	5e-36	0.38	0.57	XP_003856893.1
											Zymoseptoria brevis	hypothetical protein	136	1e-33	0.35	0.51	KJX93188.1
Hypothetical	estExt_fgenesh1_kg.C_20003	210186	8.72186	7.98512e-89	XP_007922927.1	scaffold_2:188287-189311	None	None	None	DNA polymerase III subunits gamma and tau (E-value=6.78e-03)	Mycosphaerella eumusae	hypothetical protein	273	3e-89	0.75	0.82	KXS98083.1
											Mycosphaerella musicola	hypothetical protein	276	7e-89	0.81	0.86	KXS95060.1
											Cyberlindnera jadinii	unnamed protein product	60.8	2e-08	0.34	0.45	CEP20763.1
											Geobacter bemidjiensis	hypothetical protein	57.4	1e-06	0.29	0.41	WP_012530185.1
											Geobacter bremensis	hypothetical protein	53.9	2e-05	0.27	0.41	WP_026840865.1
											Mesorhizobium loti	tRNA synthetase RNA-binding protein	51.2	0.0001	0.25	0.46	WP_027034650.1
											Streptomyces sp. CdTB01	hypothetical protein	50.8	0.0001	0.27	0.44	WP_058925642.1
											Mesorhizobium sp. URHC0008	tRNA synthetase RNA-binding protein	50.8	0.0002	0.25	0.46	WP_027042192.1
											Mesorhizobium ciceri	tRNA synthetase RNA-binding protein	50.8	0.0002	0.25	0.43	WP_027038622.1
											Mesorhizobium loti	tRNA synthetase RNA-binding protein	50.4	0.0002	0.25	0.45	WP_027057480.1
Hypothetical/DUF3237	gw1.2.3991.1	122611	3.11413	4.36997e-30	XP_007922928.1	scaffold_2:190695-191123	None	None	None	Protein of unknown function (DUF3237) (E-value=1.35e-37); hypothetical protein (E-value=6.69e-17)	Mycosphaerella musicola	hypothetical protein	262	1e-85	0.86	0.94	KXT17379.1
											Dothistroma septosporum	hypothetical protein	225	8e-72	0.74	0.85	EME47797.1
											Macrophomina phaseolina	Scytalone dehydratase	221	3e-70	0.71	0.82	EKG11465.1
											Acidomyces richmondensis	hypothetical protein	211	2e-66	0.68	0.78	KXL48164.1
											Zymoseptoria brevis	hypothetical protein	227	3e-66	0.77	0.82	KJX98317.1
											Macrophomina phaseolina	hypothetical protein	205	5e-64	0.67	0.8	EKG21666.1
											Aspergillus oryzae	hypothetical protein	203	3e-63	0.66	0.76	XP_001816551.2
											Aspergillus flavus	hypothetical protein	203	3e-63	0.66	0.76	KOC14199.1
											Aspergillus flavus	conserved hypothetical protein	203	3e-63	0.66	0.76	XP_002383558.1
											Aspergillus niger	hypothetical protein	203	4e-63	0.65	0.77	XP_001390520.1
Vacuolar assembly/sorting protein VPS16	Mycfi1.estExt_Genewise1Plus.C_200017	60175	0.0483384	0.828634	XP_007922652.1	scaffold_2:191516-194126	Biological Process: intracellular protein transport; Cellular Component: cytoplasm	Vps16, C-terminal; Vps16, N-terminal	Vacuolar assembly/sorting protein VPS16	Vps16, N-terminal region (E-value=4.64e-98); Vps16, C-terminal region (E-value=5.81e-80); WD40 domain (E-value=2.23e-03)	Mycosphaerella musicola	hypothetical protein	1575	0	0.96	0.98	KXT17378.1
											Mycosphaerella eumusae	hypothetical protein	1573	0	0.96	0.97	KXT05985.1
											Zymoseptoria tritici	hypothetical protein	1380	0	0.83	0.91	XP_003855617.1
											Sphaerulina musiva	vacuolar protein sorting-associated protein	1379	0	0.83	0.92	EMF15307.1
											Zymoseptoria brevis	hypothetical protein	1377	0	0.82	0.91	KJX98317.1
											Baudoinia panamericana	hypothetical protein	1337	0	0.79	0.9	XP_007674604.1
											Dothistroma septosporum	hypothetical protein	1331	0	0.79	0.89	EME47796.1
											Acidomyces richmondensis	hypothetical protein	1274	0	0.76	0.88	KXL48165.1
											Diplodia seriata	putative vacuolar protein sorting vps16	1183	0	0.69	0.83	KKY16640.1
											Macrophomina phaseolina	Vps16	1182	0	0.69	0.84	EKG16533.1
Hypothetical	Genemark.2215_g	171203	NA	NA	XP_007922929.1	scaffold_2:194132-194310	None	None	None	None	None
Hypothetical	estExt_fgenesh1_kg.C_20004	210187	0.629762	0.181473	XP_007922931.1	scaffold_2:194265-196263	None	None	None	None	Mycosphaerella musicola	hypothetical protein	560	0	0.87	0.92	KXT17353.1
											Mycosphaerella eumusae	hypothetical protein	489	1e-169	0.82	0.88	KXT05988.1
											Sphaerulina musiva	hypothetical protein	373	4e-124	0.59	0.76	EMF15306.1
											Zymoseptoria brevis	hypothetical protein	370	1e-120	0.58	0.76	KJX98310.1
											Dothistroma septosporum	hypothetical protein	360	1e-119	0.6	0.74	EME47798.1
											Zymoseptoria tritici	hypothetical protein	359	1e-116	0.6	0.78	XP_003854894.1
											Acidomyces richmondensis	hypothetical protein	332	3e-108	0.55	0.69	KXL48166.1
											Baudoinia panamericana	hypothetical protein	330	3e-107	0.51	0.69	XP_007674722.1
											Aureobasidium melanogenum	hypothetical protein	256	3e-78	0.43	0.61	KEQ63930.1
											Aureobasidium namibiae	hypothetical protein	249	1e-75	0.43	0.6	XP_013429556.1

## Sheet: F
S5F Table
Up-regulated cluster											Blastp hits
Description in figure	JGI Gene ID	JGI Protein ID	log2FC	Adj. p-value	Accession	Location	GO Description	Interpro Description	KOG Description	Domains Identified	Species	Description	Max score	E-value	Percent Identity	Percent Similarity	Accession
Hypothetical	Mycfi1.estExt_Genewise1Plus.C_100050	58413	0.277715	0.710161	XP_007930599.1	scaffold_9:241794-244932	None	None	None	transient-receptor-potential calcium channel protein (E-value=2.98e-05); ion transport protein (E-value=1.11e-04)	Mycosphaerella eumusae	hypothetical protein	1067	0	0.9	0.92	KXS94009.1
											Sphaerulina musiva	hypothetical protein	766	0	0.67	0.78	EMF09229.1
											Dothistroma septosporum	hypothetical protein	685	0	0.7	0.79	EME40467.1
											Zymoseptoria tritici	Ca2+/Mg2+-permeable cation channel	669	0	0.58	0.7	XP_003849505.1
											Zymoseptoria brevis	ion transporter like protein	662	0	0.58	0.7	KJY02365.1
											Baudoinia panamericana	hypothetical protein	660	0	0.57	0.69	XP_007681301.1
											Bipolaris maydis	hypothetical protein	512	2e-169	0.53	0.68	XP_014084586.1
											Aureobasidium subglaciale	hypothetical protein	512	2e-169	0.49	0.62	XP_013348681.1
											Aureobasidium pullulans	hypothetical protein	509	2e-168	0.49	0.62	KEQ88103.1
											Sclerotinia borealis	receptor-activated Ca2+-permeable cation channel	504	6e-165	0.5	0.66	ESZ90138.1
Hypothetical	Genemark.9429_g	178417	NA	NA	XP_007930660.1	scaffold_9:247192-247435	None	None	None	None	Aspergillus oryzae	hypothetical protein	46.2	0.001	0.46	0.68	EIT75643.1
											Tuber melanosporum	hypothetical protein	44.7	0.004	0.45	0.66	XP_002837738.1
											Aspergillus flavus	conserved hypothetical protein	44.7	0.004	0.44	0.68	XP_002384923.1
											Aspergillus oryzae	hypothetical protein	44.3	0.004	0.44	0.68	XP_001827677.2
											Aspergillus calidoustus	hypothetical protein	44.3	0.005	0.5	0.67	CEL11164.1
											Aspergillus oryzae	unnamed protein product	44.3	0.006	0.44	0.68	BAE66544.1
											Aspergillus flavus	hypothetical protein	44.3	0.006	0.44	0.68	KOC09986.1
											Fusarium oxysporum f. sp. pisi	hypothetical protein	42.7	0.019	0.45	0.68	EXA34251.1
											Fusarium oxysporum f. sp. raphani	hypothetical protein	42.7	0.019	0.45	0.68	EXK82039.1
Hypothetical	estExt_Genemark.C_90030	208916	-0.858552	0.378434	XP_007930661.1	scaffold_9:247461-248511	None	None	None	None	Rhizoctonia solani AG-3 Rhs1AP	hypothetical protein	45.1	0.016	0.29	0.4	EUC55680.1
Hypothetical/DUF3328	e_gw1.9.595.1	144082	7.64413	7.57532e-109	XP_007930662.1	scaffold_9:248555-249513	None	None	None	Domain of unknown function (DUF3328) (E-value=9.75e-34)	Mycosphaerella musicola	hypothetical protein	310	2e-102	0.65	0.73	KXT15673.1
											Mycosphaerella eumusae	hypothetical protein	310	1e-101	0.64	0.74	KXS98427.1
											Zymoseptoria tritici	hypothetical protein	239	2e-74	0.58	0.72	XP_003852117.1
											Bipolaris maydis	hypothetical protein	194	8e-58	0.49	0.69	XP_014072452.1
											Bipolaris maydis	hypothetical protein	191	7e-57	0.49	0.69	EMD85010.1
											Pyrenophora tritici-repentis	predicted protein	191	2e-56	0.47	0.66	XP_001938806.1
											Oidiodendron maius	hypothetical protein	193	2e-56	0.46	0.65	KIN09126.1
											Bipolaris oryzae	hypothetical protein	191	7e-56	0.48	0.64	XP_007689644.1
											Bipolaris victoriae	hypothetical protein	190	2e-55	0.48	0.63	XP_014551465.1
											Bipolaris zeicola	hypothetical protein	187	3e-54	0.47	0.63	XP_007718840.1
Hypothetical/DUF3328	fgenesh1_pg.9_#_17	199506	9.76095	3.00594e-156	XP_007930663.1	scaffold_9:255414-256462	None	None	None	Domain of unknown function (DUF3328) (E-value=2.87e-20)	Zymoseptoria brevis	hypothetical protein	275	1e-88	0.74	0.82	KJY02139.1
											Mycosphaerella musicola	hypothetical protein	218	2e-66	0.57	0.7	KXT15679.1
											Mycosphaerella eumusae	hypothetical protein	216	1e-65	0.58	0.69	KXS98435.1
											Mycosphaerella musicola	hypothetical protein	127	3e-32	0.41	0.61	KXT10062.1
											Sphaerulina musiva	hypothetical protein	120	7e-30	0.43	0.62	EMF10390.1
											Zymoseptoria tritici	hypothetical protein	115	2e-28	0.4	0.54	XP_003848272.1
											Mycosphaerella musicola	hypothetical protein	117	2e-28	0.38	0.53	KXT10167.1
											Mycosphaerella fijiensis	hypothetical protein	113	2e-27	0.37	0.54	XP_007932206.1
											Mycosphaerella musicola	hypothetical protein	110	2e-25	0.4	0.58	KXT10055.1
											Mycosphaerella eumusae	hypothetical protein	105	2e-23	0.38	0.54	KXT07144.1
Hypothetical	fgenesh1_kg.9_#_12_#_4417424:1	183842	13.3091	5.18499e-155	XP_007930664.1	scaffold_9:256723-257744	None	None	None	None	Medicago truncatula	histone-lysine N-methyltransferase ATXR3	50.1	0.0003	0.25	0.41	XP_003597050.2
											Haliaeetus albicilla	uncharacterized protein	48.9	0.0004	0.36	0.51	XP_009921493.1
											Sciadopitys verticillata	conserved hypothetical protein Ycf2	47.8	0.002	0.3	0.47	YP_009240129.1
											Nematostella vectensis	predicted protein	46.6	0.004	0.2	0.5	XP_001629220.1
											Aplysia californica	feeding circuit activating peptides precursor	45.8	0.006	0.26	0.51	NP_001191518.1
											Allomyces macrogynus	hypothetical protein	43.9	0.007	0.29	0.51	KNE73444.1
											Solenopsis invicta	nucleolar MIF4G domain-containing protein 1 homolog	44.7	0.014	0.36	0.5	XP_011165167.1
											Allomyces macrogynus	hypothetical protein	43.5	0.029	0.31	0.52	KNE64887.1
											Mycoplasma iowae	hypothetical protein	43.1	0.042	0.27	0.54	WP_004025492.1
Hypothetical/DUF3328	estExt_Genewise1Plus.C_90054	157089	11.4459	2.60354e-137	XP_007930665.1	scaffold_9:258260-259476	None	None	None	Domain of unknown function (DUF3328) (E-value=3.07e-24)	Mycosphaerella musicola	hypothetical protein	232	4e-72	0.56	0.68	KXT15651.1
											Mycosphaerella eumusae	hypothetical protein	203	2e-61	0.57	0.69	KXS98423.1
											Mycosphaerella fijiensis	hypothetical protein	144	2e-38	0.39	0.56	XP_007930662.1
											Mycosphaerella eumusae	hypothetical protein	145	3e-38	0.41	0.56	KXS98427.1
											Mycosphaerella musicola	hypothetical protein	141	6e-37	0.4	0.55	KXT15673.1
											Zymoseptoria tritici	hypothetical protein	132	6e-35	0.54	0.66	XP_003852118.1
											Bipolaris zeicola	hypothetical protein	125	1e-30	0.36	0.53	XP_007718840.1
											Bipolaris victoriae	hypothetical protein	124	1e-30	0.36	0.53	XP_014551465.1
											Pyrenophora teres f. teres	hypothetical protein	124	2e-30	0.37	0.51	XP_003306724.1
											Pyrenophora tritici-repentis	predicted protein	122	3e-30	0.37	0.51	XP_001938806.1
PI31 proteasome regulator	estExt_fgenesh1_kg.C_90013	212339	0.35611	0.203946	XP_007930666.1	scaffold_9:263221-264619	None	None	Proteasome formation inhibitor PI31	PI31 proteasome regulator N-terminal (E-value=6.47e-25); PI31 proteasome regulator (E-value=7.11e-10)	Mycosphaerella eumusae	hypothetical protein	482	3e-166	0.87	0.92	KXS94006.1
											Sphaerulina musiva	PI31 Prot Reg-domain-containing protein	385	3e-128	0.7	0.81	EMF09256.1
											Zymoseptoria brevis	pi31 proteasome regulator like protein	385	5e-128	0.71	0.79	KJY02364.1
											Zymoseptoria tritici	hypothetical protein	384	1e-127	0.71	0.8	XP_003849504.1
											Baudoinia panamericana	hypothetical protein	358	2e-117	0.65	0.76	XP_007681304.1
											Dothistroma septosporum	hypothetical protein	340	1e-110	0.64	0.79	EME41075.1
											Macrophomina phaseolina	PI31 proteasome regulator	282	8e-88	0.53	0.66	EKG13379.1
											Acidomyces richmondensis	hypothetical protein	271	9e-84	0.56	0.67	KXL50054.1
											Coniosporium apollinis	hypothetical protein	271	2e-83	0.52	0.66	XP_007776326.1
											Bipolaris zeicola	hypothetical protein	263	2e-80	0.51	0.65	XP_007715633.1
Hypothetical	estExt_fgenesh1_kg.C_90014	212340	2.74928	0.0152788	XP_007930667.1	scaffold_9:264670-265373	None	None	None	None	None
Hypothetical/DUF3112	gw1.9.1474.1	120468	-3.49365	0.0182185	XP_007930668.1	scaffold_9:265446-266384	None	None	None	Protein of unknown function (DUF3112) (E-value=1.29e-18)	Dothistroma septosporum	hypothetical protein	246	1e-73	0.5	0.62	EME41033.1
											Sphaerulina musiva	hypothetical protein	232	2e-68	0.44	0.61	EMF09488.1
											Acidomyces richmondensis	hypothetical protein	208	3e-61	0.42	0.58	KYG47755.1
											Zymoseptoria tritici	hypothetical protein	204	6e-60	0.44	0.61	XP_003849298.1
											Acidomyces richmondensis	hypothetical protein	206	3e-59	0.42	0.59	KXL49258.1
											Zymoseptoria brevis	hypothetical protein	202	7e-59	0.41	0.58	KJX95918.1
											Baudoinia panamericana	hypothetical protein	187	8e-52	0.4	0.56	XP_007680867.1
											Coniosporium apollinis	hypothetical protein	183	2e-50	0.4	0.57	XP_007776325.1
											Aureobasidium pullulans	hypothetical protein	182	5e-50	0.4	0.54	KEQ85548.1
											Aureobasidium subglaciale	hypothetical protein	182	7e-50	0.38	0.55	XP_013345152.1

## Sheet: G
S5G Table
Up-regulated cluster											Blastp hits
Description in figure	JGI Gene ID	JGI Protein ID	log2FC	Adj. p-value	Accession	Location	GO Description	Interpro Description	KOG Description	Domains Identified	Species	Description	Max score	E-value	Percent Identity	Percent Similarity	Accession
Pyridine nucleotide-disulfide oxidoreductase	estExt_Genewise1Plus.C_31373	152800	0.690748	0.0109936	XP_007925197.1	scaffold_3:3871701-3906594	Molecular Function: FAD binding, oxidoreductase activity	Pyridine nucleotide-disulphide oxidoreductase, NAD-binding region	Flavin-containing monooxygenase	Predicted flavoprotein CzcO associated with the cation diffusion facilitator CzcD (E-value=4.79e-31); Pyridine nucleotide-disulphide oxidoreductase (E-value=7.95e-18); Flavin-binding monooxygenase-like (E-value=1.87e-14); flavin-containing monooxygenase FMO GS-OX (E-value=2.83e-10); putative bacillithiol system oxidoreductase, YpdA family (E-value=3.91e-09); glutathione reductase (E-value=5.33e-0…	Mycosphaerella eumusae	hypothetical protein	1099	0	0.95	0.97	KXS98794.1
											Mycosphaerella musicola	hypothetical protein	1092	0	0.94	0.96	KXT15400.1
											Sphaerulina musiva	FAD/NAD(P)-binding domain-containing protein	937	0	0.79	0.89	EMF13822.1
											Dothistroma septosporum	hypothetical protein	868	0	0.72	0.85	EME45787.1
											Phialophora attae	4-hydroxyacetophenone monooxygenase	724	0	0.63	0.75	KPI43950.1
											Pestalotiopsis fici	hypothetical protein	676	0	0.58	0.72	XP_007830704.1
											Colletotrichum fioriniae	hypothetical protein	669	0	0.57	0.73	XP_007592197.1
											Colletotrichum simmondsii	hypothetical protein	668	0	0.57	0.73	KXH32876.1
											Colletotrichum nymphaea	hypothetical protein	667	0	0.57	0.73	KXH37311.1
											Colletotrichum salicis	hypothetical protein	667	0	0.56	0.73	KXH60991.1
SnoaL-like polyketide cyclase	estExt_fgenesh1_pg.C_30593	214787	1.34743	0.000187244	XP_007925198.1	scaffold_3:3906821-3908224	None	None	None	SnoaL-like polyketide cyclase (E-value=4.09e-06)	Mycosphaerella musicola	hypothetical protein	788	0	0.92	0.94	KXT15414.1
											Zymoseptoria tritici	hypothetical protein	626	0	0.71	0.82	XP_003854085.1
											Zymoseptoria brevis	hypothetical protein	625	0	0.72	0.82	KJX92560.1
											Dothistroma septosporum	hypothetical protein	625	0	0.71	0.82	EME45788.1
											Sphaerulina musiva	hypothetical protein	550	0	0.6	0.73	EMF13403.1
											Phialocephala scopiformis	NTF2-like protein	459	5e-156	0.57	0.71	KUJ17600.1
											Phaeomoniella chlamydospora	putative lea domain protein	452	7e-153	0.55	0.71	KKY26503.1
											Exophiala aquamarina	carboxymethylenebutenolidase	446	1e-150	0.53	0.69	XP_013266158.1
											Oidiodendron maius	hypothetical protein	445	3e-150	0.53	0.7	KIN08989.1
											Fusarium graminearum	unnamed protein product	442	2e-149	0.55	0.69	CEF84297.1
Chromosome segregation ATPase	estExt_Genewise1Plus.C_31381	152806	0.884172	0.000531839	XP_007925199.1	scaffold_3:3908944-3913439	Molecular Function: protein binding, ATPase activity, ATP binding; Biological Process: DNA metabolism; Cellular Component: chromosome	SMCs flexible hinge; ABC transporter-like; RecF/RecN/SMC protein, N-terminal	Structural maintenance of chromosome protein 3 (sister chromatid cohesion complex Cohesin, subunit SMC3)	Chromosome segregation ATPase (E-value=1.30e-163); RecF/RecN/SMC N terminal domain (E-value=2.62e-120); chromosome segregation protein SMC, primarily archaeal type (E-value=1.09e-104); ATP-binding cassette domain of eukaryotic SMC3 proteins (E-value=5.51e-97); ATP-binding cassette domain of eukaryotic SMC3 proteins (E-value=9.31e-54); SMC proteins Flexible Hinge Domain (E-value=4.04e-32); SMC pro…	Mycosphaerella eumusae	hypothetical protein	2088	0	0.95	0.97	KXS98793.1
											Zymoseptoria tritici	structural maintenance of chromosome protein 3	1620	0	0.71	0.85	XP_003854528.1
											Zymoseptoria brevis	chromosome segregation protein suda	1615	0	0.71	0.85	KJX99370.1
											Sphaerulina musiva	chromosome segregation protein suda	1588	0	0.72	0.84	EMF13285.1
											Acidomyces richmondensis	hypothetical protein	1483	0	0.66	0.81	KXL46283.1
											Baudoinia panamericana	hypothetical protein	1444	0	0.64	0.79	XP_007678834.1
											Aureobasidium pullulans	putative chromosome segregation protein SudA	1383	0	0.61	0.78	KEQ88682.1
											Aureobasidium melanogenum	RecF/RecN/SMC protein	1379	0	0.61	0.78	KEQ65759.1
											Aureobasidium namibiae	putative chromosome segregation protein SudA	1371	0	0.61	0.78	XP_013423241.1
											Aureobasidium subglaciale	hypothetical protein	1367	0	0.6	0.78	XP_013345950.1
Hypothetical	estExt_Genemark.C_30735	207330	1.80948	5.55762e-09	XP_007925200.1	scaffold_3:3911522-3914070	None	None	None	None	Mycosphaerella musicola	hypothetical protein	477	3e-164	0.84	0.9	KXT15378.1
											Mycosphaerella eumusae	hypothetical protein	447	3e-154	0.85	0.91	KXS95266.1
											Dothistroma septosporum	hypothetical protein	322	9e-105	0.59	0.75	EME44944.1
											Zymoseptoria tritici	hypothetical protein	313	3e-100	0.58	0.74	XP_003854230.1
											Zymoseptoria brevis	hypothetical protein	308	3e-99	0.59	0.76	KJY00385.1
											Baudoinia panamericana	hypothetical protein	290	3e-92	0.57	0.69	XP_007678989.1
											Sphaerulina musiva	hypothetical protein	282	1e-88	0.52	0.67	EMF13138.1
											Acidomyces richmondensis	hypothetical protein	247	1e-75	0.61	0.73	KYG40923.1
											Acidomyces richmondensis	hypothetical protein	245	6e-75	0.6	0.73	KXL43434.1
											Aureobasidium subglaciale	hypothetical protein	234	2e-70	0.45	0.63	XP_013345928.1
Hypothetical	Genemark.4550_g	173538	5.11472	1.19134e-38	XP_007925201.1	scaffold_3:3914295-3918292	None	None	None	Bacteriocin-protection, Ydel or OmpD-Associated (E-value=2.84e-11); Uncharacterized conserved protein Ydel, YjbR/CyaY-like superfamily, DUF1801 family (E-value=4.68e-07)	Mycosphaerella musicola	hypothetical protein	177	2e-46	0.82	0.91	KXT16709.1
											Mycosphaerella musicola	hypothetical protein	84	1e-14	0.4	0.46	KXT16710.1
											Rosellinia necatrix	putative uncharacterized conserved protein	83.2	1e-13	0.68	0.78	GAP92070.1
											Arthrobacter sp. Soil782	hypothetical protein	68.9	2e-09	0.64	0.73	WP_056546152.1
											Arthrobacter sp. 35/47	hypothetical protein	67.4	7e-09	0.62	0.75	WP_026545060.1
											Eutypa lata	hypothetical protein	67	1e-08	0.64	0.78	XP_007793395.1
											Dothistroma septosporum	hypothetical protein	66.2	2e-08	0.58	0.73	EME45103.1
											Arthrobacter sp. Br18	hypothetical protein	65.1	4e-08	0.55	0.72	WP_026549772.1
											Arthrobacter crystallopoietes	hypothetical protein	63.9	9e-08	0.55	0.73	WP_005271609.1
											Renibacterium salmoninarum	hypothetical protein	62.8	2e-07	0.55	0.75	WP_012243552.1
Hypothetical	Genemark.4551_g	173539	10.5534	1.53147e-28	XP_007925202.1	scaffold_3:3918334-3919585	None	None	None	None	Mycosphaerella musicola	hypothetical protein	341	6e-113	0.73	0.79	KXT16732.1
											Mycosphaerella musicola	hypothetical protein	172	1e-47	0.47	0.63	KXT16705.1
											Mycosphaerella fijiensis	hypothetical protein	165	6e-45	0.43	0.6	XP_007925203.1
											Oidiodendron maius	hypothetical protein	104	1e-23	0.38	0.51	KIN09129.1
											Bipolaris victoriae	hypothetical protein	93.2	2e-19	0.34	0.54	XP_014551468.1
											Bipolaris victoriae	hypothetical protein	92.4	5e-19	0.32	0.57	XP_014550077.1
											Bipolaris oryzae	hypothetical protein	92.4	5e-19	0.32	0.57	XP_007693925.1
											Bipolaris zeicola	hypothetical protein	92.4	5e-19	0.32	0.57	XP_007718915.1
											Bipolaris zeicola	hypothetical protein	92.4	5e-19	0.34	0.54	XP_007718913.1
											Oidiodendron maius	hypothetical protein	94	8e-19	0.36	0.53	KIM95537.1
Hypothetical	Genemark.4552_g	173540	9.81905	1.86288e-23	XP_007925203.1	scaffold_3:3919658-3920464	None	None	None	None	Mycosphaerella musicola	hypothetical protein	452	3e-158	0.88	0.93	KXT16705.1
											Mycosphaerella musicola	hypothetical protein	184	3e-53	0.46	0.67	KXT16732.1
											Mycosphaerella fijiensis	hypothetical protein	176	4e-49	0.41	0.6	XP_007925202.1
											Bipolaris zeicola	hypothetical protein	129	3e-33	0.4	0.59	XP_007718913.1
											Oidiodendron maius	hypothetical protein	128	3e-33	0.52	0.66	KIN09129.1
											Bipolaris victoriae	hypothetical protein	126	3e-32	0.4	0.58	XP_014551468.1
											Oidiodendron maius	hypothetical protein	127	1e-31	0.32	0.49	KIM95537.1
											Bipolaris victoriae	hypothetical protein	118	3e-29	0.37	0.56	XP_014550077.1
											Bipolaris oryzae	hypothetical protein	118	3e-29	0.37	0.56	XP_007693925.1
											Bipolaris zeicola	hypothetical protein	118	3e-29	0.37	0.56	XP_007718915.1
Short-chain dehydrogenase	estExt_fgenesh1_kg.C_30230	210917	1.38319	0.00350265	XP_007925204.1	scaffold_3:3920569-3921523	Molecular Function: catalytic activity, binding, oxidoreductase activity; Biological Process: metabolism	NAD(P)-binding; Glucose/ribitol dehydrogenase; Short-chain dehydrogenase/reductase SDR	Reductases with broad range of substrate specificities	short chain dehydrogenase (E-value=2.61e-23); classical short chain dehydrogenase (E-value=6.30e-18); NAD(P)-dependent dehydrogenase, short-chain alcohol dehydrogenase family (E-value=7.72e-16); Enoyl-(Acyl carrier protein) reductase (E-value=3.57e-13); Short chain dehydrogenase family mycofactocin-dependent oxidoreductase (E-value=2.75e-10); 3-ketoacyl-(acyl-carrier-protein) reductase (E-value=1…	Mycosphaerella musicola	hypothetical protein	450	8e-157	0.9	0.94	KXT16731.1
											Hirsutella minnesotensis	hypothetical protein	229	6e-70	0.45	0.65	KJZ71235.1
											Talaromyces verruculosus	hypothetical protein	225	2e-68	0.46	0.65	KUL91066.1
											Neonectria ditissima	hypothetical protein	223	8e-68	0.46	0.65	KPM36590.1
											Penicillium brasilianum	hypothetical protein	218	6e-66	0.45	0.62	CEO61017.1
											Verticillium longisporum	hypothetical protein	218	2e-65	0.44	0.62	CRK15836.1
											Verticillium alfalfae	short-chain dehydrogenase	216	1e-64	0.44	0.61	XP_003005385.1
											Aspergillus udagawae	uncharacterized oxidoreductase YkvO	214	3e-64	0.44	0.61	GAO81343.1
											Neurospora crassa	NAD(P)-binding protein	212	3e-63	0.44	0.63	KHE82770.1
											Neurospora crassa	short-chain dehydrogenase	212	3e-63	0.44	0.63	XP_011395142.1
Hypothetical	gw1.3.1747.1	112749	3.80637	3.63919e-34	XP_007925205.1	scaffold_3:3922645-3923109	None	None	None	None	Colletotrichum gloeosporioides	GA4 desaturase family protein	150	4e-41	0.49	0.63	XP_007281140.1
											Colletotrichum gloeosporioides	GA4 desaturase	149	1e-40	0.48	0.62	EQB52161.1
											Colletotrichum orbiculare	GA4 desaturase family protein	148	2e-40	0.48	0.62	ENH81671.1
											Colletotrichum graminicola	GA4 desaturase	147	6e-40	0.49	0.62	XP_008097704.1
											Colletotrichum nymphaeae	GA4 desaturase	144	1e-39	0.46	0.62	KXH47070.1
											Magnaporthe oryzae	hypothetical protein	144	8e-39	0.48	0.58	ELQ34021.1
											Colletotrichum simmondsii	GA4 desaturase	144	2e-38	0.46	0.62	KXH36891.1
											Colletotrichum fioriniae	GA4 desaturase	143	2e-38	0.46	0.62	XP_007592263.1
											Colletotrichum salicis	GA4 desaturase	142	4e-38	0.45	0.62	KXH60160.1
											Colletotrichum higginsianum	GA4 desaturase	142	9e-38	0.46	0.64	CCF39165.1
Hypothetical	fgenesh1_pg.3_#_601	195588	10.6351	3.75268e-29	XP_007925206.1	scaffold_3:3923645-3924004	None	None	None	None	Mycosphaerella musicola	hypothetical protein	182	7e-56	0.86	0.92	KXT16745.1
											Glyptapanteles flavicoxis	conserved hypothetical protein	82	2e-15	0.38	0.46	ACE75117.1
											Clostridium clostridioforme	neurofilament	54.7	2e-06	0.36	0.48	CDB64320.1
											Poecilla mexicana	ZZ-type zinc finger-containing protein 3 isoform X2	55.5	4e-06	0.29	0.52	XP_014861074.1
											Poecilla mexicana	ZZ-type zinc finger-containing protein 3 isoform X1	55.5	4e-06	0.29	0.52	XP_014861073.1
											Drosophila pseudoobscura pseudoobscura	uncharacterized protein	50.8	1e-05	0.35	0.55	XP_015036532.1
											Poecilla formosa	ZZ-type zinc finger-containing protein 3 isoform X2	53.9	1e-05	0.29	0.51	XP_007567475.1
											Poecilla formosa	ZZ-type zinc finger-containing protein 3 isoform X1	53.9	1e-05	0.29	0.51	XP_007567474.1
											Puccinia graminis f. sp. Tritici	hypothetical protein	49.7	0.0001	0.42	0.56	XP_003337871.2
											Nematostella vectensis	predicted protein	47.4	0.0001	0.22	0.47	XP_001623636.1
Hypothetical/DUF3328	e_gw1.3.888.1	133959	7.40888	1.14904e-10	XP_007925207.1	scaffold_3:3925165-3925407	None	None	None	Domain of unknown function (DUF3328) (E-value=4.49e-19)	Mycosphaerella musicola	hypothetical protein	175	7e-52	0.95	0.97	KXT16748.1
											Colletotrichum gloeosporioides	hypothetical protein	107	9e-26	0.58	0.7	EQB54096.1
											Colletotrichum orbiculare	hypothetical protein	105	5e-25	0.62	0.7	ENH79447.1
											Colletotrichum nymphaeae	hypothetical protein	93.6	2e-21	0.63	0.75	KXH46447.1
											Metarhizium acridum	hypothetical protein	88.2	4e-19	0.49	0.62	XP_007812024.1
											Colletotrichum salicis	hypothetical protein	77.4	3e-15	0.56	0.7	KXH53735.1
											Aspergillus udagawae	hypothetical protein	77	7e-15	0.34	0.6	GAO87587.1
											Colletotrichum nymphaeae	hypothetical protein	76.3	9e-15	0.56	0.7	KXH59243.1
											Colletotrichum simmondsii	hypothetical protein	75.9	1e-14	0.54	0.7	KXH34551.1
											Colletotrichum fioriniae	hypothetical protein	75.9	1e-14	0.54	0.7	XP_007598370.1
Peptidase	Genemark.4557_g	173545	4.88686	1.58253e-22	XP_007925208.1	scaffold_3:3925449-3927875	Molecular Function: subtilase activity; Biological Process: proteolysis and peptidolysis	Peptidase S8 and S53, subtilisin, kexin, sedolisin	Subtilisin kexin isozyme-1/site 1 protease, subtilase superfamily	Peptidase S8 family domain, uncharacterized subfamily 5 (E-value=4.48e-70); Subtilase family (E-value=8.17e-21); Serine protease, subtilisin family (E-value=1.03e-13); type VII secretion-associated serine protease mycosin (E-value=3.57e-13); Fn3-like domain (DUF1034) (E-value=3.15e-06); subtilisin-like protease (E-value=7.96e-05)	Mycosphaerella musicola	hypothetical protein	1420	0	0.86	0.92	KXT16736.1
											Marssonia brunnea f. sp. 'multigermtubi'	subtilisin-like serine protease	453	4e-141	0.38	0.53	XP_007295176.1
											Colletotrichum salicis	serin endopeptidase	395	1e-120	0.34	0.51	KXH54039.1
											Colletotrichum nymphaeae	serin endopeptidase	386	4e-116	0.33	0.51	KXH46308.1
											Colletotrichum gloeosporioides	amidase family protein	394	3e-115	0.34	0.51	XP_007285153.1
											Colletotrichum fioriniae	serin endopeptidase	381	2e-114	0.33	0.51	XP_007594290.1
											Colletotrichum orbiculare	subtilisin-like serine protease pr1c	376	2e-112	0.33	0.5	ENH76611.1
											Fusarium fujikuroi	putative subtilisin-like serine protease	367	2e-109	0.33	0.5	KLO83342.1
											Fusarium fujikuroi	putative subtilisin-like serine protease	364	2e-108	0.33	0.5	KLP06717.1
											Macrophomina phaseolina	peptidase S8/S53 subtilisin/kexin/sedolisin	363	4e-108	0.34	0.5	EKG18794.1
Hypothetical	Genemark.4558_g	173546	1.75283	NA	XP_007925209.1	scaffold_3:3927912-3928676	None	None	None	None	None
ABC transporter	e_gw1.3.1832.1	133575	3.37678	6.70818e-39	XP_007925210.1	scaffold_3:3928969-3933444	Molecular Function: nucleoside triphosphate activity, nucleotide binding, ATPase activity, coupled to transmembrane movement of substances, ATPase activity, ATP binding; Biological Process: transport; Cellular Component: integral to membrane	AAA+ ATPase, core; ABC transporter, transmembrane region; ABC transporter, transmembrane region, type 1; ABC transporter-like	None	multi drug resistance-associated protein (E-value=2.60e-97); ABC transporter C family member (E-value=1.13e-75); ATP-binding cassette binding 2 of multidrug resistance-associated protein (E-value=1.07e-54); ABC-type multidrug transport system (E-value=1.28e-53); ATP-binding cassette domain 1 of multidrug resistance-associated protein, subfamily C (E-value=1.57e-53); ABC transporter transmembrane …	Mycosphaerella musicola	hypothetical protein	2085	0	0.81	0.87	KXT16703.1
											Valsa mali	multidrug resistance-associated protein 1	813	0	0.37	0.55	KUI69854.1
											Colletotrichum graminicola	ABC transporter	812	0	0.38	0.56	XP_008093586.1
											Colletotrichum orbiculare	ABC transporter	804	0	0.38	0.56	ENH85343.1
											Penicillium camemberti	mitochondrial distribution and morphology family 33, fungi	802	0	0.37	0.56	CRL29378.1
											Penicillium freii	hypothetical protein	800	0	0.37	0.56	KUM66850.1
											Chaetomium thermophilum var. thermophilum	ATPase-like protein	798	0	0.36	0.54	XP_006697207.1
											Penicillium nordicum	hypothetical protein	792	0	0.38	0.56	KOS48111.1
											Aspergillus niger	ABC transporter	790	0	0.38	0.56	XP_001389115.1
											Aspergillus welwitschiae	ABC transporter	790	0	0.38	0.56	AIT39687.1
Short-chain dehydrogenase	estExt_fgenesh1_pm.C_30484	203082	-2.0776	5.10332e-23	XP_007925211.1	scaffold_3:3934156-3935564	Molecular Function: catalytic activity, binding, oxidoreductase activity; Biological Process: metabolism	NAD(P)-binding; Short-chain dehydrogenase/reductase SDR; Glucose/ribitol dehydrogenase	Reductases with broad range of substrate specificities	mannitol dehydrogenase (MDH)-like, classical SDRs (E-value=3.88e-97); 3-ketoacyl-(acyl-carrier-protein) reductase (E-value=2.84e-66); NAD(P)-dependent dehydrogenase, short-chain alcohol dehydrogenase family (E-value=2.48e-56); 3-oxoacyl-(acyl-carrier-protein) reductase (E-value=1.58e-52); gluconate 5-dehydrogenase (E-value=1.49e-41); Enoyl-(Acyl carrier protein) reductase (E-value=1.38e-29); shor…	Mycosphaerella eumusae	hypothetical protein	693	0	0.99	0.99	KXS95267.1
											Mycosphaerella musicola	hypothetical protein	689	0	0.98	0.99	KXT15394.1
											Sphaerulina musiva	NAD(P)-binding protein	621	0	0.88	0.93	EMF13139.1
											Zymoseptoria brevis	d-arabinitol dehydrogenase like protein	618	0	0.85	0.91	KJY01808.1
											Dothistroma septosporum	hypothetical protein	618	0	0.86	0.93	EME45118.1
											Zymoseptoria tritici	hypothetical protein	615	0	0.84	0.91	XP_003853870.1
											Baudoinia panamericana	hypothetical protein	566	0	0.84	0.93	XP_007679079.1
											Acidomyces richmondensis	hypothetical protein	561	0	0.83	0.92	KXL47099.1
											Glarea lozoyensis	NAD(P)-binding Rossman-fold containing protein	513	1e-178	0.82	0.92	XP_008076246.1
											Pyrenophora teres. f. teres	hypothetical protein	511	8e-178	0.77	0.87	XP_003297484.1
RNA 3' terminal phosphate cyclase	e_gw1.3.426.1	134777	0.457963	0.374026	XP_007925212.1	scaffold_3:3935656-3936906	Molecular Function: catalytic activity, RNA-3'-phosphate cyclase activity	RNA 3'-terminal phosphate cyclase/enolpyruvate transferase, α/beta; RNA 3'-terminal phosphate cyclase	RNA 3' terminal phosphate cyclase	RNA 3'-terminal-phosphate cyclase (E-value=5.82e-52); RNA 3' phosphate cyclase domain (class II) (E-value=1.99e-49); RNA 3'-phosphate cyclase (E-value=1.53e-47); RNA 3'-terminal phosphate cyclase (E-value=2.79e-47); RNA 3'-terminal phosphate cyclase (E-value=1.83e-44)	Mycosphaerella musicola	hypothetical protein	639	0	0.8	0.86	KXT15411.1
											Mycosphaerella eumusae	hypothetical protein	618	0	0.79	0.88	KXS95246.1
											Zymoseptoria brevis	rna 3 -terminal phosphate cyclase like protein	432	4e-145	0.6	0.71	KJY01875.1
											Zymoseptoria tritici	hypothetical protein	421	9e-141	0.58	0.71	XP_003854387.1
											Sphaerulina musiva	RNA 3 -terminal phosphate cyclase	397	2e-131	0.57	0.7	EMF13140.1
											Dothistroma septosporum	hypothetical protein	378	2e-123	0.53	0.67	EME44838.1
											Acidomyces richmondensis	hypothetical protein	361	5e-117	0.51	0.63	KXL48097.1
											Baudoinia panamericana	hypothetical protein	336	5e-107	0.49	0.62	XP_007678564.1
											Bipolaris maydis	hypothetical protein	267	4e-81	0.42	0.56	XP_014078197.1
											Bipolaris victoriae	hypothetical protein	261	5e-79	0.42	0.56	XP_014554586.1
Hypothetical	Genemark.4561_g	173549	0.333228	0.722637	XP_007925213.1	scaffold_3:3936929-3938546	None	None	Fibrillarin and related nucleolar RNA-binding proteins	None	None

## Sheet: H
S5H Table
Up-regulated cluster											Blastp hits
Description in figure	JGI Gene ID	JGI Protein ID	log2FC	Adj. p-value	Accession	Location	GO Description	Interpro Description	KOG Description	Domains Identified	Species	Description	Max score	E-value	Percent Identity	Percent Similarity	Accession
Glycosyl hydrolase family 7	Mycfi1.fgenesh1_pg.C_scaffold_3000200	77954	-0.40702	0.754226	XP_007928914.1	scaffold_7:1945205-1946623	Molecular Function: hydrolase activity, hydrolyzing O-glycosyl compounds; Biological Process: carbohydrate metabolism	Glycoside hydrolase, family 7	None	Glycosyl hydrolase family 7 (E-value=0e+00); Glycosyl hydrolase family 7 (E-value=0e+00)	Mycosphaerella musicola	hypothetical protein	868	0	0.94	0.97	KXT09663.1
											Mycosphaerella eumusae	hypothetical protein	860	0	0.93	0.97	KXT06251.1
											Dothistroma septosporum	glycoside hydrolase family 7 protein	739	0	0.79	0.88	EME48496.1
											Diaporthe ampelina	putative glycoside hydrolase family 7 protein	629	0	0.68	0.77	KKY34535.1
											Cylindrobasidium torrendii	glycoside hydrolase family 7 protein	620	0	0.67	0.78	KIY69854.1
											Myceliophthora thermophila	glycoside hydrolase family 7 protein	613	0	0.67	0.76	XP_003658767.1
											Cylindrobasidium torrendii	glycoside hydrolase family 7 protein	612	0	0.66	0.77	KIY62046.1
											Baudoinia panamericana	carbohydrate-binding module family 1 protein	601	0	0.66	0.75	XP_007673008.1
											Phaeoacremonium minimum	putative glycoside hydrolase family 7 protein	601	0	0.64	0.75	XP_007914695.1
											Irpex lacteus	cellulase	600	0	0.65	0.76	BAA76365.1
Pyridoxamine-phosphate oxidase	Mycfi1.e_gw1.3.1078.1	31273	-5.0034	1.0279e-101	XP_007928773.1	scaffold_7:1947348-1948031	Molecular Function: pyridoxamine-phosphate oxidase activity; Biological Process: pyridoxine biosynthesis	Pyridoxamine 5'-phosphate oxidase	Pyridoxamine-phosphate oxidase	pyridoxamine-phosphate oxidase (E-value=3.41e-98); pyridoxine/pyridoxamine 5'-phosphate oxidase (E-value=3.05e-95); pyridoxamine 5'-phosphate oxidase (E-value=2.29e-92); pyridoxamine 5'-phosphate oxidase (E-value=6.22e-20); pyridoxamine 5'-phosphate oxidase C-terminal dimerization region (E-value=6.35e-19)	Sphaerulina musiva	pyridoxamine 5'-phosphate oxidase	385	2e-132	0.81	0.89	EMF10223.1
											Coniosporium apollinis	pyridoxamine 5'-phosphate oxidase	365	1e-124	0.78	0.86	XP_007776329.1
											Zymoseptoria tritici	hypothetical protein	361	3e-123	0.76	0.87	XP_003851230.1
											Aureobasidium melanogenum	pyridoxamine 5'-phosphate oxidase	349	2e-118	0.73	0.85	KEQ65801.1
											Aureobasidium subglaciale	hypothetical protein	347	2e-117	0.71	0.85	XP_013345046.1
											Aureobasidium pullulans	pyridoxamine 5'-phosphate oxidase	347	3e-117	0.72	0.85	KEQ81239.1
											Aureobasidium namibiae	pyridoxamine 5'-phosphate oxidase	345	9e-117	0.72	0.84	XP_013430154.1
											Glarea lozoyensis	FMN-binding split barrel	345	1e-116	0.77	0.84	XP_008077816.1
											Baudoinia panamericana	hypothetical protein	341	2e-115	0.73	0.82	XP_007681337.1
											Marssonina brunnea f. sp. 'multigermtubi'	pyridoxamine 5'-phosphate oxidase	335	6e-113	0.72	0.84	XP_007297347.1
Glycoside hydrolase 18 domain of chitinase 3	Mycfi1.gw1.3.1419.1	22691	0.548054	NA	XP_007928751.1	scaffold_7:1949446-1950451	Molecular Function: hydrolase activity, hydrolyzing O-glycosyl compounds; Biological Process: carbohydrate metabolism	Glycoside hydrolase, family 18, catalytic domain; Glycoside hydrolase, chitinase active site	None	GH18 domain of CTS3 (chitinase 3) (E-value=7.02e-74); Glycosyl hydrolases family 18 (E-value=4.70e-09); signal peptide peptidase SppA, 67K type (E-value=6.73e-04); Glyco_18 domain (E-value=5.34e-03)	Mycosphaerella eumusae	hypothetical protein	560	0	0.94	0.96	KXT06333.1
											Mycosphaerella musicola	hypothetical protein	558	0	0.91	0.95	KXS93387.1
											Mycosphaerella fijiensis	glycoside hydrolase family 18 protein	390	7e-133	0.66	0.77	XP_007924821.1
											Dothistroma septosporum	glycoside hydrolase family 18 protein	385	3e-131	0.66	0.82	EME43011.1
											Mycosphaerella eumusae	hypothetical protein	390	4e-131	0.65	0.76	KXS95712.1
											Dothistroma septosporum	glycoside hydrolase family 18 protein	357	2e-118	0.6	0.75	EME44889.1
											Zymoseptoria brevis	hypothetical protein	324	1e-104	0.57	0.72	KJY01838.1
											Baudoinia panamericana	glycoside hydrolase family 18 protein	276	4e-87	0.5	0.65	XP_007679464.1
											Dactylellina haptotyla	hypothetical protein	249	2e-76	0.46	0.64	XP_011113217.1
											Oidiodendron maius	glycoside hydrolase family 18 protein	228	7e-69	0.45	0.61	KIN02347.1
Hypothetical	fgenesh1_pg.7_#_244	198484	9.99776	3.60588e-23	XP_007929219.1	scaffold_7:1951727-1952825	None	None	None	None	Mycosphaerella eumusae	hypothetical protein	117	1e-28	0.47	0.6	KXT06328.1
											Mycosphaerella musicola	hypothetical protein	110	5e-26	0.47	0.55	KXS93389.1
											Zymoseptoria brevis	hypothetical protein	63.9	5e-09	0.33	0.52	KJX98335.1
											Magnaporthe oryzae	hypothetical protein	59.3	2e-07	0.31	0.46	ELQ37275.1
											Magnaporthe oryzae	hypothetical protein	59.3	2e-07	0.31	0.46	XP_003718763.1
											Zymoseptoria tritici	hypothetical protein	58.9	3e-07	0.5	0.66	XP_003857405.1
											Phaeoacremonium minimum	hypothetical protein	55.1	4e-06	0.31	0.45	XP_007919498.1
											Dothistroma septosporum	hypothetical protein	50.8	8e-05	0.51	0.66	EME46771.1
											Mycosphaerella eumusae	hypothetical protein	50.1	0.0002	0.44	0.67	KXT07450.1
											Sphaerulina musiva	hypothetical protein	50.1	0.0003	0.45	0.6	EMF10689.1
Hypothetical	Mycfi1.fgenesh1_pg.C_scaffold_3000204	77958	4.59804	2.75857e-14	XP_007928915.1	scaffold_7:1953723-1954161	None	None	None	None	Mycosphaerella eumusae	hypothetical protein	148	2e-42	0.73	0.84	KXT06335.1
											Mycosphaerella musicola	hypothetical protein	102	4e-24	0.68	0.81	KXS93388.1
											Dothistroma septosporum	hypothetical protein	75.1	4e-14	0.59	0.66	EME40019.1
											Baudoinia panamericana	hypothetical protein	72.4	8e-13	0.48	0.63	XP_007672574.1
											Mycosphaerella fijiensis	hypothetical protein	70.1	2e-12	0.53	0.65	XP_007931607.1
											Mycosphaerella musicola	hypothetical protein	64.3	3e-10	0.48	0.58	KXT16413.1
											Grosmannia clavigera	hypothetical protein	59.7	4e-08	0.45	0.65	XP_014170238.1
											Acidomyces richmondensis	hypothetical protein	55.5	1e-07	0.61	0.7	KXL44612.1
											Acidomyces richmondensis	hypothetical protein	55.8	2e-07	0.42	0.61	KXL50085.1
											Colletotrichum sublineola	hypothetical protein	55.8	6e-07	0.43	0.62	KDN65173.1
Hypothetical	Mycfi1.fgenesh1_pg.C_scaffold_3000205	77959	3.79009	6.35986e-05	XP_007928916.1	scaffold_7:1954646-1955608	None	None	None	None	Mycosphaerella musicola	hypothetical protein	233	2e-70	0.5	0.62	KXS93390.1
											Mycosphaerella eumusae	hypothetical protein	172	1e-47	0.52	0.63	KXT06312.1
											Sphaerulina musiva	hypothetical protein	59.3	2e-06	0.27	0.41	EMF10691.1
											Mycosphaerella fijiensis	hypothetical protein	51.6	0.0003	0.27	0.43	XP_007927312.1
Hypothetical	fgenesh1_pg.7_#_247	198487	8.41925	8.32336e-55	XP_007929220.1	scaffold_7:1955999-1956492	None	None	None	None	Mycosphaerella eumusae	hypothetical protein	160	4e-47	0.77	0.86	KXT06302.1
Hypothetical	estExt_fgenesh1_pm.C_70198	204493	8.39715	3.46849e-18	XP_007929221.1	scaffold_7:1957874-1958706	None	None	None	None	Mycosphaerella eumusae	hypothetical protein	143	5e-41	0.7	0.76	KXT06311.1
											Mycosphaerella musicola	hypothetical protein	141	3e-40	0.68	0.76	KXS95754.1
											Sphaerulina musiva	hypothetical protein	42.7	0.032	0.31	0.54	EMF10691.1
Hypothetical with WD40 repeats	Mycfi1.e_gw1.3.166.1	30851	-0.488429	0.313832	XP_007928755.1	scaffold_7:1959643-1961193	None	None	Notchless-like WD40 repeat-containing protein	WD40 domain (E-value=2.54e-85); WD40 repeat (E-value=7.00e-52); WD domain, G-β repeat (E-value=8.32e-11); coronin (E-value=8.42e-11); WD40 repeats (E-value=2.05e-10)	Mycosphaerella eumusae	hypothetical protein	991	0	0.97	0.99	KXT06326.1
											Mycosphaerella musicola	hypothetical protein	984	0	0.97	0.98	KXS95756.1
											Dothistroma septosporum	hypothetical protein	798	0	0.78	0.87	EME39335.1
											Zymoseptoria tritici	hypothetical protein	783	0	0.77	0.85	XP_003851252.1
											Zymoseptoria brevis	WD repeat-containing protein	779	0	0.77	0.85	KJX93714.1
											Acidomyces richmondensis	hypothetical protein	770	0	0.74	0.85	KXL50203.1
											Sphaerulina musiva	WD repeat protein	768	0	0.76	0.85	EMF09918.1
											Baudoinia panamericana	hypothetical protein	727	0	0.72	0.83	XP_007681793.1
											Aureobasidium pullulans	WD40 repeat-like protein	685	0	0.66	0.81	KEQ85043.1
											Aureobasidium namibiae	WD40 repeat-like protein	680	0	0.65	0.8	XP_013430053.1
Hypothetical	Mycfi1.e_gw1.3.566.1	31195	NA	NA	XP_007928770.1	scaffold_7:1967582-1967875	None	None	None	None	Branchiostoma floridae	hypothetical protein	84.3	2e-18	0.36	0.46	XP_002587006.1
											Aedes albopictus	hypothetical protein	83.6	9e-18	0.4	0.53	KXJ81444.1
											Hydra vulgaris	uncharacterized protein	82	3e-16	0.47	0.6	XP_012560400.1
											Toxoplasma gondii	hypothetical protein, conserved	78.6	3e-14	0.43	0.46	XP_002368943.1
											Toxoplasma gondii	pantothenate kinase	78.6	4e-14	0.43	0.46	EPT26733.1
											Octopus bimaculoides	hypothetical protein	72.8	5e-14	0.26	0.59	KOF72040.1
											Desulfovibrio sp. U5L	hypothetical protein	72.4	6e-14	0.41	0.6	WP_009107380.1
											Desulfovibrio sp. FW1012B	hypothetical protein	72	8e-14	0.41	0.59	WP_043642822.1
											Amazona aestiva	hypothetical protein	68.2	5e-12	0.43	0.5	KQL32322.1
											Octopus bimaculoides	hypothetical protein	67	6e-12	0.23	0.57	KOF72041.1

## Sheet: I
S5I Table
Up-regulated cluster											Blastp hits
Description in figure	JGI Gene ID	JGI Protein ID	log2FC	Adj. p-value	Accession	Location	GO Description	Interpro Description	KOG Description	Domains Identified	Species	Description	Max score	E-value	Percent Identity	Percent Similarity	Accession
No more gene models on scaffold
Hypothetical/DUF4248	estExt_fgenesh1_kg.C_210001	212766	1.724	0.0746294	XP_007932617.1	scaffold_21:59994-61192	None	None	von Willebrand factor and related coagulation proteins	Domain of unknown function (DUF4248) (E-value=6.50e-04)	Mycosphaerella musicola	hypothetical protein	184	4e-52	0.51	0.61	KXT00169.1
											Mycosphaerella eumusae	hypothetical protein	179	1e-49	0.5	0.55	KXT06948.1
Serine/threonine protein kinase	estExt_fgenesh1_pg.C_210002	217161	5.4966	1.10788e-18	XP_007932618.1	scaffold_21:61381-63314	Molecular Function: protein kinase activity, protein serine/threonine kinase activity, ATP binding; Biological Process: protein amino acid phosphorylation	Protein kinase, core; Serine/threonine protein kinase-related; Serine/threonine protein kinase	Serine/threonine protein kinase	Serine/threonine protein kinases, catalytic domain (E-value=1.52e-27); Protein kinase domain (E-value=2.23e-24); Catalytic domain of Protein Kinases (E-value=5.33e-23); Serine/threonine protein kinase (E-value=7.90e-21); serine/threonine kinase US3 (E-value=1.15e-09); Forkhead associated domain (FHA) (E-value=1.49e-03)	Mycosphaerella musicola	hypothetical protein	798	0	0.67	0.77	KXT00170.1
											Mycosphaerella eumusae	hypothetical protein	769	0	0.68	0.77	KXT06933.1
											Talaromyces marneffei	Serine/threonine-protein kinase pakH	116	2e-23	0.25	0.41	KFX42551.1
											Diplodia seriata	putative serine threonine protein	114	5e-23	0.26	0.41	KKY16205.1
											Neofusicoccum parvum	putative protein kinase domain containing protein	108	3e-21	0.24	0.4	XP_007581472.1
											Macrophomina phaseolina	hypothetical protein	101	1e-19	0.25	0.41	EKG15196.1
											Endocarpon pusillum	hypothetical protein	102	1e-19	0.29	0.43	XP_007805436.1
											Zymoseptoria brevis	hypothetical protein	103	2e-19	0.27	0.42	KJX93627.1
											Pseudogymnoascus sp. VKM F-4515	hypothetical protein	102	3e-19	0.24	0.41	KFY67372.1
											Fusarium oxysporum f. sp. conglutinans race 2	serine/threonine protein kinase	97.4	1e-17	0.25	0.43	EXL65409.1
Hypothetical	estExt_fgenesh1_kg.C_210002	212767	6.55509	8.67702e-11	XP_007932619.1	scaffold_21:63360-64091	None	None	None	None	None
Hypothetical	Mycfi1.fgenesh1_pg.C_scaffold_37000021	84783	6.1695	2.73558e-08	XP_007932620.1	scaffold_21:64295-65069	None	None	None	None	None
Hypothetical	Genemark.11689_g	180677	4.65934	1.71174e-08	XP_007932621.1	scaffold_21:65217-72468	None	None	None	None	None
Hypothetical	Genemark.11690_g	180678	1.41226	NA	XP_007932622.1	scaffold_21:72500-74054	Molecular Function: peroxidase activity, heme binding; Biological Process: electron transport, response to oxidative stress	Haem peroxidase, plant/fungal/bacterial	None	None	None
Hypothetical	Genemark.11691_g	180679	3.76764	1.18111e-18	XP_007932623.1	scaffold_21:74082-84005	None	None	RNA polymerase II, large subunit	transcription termination factor Rho (E-value=6.63e-03)	Mycosphaerella eumusae	hypothetical protein	134	7e-31	0.45	0.56	KXT00642.1
											Mycosphaerella eumusae	hypothetical protein	78.6	4e-12	0.38	0.54	KXS97402.1
											Mycosphaerella eumusae	hypothetical protein	65.1	2e-07	0.32	0.47	KXS96094.1
											Mycosphaerella eumusae	hypothetical protein	57.8	0.0001	0.36	0.5	KXT00644.1
											Salmo salar	tyrosyl-DNA phosphodiesterase 2-like isoform X2	56.2	0.0006	0.23	0.39	XP_014017060.1
											Salmo salar	tyrosyl-DNA phosphodiesterase 2-like isoform X1	56.2	0.0006	0.23	0.39	XP_014017040.1
											Wood mouse herpesvirus	envelope glycoprotein 350	55.8	0.0006	0.27	0.4	ACY41122.1
											Beta vulgaris subsp. Vulgaris	leucine-rich repeat extensin-like protein 4	55.5	0.001	0.29	0.41	XP_010669462.1
											Mus musculus	polycystic kidney disease protein 1-like 3 isoform X7	55.5	0.001	0.3	0.42	XP_006531072.1
											Mus musculus	polycystic kidney disease 1-like 3 variant 5	55.5	0.001	0.3	0.42	ABD36564.1
gap
Hypothetical	Genemark.11693_g	180681	NA	NA	XP_007932624.1	scaffold_21:116323-125497	None	None	None	None	None
Hypothetical	Genemark.11694_g	180682	3.42045	0.00813545	XP_007932625.1	scaffold_21:125520-126292	None	None	None	None	None
Hypothetical	Genemark.11695_g	180683	5.9922	3.80938e-18	XP_007932626.1	scaffold_21:126336-129906	None	None	None	None	None
Hypothetical	Genemark.11696_g	180684	3.73015	7.49671e-10	XP_007932627.1	scaffold_21:129937-132072	None	None	None	None	None
Hypothetical	Genemark.11697_g	180685	2.20451	NA	XP_007932628.1	scaffold_21:132097-133165	None	None	None	None	None
Hypothetical	Mycfi1.fgenesh1_pg.C_scaffold_37000014	84776	4.06431	9.47752e-23	XP_007932629.1	scaffold_21:135700-142216	None	None	DNA polymerase epsilon, subunit D	None	Mycosphaerella musicola	hypothetical protein	624	0	0.53	0.66	KXS93537.1
											Mycosphaerella eumusae	hypothetical protein	568	0	0.48	0.63	KXS97779.1
											Zymoseptoria tritici	hypothetical protein	57	0.0002	0.27	0.42	XP_003848564.1
Hypothetical	Genemark.11700_g	180688	NA	NA	XP_007932630.1	scaffold_21:142240-143004	None	None	None	None	None
Hypothetical	Mycfi1.fgenesh1_pg.C_scaffold_37000013	84775	4.97841	9.44061e-17	XP_007932631.1	scaffold_21:143815-145371	None	None	None	None	None
Hypothetical	Mycfi1.fgenesh1_pg.C_scaffold_37000012	84774	5.98018	1.43784e-12	XP_007932632.1	scaffold_21:145933-146964	None	None	None	None	None
Hypothetical	Genemark.11703_g	180691	4.37399	3.29361e-49	XP_007932633.1	scaffold_21:149589-156281	None	None	None	None	Mycosphaerella eumusae	hypothetical protein	50.4	0.008	0.4	0.55	KXS98069.1
Hypothetical	Genemark.11704_g	180692	5.19192	1.10495e-16	XP_007932634.1	scaffold_21:156325-157333	None	None	None	None	None
Hypothetical	Genemark.11705_g	180693	4.66885	6.1186e-08	XP_007932635.1	scaffold_21:157357-162190	None	None	Actin regulatory protein (Wiskott-Aldrich syndrome protein)	None	Mycosphaerella eumusae	hypothetical protein	177	2e-44	0.52	0.69	KXS96113.1
											Mycosphaerella eumusae	hypothetical protein	171	6e-43	0.56	0.71	KXS96957.1
											Mycosphaerella musicola	hypothetical protein	169	8e-40	0.56	0.69	KXS97169.1
											Mycosphaerella eumusae	hypothetical protein	152	8e-36	0.51	0.62	KXS99678.1
											Mycosphaerella eumusae	hypothetical protein	142	1e-32	0.5	0.62	KXS94454.1
Hypothetical	estExt_fgenesh1_pm.C_210003	205576	3.91692	6.72585e-06	XP_007932636.1	scaffold_21:162443-163160	None	None	None	None	None
Hypothetical	Genemark.11707_g	180695	NA	NA	XP_007932637.1	scaffold_21:164130-164860	None	None	None	None	None
Hypothetical	Genemark.11708_g	180696	3.89461	0.00231311	XP_007932638.1	scaffold_21:164914-165794	None	None	None	None	Mycosphaerella musicola	hypothetical protein	178	7e-50	0.46	0.65	KXS94073.1
Hypothetical	Genemark.11709_g	180697	NA	NA	XP_007932639.1	scaffold_21:165883-167662	None	None	None	None	None
Hypothetical	Genemark.11710_g	180698	NA	NA	XP_007932640.1	scaffold_21:167688-167880	None	None	None	None	None
Hypothetical	estExt_fgenesh1_kg.C_210004	212769	NA	NA	XP_007932642.1	scaffold_21:168287-169097	None	None	None	None	None

[truncated: 9 more sheets: J, K, L, M, N, O, P, Q, R]
