# Supplementary material for: Transcriptome sequencing of Mycosphaerella fijiensis during association with Musa acuminata reveals candidate pathogenicity genes
Source: BMC Genomics. 2016 Aug 30;17(1):690. doi: 10.1186/s12864-016-3031-5 (PMC5006380; doi:10.1186/s12864-016-3031-5)
Supplement: Additional file 11: — Table S8. Fusicoccadiene synthase homologs used for generation of phylogenetic tree. The table includes the M. fijiensis fusicoccadiene synthase and its top homologs as identified by blastp, which were used to generate a phylogenetic tree in Additional file 12: Figure S4. For each sequence, the species where it is found, its description, the bitscore, the E-value, the NCBI accession number, and percent identity with the M. fijiensis sequence are indicated. (XLS 66 kb) [file 12864_2016_3031_MOESM11_ESM.xls]

## Sheet: Legend
Additional file 11: Table S8. Fusicoccadiene synthase homologs used for generation of phylogenetic tree.
The table includes the M. fijiensis fusicoccadiene synthase and its top homologs as identified by blastp, which were used to generate a phylogenetic tree in Additional file 12: Figure S4. For each sequence, the species where it is found, its description, the bitscore, the E-value, the NCBI accession number, and percent identity with the M. fijiensis sequence are indicated.

## Sheet: Blastp results
Species	Description	Accession	Total score	E-value	Percent Identity
Pseudocercospora fijiensis CIRAD86	Hypothetical	XP_007924161.1	1467	0	1
Alternaria brassicicola	Fusicoccadiene synthase	C9K2Q3.1	1040	0	0.72
Bipolaris victoriae FI3	Hypothetical	EUN20603.1	994	0	0.69
Diaporthe amygdali	Fusicoccadiene synthase	A2PZA5.1	655	0	0.46
Magnaporthe oryzae Y34	Hypothetical	ELQ33806.1	631	0	0.47
Gymnopus luxurians FD-317 M1	Hypothetical	KIK55704.1	587	0	0.43
Gymnopus luxurians FD-317 M1	Hypothetical	KIK55691.1	578	0	0.43
Gymnopus luxurians FD-317 M1	Hypothetical	KIK55682.1	571	0	0.42
Oidiodendron maius Zn	Hypothetical	KIN08340.1	514	1e-168	0.4
Coccidioides posadasii str. Silveira	Geranylgeranyl pyrophosphate synthase	EFW19239.1	507	8e-166	0.38
Coccidioides posadasii C735 delta SOWgp	Polyprenyl synthetase, putative	XP_003067066.1	504	6e-165	0.38
Talaromyces stipitatus ATCC 10500	Geranylgeranyl pyrophosphate synthase, putative	XP_002488809.1	504	2e-164	0.35
Bipolaris maydis ATCC 48331	Hypothetical	XP_014085000.1	492	3e-160	0.38
Aspergillus clavatus NRRL 1	Geranylgeranyl pyrophosphate synthase	XP_001276070.1	487	2e-158	0.39
Bipolaris oryzae ATCC 44560	Hypothetical	XP_007686878.1	486	5e-158	0.38
Bipolaris sorokiniana ND90Pr	Hypothetical	XP_007694490.1	484	5e-157	0.37
Talaromyces islandicus	Fusicoccadiene synthase	CRG83695.1	483	2e-156	0.39
Coccidioides immitis RS	Geranylgeranyl pyrophosphate synthase	XP_001239468.1	478	8e-156	0.39
Fusarium pseudograminearum CS3096	Hypothetical	XP_009262810.1	471	7e-152	0.35
Bipolaris zeicola 26-R-13	Hypothetical	XP_007716785.1	470	8e-152	0.37
Bipolaris victoriae FI3	Hypothetical	EUN21864.1	469	2e-151	0.37
Fusarium graminearum	Unnamed protein product	CEF73922.1	468	2e-150	0.35
Talaromyces cellulolyticus	Hypothetical	GAM34872.1	449	9e-144	0.39
Aspergillus ruber	Terpenoid synthase	EYE97880.1	434	8e-139	0.36
Neosartorya udagawae	Fusicoccadiene synthase	GAO85920.1	399	1e-124	0.36
Neosartorya fischeri NRRL 181	Geranylgeranyl pyrophosphate synthase	XP_001266466.1	396	3e-123	0.34
Chaetomium globosum CBS 148.51	Hypothetical	XP_001224577.1	393	4e-122	0.35
Aspergillus oryzae RIB40	Geranylgeranyl pyrophosphate synthase	XP_001825412.2	389	4e-121	0.33
Tolypocladium ophioglossoides CBS 100239	Ophiobolin F synthase	KND93463.1	383	2e-120	0.39
Aspergillus flavus AF70	Geranylgeranyl pyrophosphate synthase	KOC10771.1	380	4e-117	0.32
Pseudogymnoascus pannorum VKM F-4518	Hypothetical	KFY89752.1	377	8e-117	0.36
Baudoinia panamericana UAMH 10762	Hypothetical	XP_007677283.1	374	9e-115	0.31
Talaromyces marneffei PM1	Fusicoccadiene synthase	KFX45734.1	368	2e-114	0.35
Aspergillus niger CBS 513.88	Geranylgeranyl pyrophosphate synthase	XP_001397340.2	369	4e-113	0.33
Aspergillus kawachii IFO 4308	Geranylgeranyl pyrophosphate synthase	GAA84687.1	359	2e-109	0.32
Aspergillus oryzae 3.042	Geranylgeranyl pyrophosphate synthase/Polyprenyl synthetase	EIT77275.1	358	7e-109	0.31
Aspergillus oryzae RIB40	Unnamed protein product	BAE64279.1	357	1e-108	0.31
Gymnopus luxurians FD-317 M1	Hypothetical	KIK55687.1	344	6e-108	0.45
Acremonium chrysogenum ATCC 11550	Fusicoccadiene synthase-like protein	KFH44002.1	349	2e-106	0.35
Gymnopus luxurians FD-317 M1	Hypothetical	KIK55694.1	333	8e-103	0.41
Talaromyces cellulolyticus	Hypothetical	GAM41972.1	335	1e-101	0.33
Talaromyces stipitatus ATCC 10500	Conserved hypothetical	XP_002340183.1	329	2e-101	0.46
Talaromyces marneffei ATCC 18224	Conserved hypothetical	XP_002145201.1	327	1e-100	0.47
Pyrenophora teres f. teres 0-1	Hypothetical	XP_003298243.1	335	3e-100	0.31
Thielavia terrestris NRRL 8126	Hypothetical	XP_003650000.1	334	5e-100	0.32
Macrophomina phaseolina MS6	Terpenoid synthase	EKG15508.1	323	2e-99	0.45
Talaromyces cellulolyticus	Hypothetical	GAM34677.1	322	8e-99	0.46
Bipolaris oryzae ATCC 44560	Hypothetical	XP_007683096.1	331	1e-98	0.3
Bipolaris maydis C5	Hypothetical	EMD96028.1	330	4e-98	0.3
Gymnopus luxurians FD-317 M1	Hypothetical	KIK55681.1	318	2e-97	0.41
