# Supplementary material for: Transcriptome sequencing of Mycosphaerella fijiensis during association with Musa acuminata reveals candidate pathogenicity genes
Source: BMC Genomics. 2016 Aug 30;17(1):690. doi: 10.1186/s12864-016-3031-5 (PMC5006380; doi:10.1186/s12864-016-3031-5)
Supplement: Additional file 15: — Table S9. Homologs of genes on scaffolds 15 and 21 of the M. fijiensis genome. For each gene on scaffolds 15 and 21, a blastp search was done using the NCBI non-redundant protein sequence database to identify conserved domains and the best 10 homologs by bitscore for each sequence. For each M. fijiensis sequence of interest, the table includes the JGI protein and gene IDs, a link to the NCBI accession, the location of the gene on each scaffold and a link to the genome browser, the log2 fold change (log2FC), the p-value for differential expression adjusted for multiple testing (adjusted p-value), GO, Interpro, and KOG annotations from JGI, conserved domains identified using NCBI’s Conserved Domain Database, and a summary of blastp results using the NCBI nr protein sequence database: species where the homolog was found, a description of the homolog, the bitscore, the E-value, the percent identity and similarity, and a link to the NCBI accession. Genes with higher expression in infected leaf tissue are colored in green. (XLS 235 kb) [file 12864_2016_3031_MOESM15_ESM.xls]

## Sheet: Legend
Additional file 15: Table S9. Homologs of genes on scaffolds 15 and 21 of the M. fijiensis genome.
For each gene on scaffolds 15 and 21, a blastp search was done using the NCBI non-redundant protein sequence database to identify conserved domains and the best 10 homologs by bitscore for each sequence. For each M. fijiensis sequence of interest, the table includes the JGI protein and gene IDs, a link to the NCBI accession, the location of the gene on each scaffold and a link to the genome brows…

## Sheet: Blast results for genes on scaf
										Blastp results
JGI Gene ID	JGI Protein ID	log2FC	Adj. p-value	Accession	Position	GO Description	Interpro Description	KOG Description	Domains Identified	Species	Description	Max score	E-value	Percent Identity	Percent Similarity	Accession
estExt_fgenesh1_kg.C_150001	212713	6.31514	4.92058e-07	XP_007932300.1	scaffold_15:500799-501621	transcription factor activity; zinc ion binding; regulation of transcription, DNA-dependent; nucleus	Fungal transcriptional regulatory protein, N-terminal	None	GAL4-like Zn(II)2Cys6 (or C6 zinc) binuclear cluster DNA-binding domain (E-value=3.28e-08); GAL4-like Zn2Cys6 binuclear cluster DNA-binding domain (4.38e-07); Fungal Zn(2)-Cys(6) binuclear cluster domain (E-value=5.24e-06)	Acidomyces richmondensis	hypothetical protein	71.6	1e-11	0.38	0.45	KXL51567.1
										Dothistroma septosporum	hypothetical protein	66.6	7e-10	0.36	0.48	EME44351.1
										Pseudogymnoascus sp. VKM F-4513	hypothetical protein	64.3	2e-09	0.32	0.42	KFY35968.1
										Pseudogymnoascus sp. VKM F-4514	hypothetical protein	62.8	1e-08	0.35	0.45	KFY47849.1
										Pseudogymnoascus sp. VKM F-4517	hypothetical protein	62.8	1e-08	0.35	0.45	KFY88879.1
										Pseudogymnoascus sp. VKM F-4515	hypothetical protein	62.8	1e-08	0.35	0.45	KFY55812.1
										Diaporthe ampelina	putative bacterial transferase hexapeptide	62.4	2e-08	0.37	0.5	KKY32834.1
										Pseudogymnoascus destructans	hypothetical protein	62	2e-08	0.35	0.45	XP_012741052.1
										Dactylellina haptotyla	hypothetical protein	62	2e-08	0.31	0.44	XP_011106714.1
										Sphaerulina musiva	hypothetical protein	61.6	3e-08	0.42	0.51	EMF08430.1
Genemark.11244_g	180232	5.03487	6.3515e-19	XP_007932301.1	scaffold_15:501670-506279	structural constituent of ribosome; protein biosynthesis; intracellular; ribosome	ribosomal protein S2	None	None	None
fgenesh1_pg.15_#_2	200777	-0.197744	NA	XP_007932302.1	scaffold_15:507847-508476	None	None	None	None	None
estExt_fgenesh1_pm.C_150002	205513	3.91708	0.00134203	XP_007932303.1	scaffold_15:509042-509762	None	None	None	None	None
Genemark.11246_g	180234	NA	NA	XP_007932304.1	scaffold_15:512491-515228	None	None	None	None	None
Genemark.11247_g	180235	5.70459	7.59393e-24	XP_007932305.1	scaffold_15:515250-526784	None	None	None	None	Mycosphaerella musicola	hypothetical protein	247	1e-64	0.37	0.52	KXS93350.1
Genemark.11248_g	180236	NA	NA	XP_007932306.1	scaffold_15:526821-529063	None	None	None	None	None
Mycfi1.fgenesh1_pg.C_scaffold_33000016	84621	4.13006	0.00210798	XP_007932307.1	scaffold_15:529525-530235	None	None	None	None	None
estExt_fgenesh1_pm.C_150003	205514	NA	NA	XP_007932308.1	scaffold_15:531664-533130	None	None	None	None	None
Genemark.11251_g	180239	5.78936	1.06967e-05	XP_007932309.1	scaffold_15:533479-535779	None	None	Cytoskeleton-associated protein and related proteins	chromosome segregation protein (E-value=2.76e-06); chromosome segregation protein SMC, common bacterial type (E-value=1.13e-04); chromosome segregation ATPase (E-value=2.70e-04)	Natronobacterium gregoryi	chromosome segregation ATPase-like protein	91.7	2e-15	0.3	0.55	WP_005580907.1
										Natronobacterium gregoryi	hypothetical protein	90.5	4e-15	0.31	0.53	WP_015233768.1
										Dothistroma septosporum	hypothetical protein	72.4	1e-10	0.34	0.51	EME47021.1
										Cloacibacillus evryensis	hypothetical protein	73.6	7e-10	0.24	0.4	WP_034442090.1
										Haloferax mucosum	hypothetical protein	72	2e-09	0.26	0.51	WP_049915083.1
										Haloferax mucosum ATCC BAA-1512	hypothetical protein	72	2e-09	0.26	0.51	ELZ98792.1
										Haemophilus	multispecies: hypothetical protein	69.7	4e-09	0.27	0.45	WP_049371996.1
										Haemophilus parainfluenzae	YadA-like domain protein	69.3	4e-09	0.24	0.46	EGC73032.1
										Pasteurella multocida	hypothetical protein	69.7	9e-09	0.29	0.47	WP_046338432.1
										Haloferax mediterranei	hypothetical protein	68.9	1e-08	0.27	0.49	WP_004056689.1
Genemark.11253_g	180241	5.06637	1.69636e-05	XP_007932310.1	scaffold_15:536094-537520	None	None	None	None	None
Genemark.11254_g	180242	6.6664	3.94861e-08	XP_007932311.1	scaffold_15:537568-541688	neuropeptide signaling pathway	Bombesin-like peptide	Splicing coactivator SRm160/300, subunit SRm300	None	None
Genemark.11255_g	180243	6.07294	3.27386e-27	XP_007932312.1	scaffold_15:541755-548312	None	None	Putative transcription factor HALR/MLL3, involved in embryonic development	Topoisomerase II-associated protein PAT1 (E-value=2.92e-03); large tegument protein UL36 (E-value=3.40e-03)	None
Genemark.11256_g	180244	7.27602	6.06733e-20	XP_007932313.1	scaffold_15:555075-560428	None	None	None	None	Mycosphaerella musicola	hypothetical protein	117	1e-25	0.39	0.53	KXS93351.1
Genemark.11257_g	180245	NA	NA	XP_007932314.1	scaffold_15:560726-561360	None	None	None	None	None
Genemark.11258_g	180246	NA	NA	XP_007932315.1	scaffold_15:561416-562472	None	None	None	None	None
Genemark.11259_g	180247	NA	NA	XP_007932316.1	scaffold_15:562533-565107	None	None	None	None	None
Genemark.11260_g	180248	5.28067	1.45628e-05	XP_007932317.1	scaffold_15:565166-568051	None	None	None	None	None
Genemark.11261_g	180249	7.98863	3.07167e-13	XP_007932318.1	scaffold_15:568092-577272	None	None	None	None	Mycosphaerella eumusae	hypothetical protein	95.1	1e-16	0.5	0.6	KXS96956.1
Genemark.11262_g	180250	NA	NA	XP_007932319.1	scaffold_15:577316-580179	None	None	None	None	None
Genemark.11263_g	180251	7.3292	8.54076e-19		scaffold_15:580212-585372	None	None	Chitinase	K+-dependent Na+/Ca+ exchanger (E-value=2.55e-03)	Mycosphaerella eumusae	hypothetical protein	624	0	0.52	0.61	KXS99765.1
										Zymoseptoria brevis	hypothetical protein	69.7	2e-08	0.24	0.41	KJX94501.1
										Zymoseptoria tritici	hypothetical protein	67.8	9e-08	0.25	0.43	XP_003846916.1
										Mycosphaerella musicola	hypothetical protein	60.5	2e-06	0.29	0.45	KXS93364.1
Genemark.11264_g	180252	6.47651	3.0252e-07	XP_007932321.1	scaffold_15:585514-594939	None	None	von Willebrand factor and related coagulation proteins	None	None
Genemark.11265_g	180253	5.76898	7.41034e-13	XP_007932322.1	scaffold_15:594964-596256	None	None	None	None	None
Genemark.11266_g	180254	6.14707	2.01513e-06	XP_007932323.1	scaffold_15:596292-606229	None	None	Uncharacterized conserved protein	None	Mycosphaerella eumusae	hypothetical protein	102	3e-18	0.35	0.47	KXT06046.1
										Mycosphaerella musicola	hypothetical protein	82.8	2e-13	0.42	0.51	KXT04114.1
Genemark.11267_g	180255	NA	NA	XP_007932324.1	scaffold_15:606278-606726	None	None	None	None	Mycosphaerella eumusae	hypothetical protein	58.9	2e-07	0.34	0.49	KXS96937.1
										Mycosphaerella eumusae	hypothetical protein	57.8	5e-07	0.35	0.52	KXT01069.1
										Mycosphaerella musicola	hypothetical protein	57.4	7e-07	0.33	0.49	KXT08666.1
Mycfi1.fgenesh1_pg.C_scaffold_33000003	84608	4.99439	0.000512288	XP_007932325.1	scaffold_15:608351-612157	None	None	None	None	Mycosphaerella eumusae	hypothetical protein	85.1	3e-14	0.39	0.52	KXT01065.1
										Mycosphaerella eumusae	hypothetical protein	81.6	4e-13	0.42	0.59	KXS96934.1
										Mycosphaerella eumusae	hypothetical protein	67.8	8e-09	0.42	0.59	KXS96936.1
										Mycosphaerella eumusae	hypothetical protein	66.2	3e-08	0.41	0.63	KXT01072.1
Genemark.11271_g	180259	5.04598	2.32821e-16	XP_007932326.1	scaffold_15:613791-621450	None	None	Chitinase	hypothetical protein (E-value=1.27e-04)	Mycosphaerella eumusae	hypothetical protein	385	6e-110	0.53	0.67	KXT01087.1
										Mycosphaerella eumusae	hypothetical protein	180	2e-42	0.37	0.51	KXS99672.1
										Mycosphaerella eumusae	hypothetical protein	132	3e-27	0.32	0.46	KXT00643.1
										Mycosphaerella musicola	hypothetical protein	105	8e-21	0.32	0.49	KXS98283.1
										Zymoseptoria brevis	hypothetical protein	90.1	2e-14	0.26	0.43	KJX94501.1
										Zymoseptoria tritici	hypothetical protein	89.7	3e-14	0.25	0.43	XP_003846916.1
										Zymoseptoria tritici	hypothetical protein	61.6	1e-05	0.25	0.41	XP_003846971.1
Genemark.11272_g	180260	NA	NA	XP_007932327.1	scaffold_15:621481-624807	None	None	None	None	None
Genemark.11273_g	180261	5.34119	0.000118342	XP_007932328.1	scaffold_15:624862-626469	None	None	None	None	None
Genemark.11274_g	180262	NA	NA	XP_007932329.1	scaffold_15:626512-626998	None	None	None	None	None
Genemark.11275_g	180263	7.30497	3.46644e-10	XP_007932330.1	scaffold_15:627045-630257	None	None	None	None	None
Genemark.11276_g	180264	6.31514	4.92058e-07	XP_007932331.1	scaffold_15:630296-632570	None	None	None	None	None
Genemark.11277_g	180265	2.0522	NA	XP_007932332.1	scaffold_15:632613-641687	None	None	None	None	None
fgenesh1_pg.15_#_21	200796	5.6315	6.33856e-21	XP_007932333.1	scaffold_15:722192-725790	None	None	Polyadenylate-binding protein (RRM superfamily)	None	Mycosphaerella eumusae	hypothetical protein	239	7e-70	0.53	0.63	KXS97789.1
										Mycosphaerella musicola	hypothetical protein	233	1e-66	0.53	0.65	KXT08672.1
										Mycosphaerella fijiensis	hypothetical protein	60.1	6e-06	0.27	0.44	XP_007931904.1
Genemark.11288_g	180276	4.8082	1.13366e-12	XP_007932334.1	scaffold_15:726355-727536	None	None	None	None	None
Genemark.11289_g	180277	NA	NA	XP_007932335.1	scaffold_15:727569-730126	None	None	None	None	None
Genemark.11290_g	180278	7.90114	6.86369e-13	XP_007932336.1	scaffold_15:730206-737824	None	None	Nucleolar GTPase/ATPase p130	None	Mycosphaerella musicola	hypothetical protein	129	1e-26	0.3	0.41	KXS98275.1
Genemark.11291_g	180279	NA	NA	XP_007932337.1	scaffold_15:737858-739512	None	None	None	None	None
Genemark.11295_g	180283	-0.272653	NA	XP_007932338.1	scaffold_15:798884-800449	None	None	Transcription regulator XNP/ATRX, DEAD-box superfamily	None	Fopius arisanus	predicted: DNA topoisomerase I, mitochondrial isoform X1	67.8	2e-08	0.26	0.44	XP_011297958.1
										Anopheles sinensis	AGAP004363-PA-like protein	62.4	7e-07	0.27	0.43	KFB52360.1
										Mus musculus	Hrc protein	61.6	1e-06	0.22	0.35	AAI41122.1
										Orussus abietinus	predicted: DNA topoisomerase I, mitochondrial	61.2	2e-06	0.22	0.42	XP_012286815.1
										Solanum pennellii	predicted: uncharacterized zinc finger CCHC domain-containing protein At4g19190 isoform X2	60.8	2e-06	0.22	0.36	XP_015085581.1
										Solanum pennellii	predicted: uncharacterized zinc finger CCHC domain-containing protein At4g19190 isoform X1	60.8	2e-06	0.22	0.36	XP_015085580.1
										Danaus plexippus	hypothetical protein	60.5	3e-06	0.26	0.48	EHJ73149.1
										Musca domestica	predicted: chromodomain-helicase-DNA-binding protein 1 isoform X1	60.1	5e-06	0.23	0.36	XP_011294415.1
										Drosophila pseudoobscura pseudoobscura	uncharacterized protein Dpse GA28568	59.7	7e-06	0.23	0.43	XP_002135479.2
										Diaphorina citri	predicted: DNA topoisomerase 1-like	59.3	8e-06	0.22	0.4	XP_008469763.1
Genemark.11296_g	180284	NA	NA	XP_007932339.1	scaffold_15:800472-800731	None	None	None	None	None
fgenesh1_pg.15_#_24	200799	NA	NA	XP_007932340.1	scaffold_15:804187-805430	None	None	None	None	Mycosphaerella musicola	hypothetical protein	211	1e-59	0.5	0.61	KXS98614.1
										Mycosphaerella fijiensis	hypothetical protein	143	1e-34	0.73	0.84	XP_007932362.1
										Mycosphaerella musicola	hypothetical protein	125	1e-28	0.61	0.78	KXS93404.1
										Mycosphaerella fijiensis	hypothetical protein	119	1e-26	0.39	0.51	XP_007932349.1
estExt_fgenesh1_pm.C_150004	205515	6.04871	7.64456e-31	XP_007932341.1	scaffold_15:809603-810612	None	None	None	None	Mycosphaerella eumusae	hypothetical protein	426	2e-144	0.78	0.84	KXS97659.1
										Mycosphaerella musicola	hypothetical protein	406	2e-136	0.74	0.81	KXT07982.1
										Mycosphaerella fijiensis	hypothetical protein	310	4e-100	0.58	0.72	XP_007932452.1
										Sphaerulina musiva	hypothetical protein	147	2e-36	0.33	0.5	EMF08573.1
										Mycosphaerella musicola	hypothetical protein	122	1e-27	0.31	0.48	KXS98284.1
										Metarhizium majus	hypothetical protein	120	7e-27	0.32	0.46	XP_014574601.1
										Histoplasma capsulatum	conserved hypothetical protein	119	1e-26	0.29	0.43	EGC47590.1
										Beauveria bassiana	hypothetical protein	119	4e-26	0.31	0.46	KGQ09554.1
										Metarhizium acridum	hypothetical protein	117	6e-26	0.29	0.43	XP_007816176.1
										Trichophyton tonsurans	hypothetical protein	117	7e-26	0.29	0.44	EGD97864.1
estExt_fgenesh1_kg.C_210001	212766	1.724	0.0746294	XP_007932617.1	scaffold_21:59994-61192	None	None	von Willebrand factor and related coagulation proteins	Domain of unknown function (DUF4248) (E-value=6.50e-04)	Mycosphaerella musicola	hypothetical protein	184	4e-52	0.51	0.61	KXT00169.1
										Mycosphaerella eumusae	hypothetical protein	179	1e-49	0.5	0.55	KXT06948.1
estExt_fgenesh1_pg.C_210002	217161	5.4966	1.10788e-18	XP_007932618.1	scaffold_21:61381-63314	protein kinase activity; protein serine/threonine kinase activity; ATP binding; protein amino acid phosphorylation	Protein kinase, core; Serine/threonine protein kinase-related; Serine/threonine protein kinase	Serine/threonine protein kinase	Serine/threonine protein kinases, catalytic domain (E-value=1.52e-27); Protein kinase domain (E-value=2.23e-24); Catalytic domain of protein kinases (E-value=5.33e-23); Serine/threonine protein kinase (E-value=7.90e-21); serine/threonine kinase US3 (E-value=1.15e-09); Forkhead associated domain (FHA) (E-value=1.49e-03)	Mycosphaerella musicola	hypothetical protein	798	0	0.67	0.77	KXT00170.1
										Mycosphaerella eumusae	hypothetical protein	769	0	0.68	0.77	KXT06933.1
										Talaromyces marneffei	Serine/threonine protein kinase pakH	116	2e-23	0.25	0.41	KFX42551.1
										Xylona heveae	kinase-like protein	114	4e-23	0.26	0.4	KZF23198.1
										Diplodia seriata	putative serine threonine protein	114	5e-23	0.26	0.41	KKY16205.1
										Neofusicoccum parvum	putative protein kinase domain containing protein	108	3e-21	0.24	0.4	XP_007581472.1
										Macrophomina phaseolina	hypothetical protein	101	1e-19	0.25	0.41	EKG15196.1
										Endocarpon pusillum	hypothetical protein	102	2e-19	0.29	0.43	XP_007805436.1
										Zymoseptoria brevis	hypothetical protein	103	2e-19	0.27	0.42	KJX93627.1
										Pseudogymnoascus sp. VKM F-4515 (FW-2607)	hypothetical protein	102	3e-19	0.24	0.41	KFY67372.1
estExt_fgenesh1_kg.C_210002	212767	6.55509	8.67702e-11	XP_007932619.1	scaffold_21:63360-64091	None	None	None	None	None
Mycfi1.fgenesh1_pg.C_scaffold_37000021	84783	6.1695	2.73558e-08	XP_007932620.1	scaffold_21:64295-65069	None	None	None	None	None
Genemark.11689_g	180677	4.65934	1.71174e-08	XP_007932621.1	scaffold_21:65217-72468	None	None	None	None	None
Genemark.11690_g	180678	1.41226	NA	XP_007932622.1	scaffold_21:72500-74054	Molecular Function: peroxidase activity, heme binding; Biological Process: electron transport, response to oxidative stress	Haem peroxidase, plant/fungal/bacterial	None	None	None
Genemark.11691_g	180679	3.76764	1.18111e-18	XP_007932623.1	scaffold_21:74082-84005	None	None	RNA polymerase II, large subunit	transcription termination factor Rho (E-value=6.63e-03)	Mycosphaerella eumusae	hypothetical protein	134	7e-31	0.45	0.56	KXT00642.1
										Mycosphaerella eumusae	hypothetical protein	78.6	4e-12	0.38	0.54	KXS97402.1
										Mycosphaerella eumusae	hypothetical protein	65.1	2e-07	0.32	0.47	KXS96094.1
Genemark.11693_g	180681	NA	NA	XP_007932624.1	scaffold_21:116323-125497	None	None	None	None	None
Genemark.11694_g	180682	3.42045	0.00813545	XP_007932625.1	scaffold_21:125520-126292	None	None	None	None	None
Genemark.11695_g	180683	5.9922	3.80938e-18	XP_007932626.1	scaffold_21:126336-129906	None	None	None	None	None
Genemark.11696_g	180684	3.73015	7.49671e-10	XP_007932627.1	scaffold_21:129937-132072	None	None	None	None	None
Genemark.11697_g	180685	2.20451	NA	XP_007932628.1	scaffold_21:132097-133165	None	None	None	None	None
Mycfi1.fgenesh1_pg.C_scaffold_37000014	84776	4.06431	9.47752e-23	XP_007932629.1	scaffold_21:135700-142216	None	None	DNA polymerase epsilon, subunit D	None	Mycosphaerella musicola	hypothetical protein	624	0	0.53	0.66	KXS93537.1
										Mycosphaerella eumusae	hypothetical protein	568	0	0.48	0.63	KXS97779.1
Genemark.11700_g	180688	NA	NA	XP_007932630.1	scaffold_21:142240-143004	None	None	None	None	None
Mycfi1.fgenesh1_pg.C_scaffold_37000013	84775	4.97841	9.44061e-17	XP_007932631.1	scaffold_21:143815-145371	None	None	None	None	None
Mycfi1.fgenesh1_pg.C_scaffold_37000012	84774	5.98018	1.43784e-12	XP_007932632.1	scaffold_21:145933-146964	None	None	None	None	None
Genemark.11703_g	180691	4.37399	3.29361e-49	XP_007932633.1	scaffold_21:149589-156281	None	None	None	None	None
Genemark.11704_g	180692	5.19192	1.10495e-16	XP_007932634.1	scaffold_21:156325-157333	None	None	None	None	None
Genemark.11705_g	180693	4.66885	6.1186e-08	XP_007932635.1	scaffold_21:157357-162190	None	None	Actin regulatory protein (Wiskott-Aldrich syndrome protein)	None	Mycosphaerella eumusae	hypothetical protein	177	2e-44	0.52	0.69	KXS96113.1
										Mycosphaerella eumusae	hypothetical protein	171	6e-43	0.56	0.71	KXS96957.1
										Mycosphaerella musicola	hypothetical protein	169	8e-40	0.56	0.69	KXS97169.1
										Mycosphaerella eumusae	hypothetical protein	152	8e-36	0.51	0.62	KXS99678.1
										Mycosphaerella eumusae	hypothetical protein	142	1e-32	0.5	0.62	KXS94454.1
estExt_fgenesh1_pm.C_210003	205576	3.91692	6.72585e-06	XP_007932636.1	scaffold_21:162443-163160	None	None	None	None	None
Genemark.11707_g	180695	NA	NA	XP_007932637.1	scaffold_21:164130-164860	None	None	None	None	None
Genemark.11708_g	180696	3.89461	0.00231311	XP_007932638.1	scaffold_21:164914-165794	None	None	None	None	Mycosphaerella musicola	hypothetical protein	178	7e-50	0.46	0.65	KXS94073.1
Genemark.11709_g	180697	NA	NA	XP_007932639.1	scaffold_21:165883-167662	None	None	None	None	None
Genemark.11710_g	180698	NA	NA	XP_007932640.1	scaffold_21:167688-167880	None	None	None	None	None
estExt_fgenesh1_kg.C_210004	212769	NA	NA	XP_007932642.1	scaffold_21:168287-169097	None	None	None	None	None
estExt_Genemark.C_210030	209422	5.39414	4.3618e-28	XP_007932641.1	scaffold_21:168287-170638	None	None	None	None	None
estExt_Genemark.C_210031	209423	4.02209	4.5748e-48	XP_007932643.1	scaffold_21:170668-172593	None	None	None	None	Mycosphaerella eumusae	hypothetical protein	360	2e-111	0.39	0.54	KXS99774.1
										Mycosphaerella musicola	hypothetical protein	332	3e-100	0.35	0.49	KXT02125.1
										Mycosphaerella eumusae	hypothetical protein	283	1e-82	0.33	0.49	KXT00661.1
										Mycosphaerella fijiensis	hypothetical protein	240	1e-65	0.33	0.51	XP_007932274.1
										Mycosphaerella eumusae	hypothetical protein	229	2e-63	0.32	0.5	KXS97656.1
										Mycosphaerella eumusae	hypothetical protein	216	1e-58	0.3	0.48	KXS95304.1
Genemark.11714_g	180702	6.40192	2.51624e-07	XP_007932644.1	scaffold_21:172551-174319	None	None	None	None	None
Genemark.11715_g	180703	5.05252	1.54473e-49	XP_007932645.1	scaffold_21:174348-178577	None	None	None	None	None
Genemark.11716_g	180704	NA	NA	XP_007932646.1	scaffold_21:180831-183112	None	None	None	None	None
fgenesh1_pg.21_#_17	200987	4.61322	1.12495e-37	XP_007932647.1	scaffold_21:183069-184305	None	None	None	Wnt and FGF inhibitory regulator (E-value=3.91e-03); Cytadhesin P30/P32 (E-value=6.08e-03)	Mycosphaerella musicola	hypothetical protein	561	0	0.82	0.9	KXS93522.1
										Mycosphaerella eumusae	hypothetical protein	161	5e-42	0.34	0.5	KXS96130.1
										Mycosphaerella eumusae	hypothetical protein	114	2e-25	0.29	0.43	KXT00665.1
										Mycosphaerella fijiensis	hypothetical protein	95.1	1e-17	0.29	0.44	XP_007932649.1
										Mycosphaerella eumusae	hypothetical protein	85.1	2e-14	0.39	0.58	KXT00646.1
										Mycosphaerella eumusae	hypothetical protein	55.1	8e-05	0.32	0.47	KXS96937.1
Mycfi1.fgenesh1_pg.C_scaffold_37000004	84766	5.81456	3.26448e-57	XP_007932648.1	scaffold_21:185916-188227	None	None	None	None	Mycosphaerella musicola	hypothetical protein	294	1e-89	0.82	0.93	KXS93523.1
										Mycosphaerella eumusae	hypothetical protein	107	6e-22	0.24	0.38	KXT00656.1
										Mycosphaerella eumusae	hypothetical protein	102	6e-20	0.36	0.55	KXS96101.1
										Mycosphaerella eumusae	hypothetical protein	66.2	3e-08	0.31	0.45	KXS99773.1
estExt_fgenesh1_pg.C_210018	217163	4.54579	7.71144e-25	XP_007932649.1	scaffold_21:190465-196282	None	None	SWI-SNF chromatin-remodeling complex protein	Large tegument protein UL36 (E-value=2.55e-05); Topoisomerase II-associated protein PAT1 (E-value=2.47e-04); Domain of unknown function (DUF4639) (E-value=6.98e-03)	Mycosphaerella musicola	hypothetical protein	608	0	0.59	0.68	KXS93524.1
										Mycosphaerella eumusae	hypothetical protein	169	7e-40	0.49	0.69	KXS99768.1
										Mycosphaerella eumusae	hypothetical protein	144	1e-33	0.41	0.51	KXS96939.1
										Mycosphaerella eumusae	hypothetical protein	141	1e-30	0.4	0.64	KXT00646.1
										Mycosphaerella eumusae	hypothetical protein	119	1e-23	0.34	0.56	KXS94327.1
										Mycosphaerella eumusae	hypothetical protein	89.4	9e-15	0.35	0.53	KXT01276.1
										Mycosphaerella eumusae	hypothetical protein	89.4	1e-14	0.35	0.53	KXT01277.1
										Mycosphaerella eumusae	hypothetical protein	88.2	2e-14	0.27	0.52	KXS97781.1
										Mycosphaerella eumusae	hypothetical protein	87	6e-14	0.32	0.5	KXS97397.1
										Mycosphaerella fijiensis	hypothetical protein	80.1	3e-12	0.35	0.49	XP_007932647.1
estExt_fgenesh1_kg.C_210005	212770	NA	NA	XP_007932650.1	scaffold_21:195087-196282	None	None	None	None	None
estExt_fgenesh1_kg.C_210006	212771	1.95151	NA	XP_007932651.1	scaffold_21:197767-198607	None	None	None	None	None
Genemark.11725_g	180713	5.25429	7.73334e-16	XP_007932652.1	scaffold_21:249220-251534	None	None	None	None	Mycosphaerella musicola	hypothetical protein	791	0	0.77	0.84	KXS93303.1
										Mycosphaerella eumusae	hypothetical protein	189	9e-49	0.31	0.47	KXT00645.1
										Mycosphaerella eumusae	hypothetical protein	178	5e-46	0.35	0.51	KXS99775.1
										Mycosphaerella eumusae	hypothetical protein	80.5	2e-12	0.22	0.4	KXS95305.1
estExt_fgenesh1_kg.C_210007	212772	NA	NA	XP_007932653.1	scaffold_21:252938-254034	None	None	None	None	None
fgenesh1_pg.21_#_21	200991	6.36466	3.96013e-35	XP_007932654.1	scaffold_21:255853-256892	None	None	Serine/threonine protein kinase	None	Mycosphaerella eumusae	hypothetical protein	241	2e-71	0.58	0.63	KXS96947.1
										Mycosphaerella eumusae	hypothetical protein	83.6	7e-15	0.34	0.53	KXS99772.1
										Mycosphaerella eumusae	hypothetical protein	78.6	5e-13	0.42	0.57	KXT00660.1
Genemark.11727_g	180715	NA	NA	XP_007932655.1	scaffold_21:257567-258768	None	None	None	None	None
