# Supplementary material for: Transcriptome sequencing of Mycosphaerella fijiensis during association with Musa acuminata reveals candidate pathogenicity genes
Source: BMC Genomics. 2016 Aug 30;17(1):690. doi: 10.1186/s12864-016-3031-5 (PMC5006380; doi:10.1186/s12864-016-3031-5)
Supplement: Additional file 18: — Table S10. RT-qPCR primers used for validation of RNA-Seq results. For each gene of interest, the first tab of the Excel spreadsheet shows the name of the gene, the name and sequence of the forward and reverse primers, and the expected size of the product. The second tab of the spreadsheet shows the reference gene used in Fig. 1 for each gene of interest. (XLS 9 kb) [file 12864_2016_3031_MOESM18_ESM.xls]

## Sheet: Legend
Additional file 18: Table S10. RT-qPCR primers used for validation of RNA-Seq results.
For each gene of interest, the first tab of the Excel spreadsheet shows the name of the gene, the name and sequence of the forward and reverse primers, and the expected size of the product. The second tab of the spreadsheet shows the reference gene used in Fig. 1 for each gene of interest.

## Sheet: Primer sequences
Gene	Forward primer name	Forward primer sequence	Reverse primer name	Reverse primer sequence	Expected size
Cytochrome P450	cyt fus 294F	cgagctgcggaataatcggttc	cyt fus 405R	gactcggacgacttcttgcatg	133 bp
Ferric chelate reductase	FeRed 965F	gctatggtgctggatggtgc	FeRed 1106R	tcccgttgtcgtccgtcaatac	161 bp
Proteinase	Proteinase 2201F	gagtggcggatatgaaggcag	Proteinase 2358R	cttcgtcgcaccaggttctagg	151 bp
Oligopeptide transporter	OPT 2730F	cctgccacagacctactacg	OPT 2913R	cgacgcctccgattccttc	146 bp
Ubiquitin conjugating enzyme E2 6 (UBC6)	ubc6 576F	ggatgcggagaattggaagtgg	ubc6 802R	tcagcaatctcgcaaccatcac	248 bp
Transcription initiation factor TFIID subunit 10 (Taf10)	Taf10 443F	gcttgctggcactagcgac	Taf10 646R	cgtaacctgctcgtggtcca	203 bp

## Sheet: Reference genes
Gene of interest	Reference gene – Figure 2
Cytochrome P450	ubiquitin-conjugating enzyme E2 6
Ferric chelate reductase	transcription initiation factor TFIID subunit 10
Proteinase	transcription initiation factor TFIID subunit 10
Oligopeptide transporter	ubiquitin-conjugating enzyme E2 6
