# Supplementary material for: Transcriptome sequencing of Mycosphaerella fijiensis during association with Musa acuminata reveals candidate pathogenicity genes
Source: BMC Genomics. 2016 Aug 30;17(1):690. doi: 10.1186/s12864-016-3031-5 (PMC5006380; doi:10.1186/s12864-016-3031-5)
Supplement: Additional file 19: — Table S11. PCR amplification conditions for scaffold 13 and 20 genes. For each gene amplified from scaffolds 13 and 20, the table indicates the gene’s description in Fig. 11, its NCBI accession number, the JGI Gene ID, the scaffold from which it is amplified, the description of the protein product, the sequences of the forward and reverse primers used for amplification, the annealing temperature, the extension time, and the expected product size. (XLS 12 kb) [file 12864_2016_3031_MOESM19_ESM.xls]

## Sheet: Legend
Additional file 19: Table S11. PCR amplification conditions for scaffold 13 and 20 genes.
For each gene amplified from scaffolds 13 and 20, the table indicates the gene’s description in Fig. 11, its NCBI accession number, the JGI Gene ID, the scaffold from which it is amplified, the description of the protein product, the sequences of the forward and reverse primers used for amplification, the annealing temperature, the extension time, and the expected product size.

## Sheet: Primers for genes on scaffolds 13 and 21
Description in Fig 12	NCBI accession number	JGI Gene ID	Scaffold	Protein product	Forward primer	Reverse primer	Annealing temperature	Extension time	Expected product size
Scaffold 13 Gene 1	XM_007934069.1	Genemark.11098_g	Scaffold 13	Hypothetical	GACGAGATGGATGAGCGACG	CCTCTTCCACCACTCTGAATCC	57 °C	35 seconds	570 bp
Scaffold 13 Gene 2	XM_007934021.1	Genemark.11050_g	Scaffold 13	Hypothetical	GCTAATACTGGCACAAGGTTCAG	GTTGCTACACCAGGTCTTGA	55 °C	30 seconds	456 bp
Scaffold 13 Gene 3	XM_007934068.1	fgenesh1_pg.13_#_27	Scaffold 13	Hypothetical	GGACTCAGCCTACTTACGATGT	AGCGAGTCATCATTCGTCTC	55 °C	30 seconds	497 bp
Scaffold 20 Gene 1	XM_007934405.1	Genemark.11648_g	Scaffold 20	Hypothetical	CAACCAGTTCAGCACGCAG	CGTATGGTGGATAAGGATTGGC	56 °C	30 seconds	481 bp
Scaffold 20 Gene 2	XM_007934411.1	Genemark.11657_g	Scaffold 20	Hypothetical	GTGGGTGCGTAATGCGTTGTG	GCATTTGATCGACGTATTGGAGC	57 °C	35 seconds	671 bp
Scaffold 20 Gene 3	XM_007934401.1	estExt_fgenesh1_kg.C_200001	Scaffold 20	Hypothetical	CAAGAACTCGGATTGGCTCT	TCGCTTTGGCTGCTTTCTCC	55 °C	40 seconds	674 bp
β-tubulin	XM_007921924.1	Mycfi1.estExt_Genewise1Plus.C_11144	Scaffold 1	β-tubulin	CAGCTCGAGCGCATGAACG	GGTGCGAAACCGACCATGAAG	59 °C	45 seconds	745 bp
